# Supplementary material for: Aqueous-based recycling of perovskite photovoltaics
Source: Nature. 2025 Feb 12;638(8051):670–5. doi: 10.1038/s41586-024-08408-7 (PMC11839462; doi:10.1038/s41586-024-08408-7)
Supplement: Supplementary file 3 — Source Data Fig. 1 [file 41586_2024_8408_MOESM3_ESM.xlsx]

## Sheet: Figure 1b
Chemical Shift	NaOAc	Chemical Shift	NaOAc+PbI2
-3.74045	1242.38131	-3.74019	1042.32531
-3.74014	1242.38131	-3.73989	1042.32531
-3.73984	1192.85999	-3.73958	1042.32531
-3.73953	1143.34284	-3.73928	1042.32531
-3.73923	1186.674	-3.73897	1005.03202
-3.73892	1229.9982	-3.73867	967.73762
-3.73862	1174.2867	-3.73836	781.26671
-3.73831	1118.59888	-3.73805	594.79692
-3.73801	1288.3119	-3.73775	620.90267
-3.7377	1458.00264	-3.73744	647.00842
-3.7374	1429.62756	-3.73714	673.11417
-3.73709	1401.23857	-3.73683	699.21991
-3.73679	1261.4419	-3.73653	660.06129
-3.73648	1121.6689	-3.73622	620.90267
-3.73618	1080.91628	-3.73592	671.24995
-3.73587	1040.20125	-3.73561	721.59723
-3.73557	1159.87779	-3.73531	840.47182
-3.73526	1279.50142	-3.735	959.3464
-3.73496	1201.09405	-3.7347	988.71509
-3.73465	1122.67971	-3.73439	1018.0849
-3.73435	1025.70184	-3.73409	905.73619
-3.73404	928.78662	-3.73378	793.38748
-3.73374	1029.89127	-3.73348	770.54467
-3.73343	1130.96529	-3.73317	747.70298
-3.73313	1140.76569	-3.73287	893.61542
-3.73282	1150.56748	-3.73256	1039.52898
-3.73252	1160.36788	-3.73226	976.59432
-3.73221	1170.15436	-3.73195	913.66079
-3.73191	1142.81376	-3.73165	942.09736
-3.7316	1115.47456	-3.73134	970.53506
-3.7313	1088.13397	-3.73104	998.97164
-3.73099	1060.82261	-3.73073	1027.40822
-3.73069	1092.80513	-3.73043	906.2028
-3.73038	1125.30281	-3.73012	784.99626
-3.73008	1157.80187	-3.72982	872.63795
-3.72977	1190.3984	-3.72951	960.74513
-3.72947	1408.60383	-3.72921	850.72725
-3.72916	1626.61017	-3.7289	740.70937
-3.72885	1514.68317	-3.7286	630.69261
-3.72855	1402.75617	-3.72829	521.14134
-3.72824	1326.41636	-3.72799	649.80586
-3.72794	1250.58753	-3.72768	778.47039
-3.72763	1174.75869	-3.72738	817.62901
-3.72733	1098.97024	-3.72707	857.25424
-3.72702	1085.04306	-3.72677	728.58972
-3.72672	1071.11449	-3.72646	599.9252
-3.72641	1057.18731	-3.72616	620.43606
-3.72611	1043.29634	-3.72585	641.41465
-3.7258	1080.43594	-3.72555	701.08525
-3.7255	1117.57693	-3.72524	760.75585
-3.72519	1154.71793	-3.72494	820.42645
-3.72489	1192.30585	-3.72463	880.56255
-3.72458	1140.72253	-3.72433	880.56255
-3.72428	1089.65296	-3.72402	880.56255
-3.72397	1038.06825	-3.72372	880.56255
-3.72367	987.18665	-3.72341	881.02916
-3.72336	1158.44651	-3.72311	828.81767
-3.72306	1329.62144	-3.7228	776.60505
-3.72275	1401.83726	-3.7225	813.89946
-3.72245	1474.33432	-3.72219	851.65935
-3.72214	1276.24623	-3.72189	760.28924
-3.72184	1078.86264	-3.72158	668.91912
-3.72153	1078.86264	-3.72128	786.39499
-3.72123	1079.45019	-3.72097	904.33746
-3.72092	1155.27902	-3.72067	926.71366
-3.72062	1231.10925	-3.72036	949.09098
-3.72031	1306.93809	-3.72006	881.96127
-3.72001	1383.27372	-3.71975	814.83156
-3.7197	1450.84622	-3.71945	671.24995
-3.7194	1518.31707	-3.71914	527.66722
-3.71909	1486.85109	-3.71884	712.27279
-3.71879	1455.84457	-3.71853	896.87836
-3.71848	1373.3132	-3.71823	949.09098
-3.71818	1290.88904	-3.71792	1001.30247
-3.71787	1307.39615	-3.71762	1053.51397
-3.71757	1324.20678	-3.71731	1105.72546
-3.71726	1155.00892	-3.717	1014.35534
-3.71696	986.2009	-3.7167	922.98523
-3.71665	1147.14382	-3.71639	831.61399
-3.71635	1308.28305	-3.71609	740.24387
-3.71604	1203.56677	-3.71578	681.97199
-3.71574	1099.09554	-3.71548	623.70012
-3.71543	1192.46318	-3.71517	565.42824
-3.71513	1286.31812	-3.71487	507.15524
-3.71482	1356.98849	-3.71456	709.94196
-3.71452	1427.52519	-3.71426	912.72868
-3.71421	1399.16404	-3.71395	1026.0095
-3.71391	1371.325	-3.71365	1139.29144
-3.7136	1358.94467	-3.71334	1196.1601
-3.7133	1346.29423	-3.71304	1253.03999
-3.71299	1135.83138	-3.71273	1101.0638
-3.71269	926.49211	-3.71243	949.09098
-3.71238	1155.52685	-3.71212	875.43427
-3.71208	1384.09378	-3.71182	801.77869
-3.71177	1282.98913	-3.71151	817.62901
-3.71147	1182.49849	-3.71121	833.47933
-3.71116	1150.00082	-3.7109	872.17133
-3.71086	1118.01829	-3.7106	911.32995
-3.71055	1086.03577	-3.71029	860.9838
-3.71025	1053.88478	-3.70999	810.63652
-3.70994	909.96412	-3.70968	721.13062
-3.70964	767.06959	-3.70938	631.62472
-3.70933	953.80486	-3.70907	631.62472
-3.70903	1140.29231	-3.70877	631.62472
-3.70872	1169.69629	-3.70846	698.75442
-3.70841	1199.93287	-3.70816	766.34962
-3.70811	1427.92896	-3.70785	833.94482
-3.7078	1655.52824	-3.70755	901.54002
-3.7075	1631.2883	-3.70724	920.65328
-3.70719	1607.00658	-3.70694	939.76653
-3.70689	1253.13683	-3.70663	869.37389
-3.70658	900.1122	-3.70633	798.98237
-3.70628	1045.06595	-3.70602	798.98237
-3.70597	1190.53345	-3.70572	799.44786
-3.70567	1336.00096	-3.70541	799.91447
-3.70536	1481.25405	-3.70511	800.37997
-3.70506	1500.32856	-3.7048	884.75871
-3.70475	1519.76507	-3.7045	969.13634
-3.70445	1440.32043	-3.70419	964.00806
-3.70414	1360.98021	-3.70389	958.87979
-3.70384	1336.73609	-3.70358	944.89481
-3.70353	1312.64234	-3.70328	931.37532
-3.70323	1090.82946	-3.70297	828.35105
-3.70292	869.48717	-3.70267	725.32566
-3.70262	898.89255	-3.70236	765.88301
-3.70231	928.99964	-3.70206	806.44035
-3.70201	1057.96004	-3.70175	846.99769
-3.7017	1186.5654	-3.70145	887.55504
-3.7014	1131.88699	-3.70114	943.49609
-3.70109	1077.38262	-3.70084	999.90375
-3.70079	849.89473	-3.70053	966.3389
-3.70048	622.69643	-3.70023	933.24066
-3.70018	539.92837	-3.69992	994.77547
-3.69987	852.39251	-3.69962	1056.7769
-3.69957	843.62242	-3.69931	1028.80694
-3.69926	834.77992	-3.69901	1001.30247
-3.69896	790.41846	-3.6987	1040.46109
-3.69865	746.98566	-3.6984	1080.08633
-3.69835	901.22326	-3.69809	1029.73905
-3.69804	1054.68535	-3.69779	979.85838
-3.69774	843.18941	-3.69748	923.91734
-3.69743	632.92009	-3.69718	868.44178
-3.69713	752.08008	-3.69687	902.00663
-3.69682	871.13148	-3.69657	936.0381
-3.69652	940.77154	-3.69626	971.93266
-3.69621	1010.48818	-3.69595	1008.29496
-3.69591	882.55948	-3.69565	1044.19064
-3.6956	755.2587	-3.69534	1080.55182
-3.6953	907.43292	-3.69504	1030.67116
-3.69499	1059.67257	-3.69473	981.25711
-3.69469	1014.27802	-3.69443	931.37532
-3.69438	969.24547	-3.69412	881.96127
-3.69408	1080.66845	-3.69382	797.58364
-3.69377	1192.20282	-3.69351	713.67151
-3.69347	1130.81771	-3.69321	838.14099
-3.69316	1068.92301	-3.6929	963.07596
-3.69286	793.37431	-3.6926	973.798
-3.69255	913.82357	-3.69229	984.98554
-3.69225	1141.31147	-3.69199	1085.21348
-3.69194	1368.44712	-3.69168	1185.90804
-3.69164	1451.5006	-3.69138	1075.89016
-3.69133	1534.25891	-3.69107	965.87228
-3.69103	1287.68258	-3.69077	1005.03202
-3.69072	1041.78987	-3.69046	1044.65614
-3.69042	1069.13046	-3.69016	1024.14528
-3.69011	1097.29808	-3.68985	1004.09879
-3.68981	1247.9533	-3.68955	834.41143
-3.6895	1003.93462	-3.68924	665.18957
-3.6892	952.3513	-3.68894	590.13526
-3.68889	901.73006	-3.68863	515.08096
-3.68858	1023.98513	-3.68833	589.20316
-3.68828	1145.76962	-3.68802	663.79085
-3.68797	1087.99613	-3.68772	736.04771
-3.68767	1030.73779	-3.68741	808.77118
-3.68736	973.47945	-3.68711	881.02916
-3.68706	916.81423	-3.6868	953.75264
-3.68675	1081.88532	-3.6865	1060.97307
-3.68645	1246.93692	-3.68619	1168.19687
-3.68614	1214.43924	-3.68589	1066.56684
-3.68584	1182.10865	-3.68558	965.40679
-3.68553	1210.99609	-3.68528	884.2921
-3.68523	1240.40007	-3.68497	803.64403
-3.68492	1269.80266	-3.68467	871.70584
-3.68462	1299.00337	-3.68436	940.23315
-3.68431	1255.6736	-3.68406	867.97629
-3.68401	1212.85898	-3.68375	795.71831
-3.6837	1170.04297	-3.68345	872.63795
-3.6834	1127.56251	-3.68314	950.02308
-3.68309	1201.84589	-3.68284	969.13634
-3.68279	1276.35761	-3.68253	988.71509
-3.68248	1252.1121	-3.68223	1007.82835
-3.68218	1227.88747	-3.68192	1027.40822
-3.68187	1210.34867	-3.68162	890.35248
-3.68157	1193.39324	-3.68131	753.29675
-3.68126	1373.93835	-3.68101	884.75871
-3.68096	1553.27773	-3.6807	1016.68617
-3.68065	1327.33528	-3.6804	1036.26492
-3.68035	1102.38833	-3.68009	1055.8448
-3.68004	1206.58806	-3.67979	1075.42467
-3.67974	1310.76413	-3.67948	1095.47003
-3.67943	1406.71031	-3.67918	1091.27386
-3.67913	1501.65124	-3.67887	1087.07882
-3.67882	1267.45246	-3.67857	993.37675
-3.67852	1034.28119	-3.67826	900.14242
-3.67821	1130.22876	-3.67796	946.29353
-3.67791	1225.16831	-3.67765	992.44464
-3.6776	1000.47476	-3.67735	949.09098
-3.6773	1170.47319	-3.67704	906.2028
-3.67699	1267.96761	-3.67674	940.69976
-3.67669	1365.22533	-3.67643	975.19672
-3.67638	1388.43776	-3.67613	920.18778
-3.67608	1411.65297	-3.67582	865.64546
-3.67577	1436.93714	-3.67552	838.60648
-3.67547	1461.88715	-3.67521	811.56863
-3.67516	1388.1231	-3.6749	784.53077
-3.67486	1314.40638	-3.6746	757.95841
-3.67455	1255.59981	-3.67429	860.05057
-3.67425	1196.71109	-3.67399	962.14385
-3.67394	1114.46236	-3.67368	1153.73855
-3.67364	1425.2279	-3.67338	1345.8021
-3.67333	1186.90373	-3.67307	1242.77671
-3.67303	949.69618	-3.67277	1139.75132
-3.67272	1041.51698	-3.67246	1126.2352
-3.67242	1133.7666	-3.67216	1113.18457
-3.67211	1350.61454	-3.67185	1077.28888
-3.67181	1172.64936	-3.67155	1041.3932
-3.6715	996.04864	-3.67124	1005.49752
-3.6712	1213.58576	-3.67094	970.06845
-3.67089	1239.89467	-3.67063	880.09593
-3.67059	1265.59652	-3.67033	790.12454
-3.67028	1118.58078	-3.67002	968.66973
-3.66998	972.26258	-3.66972	1147.68153
-3.66967	1022.81421	-3.66941	1204.09031
-3.66937	1073.71948	-3.66911	1260.4991
-3.66906	1223.31376	-3.6688	1108.05629
-3.66875	1372.53212	-3.6685	956.08347
-3.66845	1416.88802	-3.66819	982.65471
-3.66814	1460.53662	-3.66789	1009.22707
-3.66784	1306.81835	-3.66758	886.62293
-3.66753	1153.70016	-3.66728	764.48541
-3.66723	1165.05019	-3.66697	774.27422
-3.66692	1176.91258	-3.66667	784.06416
-3.66662	1188.26261	-3.66636	883.35999
-3.66631	1200.29348	-3.66606	983.12132
-3.66601	1257.03806	-3.66575	905.26957
-3.6657	1315.22088	-3.66545	827.41894
-3.6654	1618.08929	-3.66514	958.4143
-3.66509	1526.18357	-3.66484	1089.87514
-3.66479	1279.05032	-3.66453	1083.81588
-3.66448	1426.99612	-3.66423	1077.7555
-3.66418	1548.26545	-3.66392	1071.69511
-3.66387	1276.01232	-3.66362	1066.10022
-3.66357	1167.6872	-3.66331	1188.701
-3.66326	1059.77838	-3.66301	1311.31075
-3.66296	926.6926	-3.6627	1105.72546
-3.66265	794.85711	-3.6624	900.60791
-3.66235	851.6003	-3.66209	881.02916
-3.66204	908.34348	-3.66179	861.9159
-3.66174	965.08806	-3.66148	931.84193
-3.66143	1022.12363	-3.66118	1002.23458
-3.66113	1023.15532	-3.66087	1019.94911
-3.66082	1024.18702	-3.66057	1038.13026
-3.66052	1025.2215	-3.66026	966.3389
-3.66021	1026.88251	-3.65996	895.01414
-3.65991	1056.80165	-3.65965	791.52326
-3.6596	1086.3198	-3.65935	688.49787
-3.6593	1017.19906	-3.65904	793.85409
-3.65899	949.58202	-3.65874	899.6758
-3.65869	1123.93696	-3.65843	932.30855
-3.65838	1297.4788	-3.65813	965.40679
-3.65808	1273.75262	-3.65782	998.03841
-3.65777	1250.53462	-3.65752	1031.13777
-3.65747	1226.29189	-3.65721	949.09098
-3.65716	1202.1508	-3.65691	867.50967
-3.65686	1079.38058	-3.6566	874.96878
-3.65655	957.32599	-3.6563	882.89338
-3.65625	1005.30186	-3.65599	903.40536
-3.65594	1055.46504	-3.65569	924.38283
-3.65564	1497.32119	-3.65538	1094.07131
-3.65533	1281.4047	-3.65508	1264.22304
-3.65503	998.35428	-3.65477	1040.46109
-3.65472	1110.57506	-3.65447	817.16239
-3.65442	1288.54163	-3.65416	802.2453
-3.65411	1465.11729	-3.65386	787.79371
-3.65381	1320.68148	-3.65355	845.59897
-3.6535	1176.76082	-3.65324	903.87197
-3.6532	1032.84016	-3.65294	961.67723
-3.65289	890.28674	-3.65263	1019.94911
-3.65259	1058.45431	-3.65233	1080.08633
-3.65228	1226.26126	-3.65202	1140.22242
-3.65198	1196.85867	-3.65172	991.51253
-3.65167	1166.98548	-3.65141	843.26814
-3.65137	1031.83631	-3.65111	966.80551
-3.65106	898.67813	-3.6508	1090.34176
-3.65076	1094.18212	-3.6505	1213.88249
-3.65045	1288.87856	-3.65019	1337.88311
-3.65015	1304.87331	-3.64989	1319.70084
-3.64984	1320.9307	-3.64958	1301.51857
-3.64954	1238.39516	-3.64928	1134.1654
-3.64923	1156.6212	-3.64897	967.271
-3.64892	1240.70638	-3.64867	988.2496
-3.64862	1324.39474	-3.64836	1009.22707
-3.64831	1210.90837	-3.64806	1030.20454
-3.64801	1098.85885	-3.64775	1051.64975
-3.6477	1295.91386	-3.64745	1014.82084
-3.6474	1491.94691	-3.64714	977.99305
-3.64709	1359.3735	-3.64684	941.16526
-3.64679	1228.13251	-3.64653	904.80408
-3.64648	1379.79436	-3.64623	892.2167
-3.64618	1531.02877	-3.64592	879.63044
-3.64587	1485.12464	-3.64562	956.54896
-3.64557	1439.29013	-3.64531	1033.93409
-3.64526	1410.41382	-3.64501	923.45072
-3.64496	1382.03736	-3.6447	812.96735
-3.64465	1353.66646	-3.6444	702.48397
-3.64435	1325.23291	-3.64409	592.46609
-3.64404	1283.96792	-3.64379	627.42967
-3.64374	1243.21669	-3.64348	662.39212
-3.64343	1202.46546	-3.64318	697.3557
-3.64313	1161.92447	-3.64287	732.78477
-3.64282	1164.5058	-3.64257	738.84515
-3.64252	1167.5981	-3.64226	745.37215
-3.64221	1170.18081	-3.64196	840.93731
-3.64191	1173.74092	-3.64165	936.97021
-3.6416	1271.23812	-3.64135	1032.53649
-3.6413	1369.2449	-3.64104	1128.56827
-3.64099	1466.74628	-3.64074	1134.62529
-3.64069	1563.20483	-3.64043	1141.15341
-3.64038	1350.15926	-3.64013	1126.7063
-3.64008	1138.62433	-3.63982	1112.71795
-3.63977	1123.66685	-3.63952	1098.26636
-3.63947	1110.13787	-3.63921	1084.28137
-3.63916	1276.75859	-3.63891	1023.21205
-3.63886	1442.88226	-3.6386	962.60934
-3.63855	1411.41628	-3.6383	991.04592
-3.63825	1380.29698	-3.63799	1019.94911
-3.63794	1315.81818	-3.63769	923.45072
-3.63764	1251.85174	-3.63738	827.41894
-3.63733	1187.37293	-3.63708	880.09593
-3.63703	1123.93974	-3.63677	933.24066
-3.63672	1162.63037	-3.63647	868.44178
-3.63642	1201.83197	-3.63616	804.10952
-3.63611	1240.52259	-3.63586	888.48715
-3.63581	1279.66989	-3.63555	973.33139
-3.6355	1308.04497	-3.63525	982.18921
-3.6352	1336.92962	-3.63494	991.51253
-3.63489	1365.3033	-3.63464	1000.37036
-3.63459	1393.58092	-3.63433	1009.69368
-3.63428	1306.40066	-3.63403	778.00377
-3.63398	1219.73695	-3.63372	546.78047
-3.63367	1132.56226	-3.63342	583.60827
-3.63337	1046.53343	-3.63311	620.90267
-3.63306	1078.0022	-3.63281	671.24995
-3.63276	1109.98194	-3.6325	722.06272
-3.63245	1141.4507	-3.63219	861.9159
-3.63215	1174.05698	-3.63189	1002.23458
-3.63184	1321.07411	-3.63158	985.45215
-3.63154	1468.59804	-3.63128	969.13634
-3.63123	1615.62492	-3.63097	1101.53042
-3.63093	1761.81642	-3.63067	1234.38662
-3.63062	1665.35788	-3.63036	1046.05486
-3.63032	1569.40056	-3.63006	858.18635
-3.63001	1472.94202	-3.62975	759.35713
-3.62971	1378.77937	-3.62945	660.9934
-3.6294	1604.20806	-3.62914	690.8287
-3.62909	1828.29875	-3.62884	721.13062
-3.62879	1723.59779	-3.62853	750.96592
-3.62848	1619.55121	-3.62823	781.26671
-3.62818	1543.19747	-3.62792	681.97199
-3.62787	1466.25898	-3.62762	583.14277
-3.62757	1191.83108	-3.62731	573.35284
-3.62726	918.7913	-3.62701	564.02952
-3.62696	799.11894	-3.6267	703.41608
-3.62665	681.08253	-3.6264	843.26814
-3.62635	759.49408	-3.62609	982.65471
-3.62604	838.52103	-3.62579	1122.51125
-3.62574	935.50308	-3.62548	1069.82978
-3.62543	1032.42526	-3.62518	1017.61828
-3.62513	1030.36465	-3.62487	1054.44607
-3.62482	1029.49447	-3.62457	1091.74048
-3.62452	1145.04562	-3.62426	1067.03345
-3.62421	1259.95632	-3.62396	1042.79192
-3.62391	1177.42495	-3.62365	809.23779
-3.6236	1096.00185	-3.62335	576.15028
-3.6233	1116.12337	-3.62304	578.0145
-3.62299	1135.59051	-3.62274	580.34533
-3.62269	957.62672	-3.62243	671.71544
-3.62238	782.64664	-3.62213	763.55218
-3.62208	1023.54935	-3.62182	757.95841
-3.62177	1264.96442	-3.62152	752.83013
-3.62147	1506.38506	-3.62121	896.41287
-3.62116	1745.28982	-3.62091	1040.46109
-3.62086	1567.84118	-3.6206	1133.6943
-3.62055	1391.5036	-3.6203	1227.39861
-3.62025	1313.09901	-3.61999	932.77404
-3.61994	1236.16052	-3.61969	638.61721
-3.61964	1316.63546	-3.61938	741.17598
-3.61933	1396.42121	-3.61908	844.20137
-3.61903	1279.32739	-3.61877	946.76015
-3.61872	1163.64118	-3.61847	1049.78441
-3.61842	1278.16064	-3.61816	1073.55933
-3.61811	1391.97838	-3.61786	1097.80086
-3.61781	1308.41532	-3.61755	1211.07832
-3.6175	1225.43702	-3.61725	1324.82687
-3.6172	1154.25429	-3.61694	1190.10309
-3.61689	1084.80776	-3.61664	1055.8448
-3.61659	1212.22131	-3.61633	1070.29639
-3.61628	1338.73126	-3.61603	1085.21348
-3.61598	1320.68009	-3.61572	1183.57497
-3.61567	1303.1385	-3.61542	1282.40531
-3.61537	1285.08594	-3.61511	1231.59366
-3.61506	1268.26974	-3.61481	1181.24189
-3.61476	1365.76694	-3.6145	1177.04685
-3.61445	1463.78068	-3.6142	1173.3229
-3.61415	1561.78468	-3.61389	1169.12786
-3.61384	1657.78376	-3.61359	1165.3927
-3.61354	1436.99283	-3.61328	888.95376
-3.61323	1218.31819	-3.61298	612.97807
-3.61293	1327.6764	-3.61267	784.06416
-3.61262	1436.95106	-3.61237	955.61685
-3.61232	1533.93868	-3.61206	1009.22707
-3.61201	1629.64538	-3.61176	1063.3039
-3.61171	1528.53656	-3.61145	1116.91412
-3.6114	1427.48342	-3.61114	1170.98983
-3.6111	1334.63233	-3.61084	1202.22834
-3.61079	1243.06493	-3.61053	1233.92673
-3.61049	1348.29636	-3.61023	1265.15403
-3.61018	1452.23852	-3.60992	1296.85242
-3.60988	1359.38603	-3.60962	1152.80756
-3.60957	1267.83116	-3.60931	1009.22707
-3.60926	1373.06259	-3.60901	954.68474
-3.60896	1478.02391	-3.6087	900.60791
-3.60865	1542.50132	-3.6084	824.6215
-3.60835	1605.6839	-3.60809	749.10058
-3.60804	1472.07879	-3.60779	822.29067
-3.60774	1338.45837	-3.60748	895.94625
-3.60743	1202.79126	-3.60718	846.06559
-3.60713	1067.7855	-3.60687	796.65154
-3.60682	1031.15966	-3.60657	746.76975
-3.60652	995.60031	-3.60626	697.3557
-3.60621	1117.854	-3.60596	748.16847
-3.60591	1237.88836	-3.60565	799.44786
-3.6056	1030.00266	-3.60535	850.26175
-3.6053	824.02858	-3.60504	901.54002
-3.60499	898.82572	-3.60474	879.63044
-3.60469	974.96921	-3.60443	858.18635
-3.60438	1247.85027	-3.60413	1045.12275
-3.60408	1519.04107	-3.60382	1232.52465
-3.60377	1543.28101	-3.60352	1071.69511
-3.60347	1566.68558	-3.60321	911.32995
-3.60316	1392.843	-3.60291	750.4993
-3.60286	1219.8901	-3.6026	590.13526
-3.60255	1099.70119	-3.6023	751.89802
-3.60225	982.30803	-3.60199	914.1274
-3.60194	1192.77227	-3.60169	747.70298
-3.60164	1401.71195	-3.60138	581.74405
-3.60133	1393.46953	-3.60108	795.71831
-3.60103	1385.72695	-3.60077	1010.15918
-3.60072	1377.47757	-3.60047	1074.95805
-3.60042	1369.61943	-3.60016	1140.22242
-3.60011	1344.86295	-3.59986	1227.39861
-3.59981	1320.61883	-3.59955	1315.03469
-3.5995	1296.37331	-3.59925	1193.36715
-3.5992	1273.67047	-3.59894	1072.16061
-3.59889	1467.63735	-3.59864	999.43713
-3.59859	1660.69367	-3.59833	927.18027
-3.59828	1656.57246	-3.59803	943.9627
-3.59798	1653.39802	-3.59772	961.21062
-3.59767	1711.17847	-3.59742	1078.68761
-3.59737	1769.47407	-3.59711	1196.63121
-3.59706	1827.75575	-3.59681	1164.93281
-3.59676	1885.16028	-3.5965	1133.6943
-3.59645	1820.68286	-3.5962	1076.35678
-3.59615	1756.7206	-3.59589	1019.48362
-3.59584	1692.24319	-3.59559	1051.64975
-3.59554	1628.87962	-3.59528	1084.28137
-3.59523	1646.93775	-3.59498	967.271
-3.59493	1665.49711	-3.59467	850.72725
-3.59462	1684.07039	-3.59437	882.89338
-3.59432	1701.54375	-3.59406	915.52612
-3.59401	1569.4841	-3.59376	795.71831
-3.59371	1437.42444	-3.59345	676.37711
-3.5934	1305.37871	-3.59315	825.08811
-3.5931	1174.5944	-3.59284	974.26349
-3.59279	1145.70696	-3.59254	1001.76796
-3.59249	1118.28561	-3.59223	1029.73905
-3.59218	1287.48626	-3.59193	1206.42339
-3.59188	1455.76103	-3.59162	1383.56873
-3.59157	1432.03624	-3.59132	1313.64382
-3.59127	1408.29753	-3.59101	1244.1788
-3.59096	1384.5797	-3.59071	1174.25389
-3.59066	1361.77939	-3.5904	1104.79335
-3.59035	1393.76192	-3.59009	1098.26636
-3.59005	1425.00513	-3.58979	1092.20597
-3.58974	1357.94361	-3.58948	1175.18488
-3.58943	1293.28519	-3.58918	1258.62591
-3.58913	1476.40884	-3.58887	1166.79478
-3.58882	1658.03438	-3.58857	1074.95805
-3.58852	1643.08108	-3.58826	983.12132
-3.58821	1628.04424	-3.58796	891.75121
-3.58791	1536.7372	-3.58765	986.38426
-3.5876	1446.94778	-3.58735	1081.01844
-3.5873	1553.73719	-3.58704	1175.65598
-3.58699	1659.03683	-3.58674	1270.75116
-3.58669	1505.82814	-3.58643	1320.63182
-3.58638	1354.1482	-3.58613	1370.51249
-3.58608	1399.02481	-3.58582	1211.54942
-3.58577	1442.11649	-3.58552	1053.04735
-3.58547	1189.8749	-3.58521	1196.1601
-3.58516	940.19095	-3.58491	1339.2852
-3.58486	1018.08735	-3.5846	1392.88981
-3.58455	1097.02241	-3.5843	1446.96552
-3.58425	1243.00646	-3.58399	1292.65737
-3.58394	1387.43948	-3.58369	1138.36045
-3.58364	1335.34379	-3.58338	984.05343
-3.58333	1284.2422	-3.58308	829.74977
-3.58303	1294.0426	-3.58277	1053.98058
-3.58272	1304.03932	-3.58247	1278.21027
-3.58242	1338.60456	-3.58216	1293.59958
-3.58211	1371.09666	-3.58186	1308.97767
-3.58181	1082.78753	-3.58155	1145.34845
-3.5815	1187.30749	-3.58125	981.7226
-3.5812	1267.26728	-3.58094	1026.9416
-3.58089	1347.8007	-3.58064	1072.16061
-3.58059	1436.0043	-3.58033	1158.40469
-3.58028	1524.22043	-3.58003	1244.6499
-3.57998	1612.43655	-3.57972	1241.38584
-3.57967	1699.21861	-3.57942	1238.12178
-3.57937	1547.04022	-3.57911	1287.53134
-3.57906	1396.4769	-3.57881	1336.95212
-3.57876	1442.38103	-3.5785	1177.51795
-3.57845	1489.41293	-3.5782	1018.55039
-3.57815	1609.59626	-3.57789	918.78906
-3.57784	1727.10638	-3.57759	819.02773
-3.57754	1517.16146	-3.57728	1069.82978
-3.57723	1308.64505	-3.57698	963.07596
-3.57693	1211.15063	-3.57667	850.26175
-3.57662	1115.48152	-3.57637	737.44643
-3.57632	1237.58345	-3.57606	550.04341
-3.57601	970.34956	-3.57576	721.13062
-3.57571	1073.00245	-3.57545	832.0806
-3.5754	1176.26795	-3.57515	943.03059
-3.5751	1353.207	-3.57484	927.18027
-3.57479	1528.11887	-3.57454	911.79657
-3.57449	1398.63497	-3.57423	756.55968
-3.57418	1270.8079	-3.57393	601.78942
-3.57388	1339.41488	-3.57362	894.54753
-3.57357	1407.18369	-3.57332	1187.31013
-3.57327	1374.68044	-3.57301	1099.19958
-3.57296	1342.59628	-3.57271	1011.5579
-3.57266	1356.29512	-3.5724	1013.42324
-3.57235	978.77994	-3.5721	1015.28745
-3.57205	796.92885	-3.57179	971.93266
-3.57174	1006.02864	-3.57149	929.04449
-3.57144	994.16485	-3.57118	975.66222
-3.57113	980.64005	-3.57088	1022.27994
-3.57083	776.11675	-3.57057	988.2496
-3.57052	965.24121	-3.57027	954.68474
-3.57022	1249.19244	-3.56996	921.11989
-3.56991	1140.53457	-3.56966	887.55504
-3.5696	1053.3571	-3.56935	785.46288
-3.5693	967.66242	-3.56904	683.83621
-3.56899	1053.80959	-3.56874	731.38605
-3.56869	1139.65324	-3.56843	778.93588
-3.56838	1190.72141	-3.56813	906.2028
-3.56808	1241.79098	-3.56782	1033.93409
-3.56777	1292.85915	-3.56752	1161.66875
-3.56747	1344.39235	-3.56721	1289.39332
-3.56716	1449.10584	-3.56691	1097.80086
-3.56686	1552.10819	-3.5666	906.66829
-3.56655	1458.74056	-3.5663	715.53685
-3.56625	1366.66358	-3.56599	524.40428
-3.56594	1421.85853	-3.56569	638.61721
-3.56564	1474.16724	-3.56538	753.29675
-3.56533	1199.2228	-3.56508	957.48219
-3.56503	926.83462	-3.56477	1161.66875
-3.56472	943.34173	-3.56447	1080.55182
-3.56442	961.81059	-3.56416	999.90375
-3.56411	1197.67317	-3.56386	1128.09717
-3.56381	1041.95137	-3.56355	1256.30405
-3.5635	951.16228	-3.56325	1153.27866
-3.5632	863.0812	-3.56294	1050.25103
-3.56289	1077.67779	-3.56264	1036.73154
-3.56259	1290.92524	-3.56233	1023.21205
-3.56228	1297.11541	-3.56203	989.64832
-3.56198	1303.30558	-3.56172	956.54896
-3.56167	1309.49992	-3.56142	1012.95662
-3.56137	1315.64692	-3.56111	1069.36428
-3.56106	1259.93682	-3.56081	954.21813
-3.56076	1204.4481	-3.5605	839.0731
-3.56045	1173.50145	-3.5602	992.44464
-3.56015	1141.47576	-3.55989	1145.81956
-3.55984	938.20136	-3.55959	910.86446
-3.55954	1125.49912	-3.55928	676.37711
-3.55923	1091.97393	-3.55898	829.74977
-3.55893	1059.93014	-3.55867	983.12132
-3.55862	1133.69559	-3.55837	1084.28137
-3.55832	1207.46104	-3.55806	1185.43694
-3.55801	1281.23205	-3.55776	1174.72499
-3.55771	1354.97104	-3.55745	1164.00183
-3.5574	1369.92992	-3.55715	1343.94013
-3.5571	1385.11712	-3.55684	1166.32368
-3.55679	1424.83805	-3.55654	899.20919
-3.55649	1463.14022	-3.55623	990.11381
-3.55618	1296.04334	-3.55593	950.48858
-3.55588	1519.40307	-3.55562	910.86446
-3.55557	1521.99275	-3.55532	983.12132
-3.55527	1523.42681	-3.55501	1055.37818
-3.55496	1346.49194	-3.55471	1101.0638
-3.55466	1171.90866	-3.5544	1146.75054
-3.55435	1193.06326	-3.5541	1102.92802
-3.55405	1216.18658	-3.55379	1059.10773
-3.55374	1394.15176	-3.55349	1115.98201
-3.55344	1569.53979	-3.55318	1172.8518
-3.55313	1417.37532	-3.55288	1229.73169
-3.55283	1267.25336	-3.55257	1286.60036
-3.55252	1279.12272	-3.55227	1153.27866
-3.55222	1291.49748	-3.55196	1019.94911
-3.55191	1303.36684	-3.55166	908.99912
-3.55161	1315.08026	-3.55135	798.04914
-3.5513	1256.7944	-3.55105	750.4993
-3.551	1198.78005	-3.55074	1060.97307
-3.55069	1119.49413	-3.55044	1222.27258
-3.55039	1431.01986	-3.55013	1025.54288
-3.55008	1522.84205	-3.54983	951.8873
-3.54977	1613.52255	-3.54952	878.23172
-3.54947	1532.01731	-3.54922	931.37532
-3.54916	1450.86014	-3.54891	984.52004
-3.54886	1350.78579	-3.54861	1186.83903
-3.54855	1251.22242	-3.5483	1389.16586
-3.54825	1151.15364	-3.548	1382.63774
-3.54794	1053.35849	-3.54769	1376.10962
-3.54764	1136.9313	-3.54738	1330.424
-3.54733	1221.96463	-3.54708	1284.73838
-3.54703	1404.58009	-3.54677	1112.25246
-3.54672	1584.38171	-3.54647	939.76653
-3.54642	1424.47605	-3.54616	812.03524
-3.54611	1266.99718	-3.54586	1042.32531
-3.54581	1305.17544	-3.54555	1160.73777
-3.5455	1342.68121	-3.54525	921.11989
-3.5452	1260.15124	-3.54494	1046.98697
-3.54489	1179.09571	-3.54464	814.83156
-3.54459	1195.60699	-3.54433	769.14707
-3.54428	1214.73023	-3.54403	1081.48393
-3.54398	1445.83394	-3.54372	1091.74048
-3.54367	1676.46843	-3.54342	1101.99591
-3.54337	1808.52809	-3.54311	1134.62529
-3.54306	1940.15613	-3.54281	1167.72577
-3.54276	1977.30269	-3.5425	1123.90212
-3.54245	2013.00126	-3.5422	1080.08633
-3.54215	1852.05138	-3.54189	834.87693
-3.54184	1692.17357	-3.54159	947.69225
-3.54154	1586.94354	-3.54128	1054.91269
-3.54123	1482.47927	-3.54098	1162.12864
-3.54093	1402.00433	-3.54067	1023.21205
-3.54062	1320.54782	-3.54037	884.75871
-3.54032	1093.93568	-3.54006	865.64546
-3.54001	1257.79825	-3.53976	846.5322
-3.53971	1200.54548	-3.53945	827.41894
-3.5394	1146.28755	-3.53915	808.30569
-3.5391	1336.63863	-3.53884	716.46896
-3.53879	1525.50134	-3.53854	624.63222
-3.53849	1517.76015	-3.53823	741.6426
-3.53818	1507.42929	-3.53793	859.11846
-3.53788	1192.25294	-3.53762	843.73476
-3.53757	880.01157	-3.53732	828.35105
-3.53727	808.21344	-3.53701	1081.48393
-3.53696	1128.18208	-3.53671	1334.61905
-3.53666	1361.86432	-3.5364	1255.83295
-3.53635	1591.5799	-3.5361	1177.04685
-3.53605	1387.8335	-3.53579	1098.26636
-3.53574	1188.0663	-3.53549	1019.94911
-3.53544	1324.25412	-3.53518	1088.94303
-3.53513	1460.94039	-3.53488	1158.40469
-3.53483	1597.13518	-3.53457	1227.39861
-3.53452	1731.06051	-3.53427	1296.85242
-3.53422	1599.01478	-3.53396	1261.43008
-3.53391	1469.51696	-3.53366	1226.46763
-3.53361	1535.55375	-3.53335	1191.03407
-3.5333	1598.76417	-3.53305	1156.07162
-3.533	1343.94264	-3.53274	1070.76189
-3.53269	1092.79956	-3.53244	985.91877
-3.53239	1143.35676	-3.53213	900.60791
-3.53208	1195.51649	-3.53183	815.76367
-3.53178	1347.17277	-3.53152	907.6004
-3.53147	1108.85278	-3.53122	999.90375
-3.53117	1017.03756	-3.53091	1069.36428
-3.53086	925.81406	-3.53061	1139.29144
-3.53056	846.41259	-3.5303	1426.92127
-3.53025	1159.52415	-3.53	1356.99637
-3.52994	1467.95758	-3.52969	1219.46841
-3.52964	1385.88289	-3.52939	1082.41716
-3.52933	1395.16814	-3.52908	1105.25997
-3.52903	1402.61694	-3.52878	1128.56827
-3.52872	1189.05762	-3.52847	1151.40547
-3.52842	980.22097	-3.52817	1174.72499
-3.52811	1163.86673	-3.52786	1105.72546
-3.52781	1345.6482	-3.52756	1037.19815
-3.5275	1306.44939	-3.52725	1117.37961
-3.5272	1270.22035	-3.52695	1198.03329
-3.52689	1457.89125	-3.52664	1257.69492
-3.52659	1252.00628	-3.52633	1317.83887
-3.52628	853.8962	-3.52603	1467.00976
-3.52598	850.78998	-3.52572	1616.65175
-3.52567	1084.47222	-3.52542	1425.99029
-3.52537	1319.19311	-3.52511	1235.3176
-3.52506	1598.12371	-3.52481	1193.83825
-3.52476	1483.6488	-3.5245	1152.34767
-3.52445	1182.912	-3.5242	1069.82978
-3.52415	888.57839	-3.52389	987.31749
-3.52384	1132.57897	-3.52359	994.30998
-3.52354	1376.22172	-3.52328	1001.30247
-3.52323	1536.47267	-3.52298	1110.85374
-3.52293	1308.87478	-3.52267	1220.39939
-3.52262	1399.15012	-3.52237	1061.43856
-3.52232	1487.83963	-3.52206	902.47325
-3.52201	1386.22679	-3.52176	849.79514
-3.52171	1288.7282	-3.52145	797.11703
-3.5214	1517.25893	-3.52115	1072.62722
-3.5211	1739.42824	-3.52084	1348.13517
-3.52079	1342.74387	-3.52054	1260.95898
-3.52049	953.10871	-3.52023	1173.78279
-3.52018	1150.68165	-3.51993	1086.6122
-3.51988	1347.07531	-3.51962	999.43713
-3.51957	1391.96028	-3.51932	1027.87371
-3.51927	1435.15499	-3.51901	1056.31141
-3.51896	1281.95744	-3.51871	1084.74799
-3.51866	1132.82123	-3.5184	1113.18457
-3.51835	1300.47642	-3.5181	1177.04685
-3.51805	1466.16152	-3.51779	1240.91474
-3.51774	1415.38433	-3.51749	1356.99637
-3.51744	1752.07032	-3.51718	1115.04878
-3.51713	1663.86812	-3.51688	1039.06237
-3.51683	1576.4456	-3.51657	963.07596
-3.51652	1513.01241	-3.51627	954.21813
-3.51622	1448.38184	-3.51596	945.36142
-3.51591	1234.30319	-3.51566	900.14242
-3.51561	1023.66212	-3.51535	854.92341
-3.5153	1114.97333	-3.51505	899.20919
-3.515	1207.36914	-3.51474	943.49609
-3.51469	1345.78465	-3.51444	987.78298
-3.51439	1090.26558	-3.51413	1032.06988
-3.51408	643.39297	-3.51383	1076.35678
-3.51378	592.94159	-3.51352	1120.64367
-3.51347	911.21719	-3.51322	1080.08633
-3.51317	1228.64906	-3.51291	1039.52898
-3.51286	1472.64963	-3.51261	998.97164
-3.51256	1711.95816	-3.5123	958.4143
-3.51225	1499.93871	-3.512	755.62758
-3.51195	1291.70493	-3.51169	552.84086
-3.51164	1409.84298	-3.51139	454.47825
-3.51134	1525.93295	-3.51108	714.13813
-3.51103	1422.24837	-3.51078	953.75264
-3.51073	1318.56658	-3.51047	835.34354
-3.51042	1214.88756	-3.51017	940.69976
-3.51011	1113.13828	-3.50986	1046.05486
-3.50981	1133.25702	-3.50956	1117.84623
-3.5095	1153.66117	-3.50925	1189.63199
-3.5092	1198.54475	-3.50895	1060.03984
-3.50889	1243.31137	-3.50864	1288.46233
-3.50859	1239.13725	-3.50834	1336.95212
-3.50828	1624.22933	-3.50803	1385.4307
-3.50798	1808.94578	-3.50773	1307.1157
-3.50767	1604.66752	-3.50742	1228.8007
-3.50737	1575.26214	-3.50712	1195.22912
-3.50706	1547.88953	-3.50681	1161.66875
-3.50676	1691.81158	-3.50651	1128.09717
-3.50645	1833.03257	-3.5062	1094.5368
-3.50615	1702.00321	-3.5059	1006.42962
-3.50584	1573.82807	-3.50559	918.78906
-3.50554	1641.39639	-3.50528	920.18778
-3.50523	1707.87872	-3.50498	922.052
-3.50493	1682.60847	-3.50467	992.44464
-3.50462	1656.1687	-3.50437	1063.3039
-3.50432	1531.85023	-3.50406	962.14385
-3.50401	1408.18614	-3.50376	861.44929
-3.50371	1340.10685	-3.50345	1171.46093
-3.5034	1272.53018	-3.50315	1123.90212
-3.5031	1204.9549	-3.50284	1128.09717
-3.50279	1138.65496	-3.50254	1132.76332
-3.50249	1178.37589	-3.50223	1224.60566
-3.50218	1219.27609	-3.50193	1316.90788
-3.50188	1358.03689	-3.50162	998.50503
-3.50157	1496.10989	-3.50132	1038.59575
-3.50127	1577.09998	-3.50101	1024.61077
-3.50096	1656.23831	-3.50071	1011.09241
-3.50066	1539.64711	-3.5004	1019.48362
-3.50035	1424.55959	-3.5001	1028.34033
-3.50005	1431.78563	-3.49979	1135.55627
-3.49974	1438.99774	-3.49949	1243.24781
-3.49944	1446.22378	-3.49918	1141.62451
-3.49913	1452.33598	-3.49888	1040.46109
-3.49883	1367.22328	-3.49857	1105.72546
-3.49852	1283.82312	-3.49827	1171.46093
-3.49822	1298.26684	-3.49796	1169.58774
-3.49791	1312.86093	-3.49766	1168.19687
-3.49761	1339.68498	-3.49735	1028.34033
-3.4973	1364.10036	-3.49705	1246.97176
-3.497	1192.8391	-3.49674	1412.93405
-3.49669	1023.79996	-3.49644	1579.35623
-3.49639	1034.63901	-3.49613	1349.99715
-3.49608	1047.19199	-3.49583	1120.64367
-3.49578	1157.07231	-3.49552	980.79049
-3.49547	1263.26024	-3.49522	840.93731
-3.49517	1030.62084	-3.49491	898.7437
-3.49486	802.53982	-3.49461	956.54896
-3.49456	900.0412	-3.4943	805.50824
-3.49425	998.01874	-3.494	654.46752
-3.49395	1093.45673	-3.49369	591.06737
-3.49364	1188.1749	-3.49339	527.66722
-3.49334	1184.57023	-3.49308	710.40857
-3.49303	1182.56671	-3.49278	893.14993
-3.49273	1267.68776	-3.49247	1152.34767
-3.49242	1353.31142	-3.49217	1053.51397
-3.49212	1438.4269	-3.49186	1133.6943
-3.49181	1521.12952	-3.49156	1213.88249
-3.49151	1371.54777	-3.49125	1394.29189
-3.4912	1224.93162	-3.49095	1216.67545
-3.4909	1273.42821	-3.49064	1150.94559
-3.49059	1320.59516	-3.49034	1085.21348
-3.49028	1222.59255	-3.49003	907.6004
-3.48998	1126.33172	-3.48973	729.98844
-3.48967	1127.37037	-3.48942	880.56255
-3.48937	1127.78388	-3.48912	1031.13777
-3.48906	1039.06514	-3.48881	991.51253
-3.48876	955.00502	-3.48851	951.8873
-3.48845	1196.42706	-3.4882	912.26206
-3.48815	1435.8233	-3.4879	872.63795
-3.48784	1477.10499	-3.48759	939.30104
-3.48754	1518.87399	-3.48729	1005.96413
-3.48723	1560.15569	-3.48698	826.48684
-3.48693	1602.42592	-3.48668	647.00842
-3.48662	1683.42993	-3.48637	591.99948
-3.48632	1760.73043	-3.48607	895.01414
-3.48601	1512.09349	-3.48576	1145.81956
-3.48571	1265.90283	-3.48546	1396.61375
-3.4854	1209.16103	-3.48515	1362.1224
-3.4851	1153.68206	-3.48485	1327.61983
-3.48479	1195.98152	-3.48454	1293.12848
-3.48449	1236.72857	-3.48423	1258.62591
-3.48418	1157.81162	-3.48393	1056.31141
-3.48388	1081.41612	-3.48362	853.99018
-3.48357	1159.82349	-3.48332	718.79979
-3.48327	1241.17837	-3.48301	941.63187
-3.48296	1540.12049	-3.48271	894.08204
-3.48266	1192.06916	-3.4824	846.5322
-3.48235	1210.63966	-3.4821	1030.20454
-3.48205	1229.21015	-3.48179	1213.88249
-3.48174	1247.78761	-3.48149	1097.33425
-3.48144	1269.43927	-3.48118	981.25711
-3.48113	1486.6144	-3.48088	954.21813
-3.48083	1698.10477	-3.48057	927.64689
-3.48052	1477.82899	-3.48027	853.99018
-3.48022	1257.56991	-3.47996	780.80122
-3.47991	1037.30388	-3.47966	856.32101
-3.47961	820.93489	-3.47935	932.30855
-3.4793	899.35062	-3.47905	908.99912
-3.479	975.68346	-3.47874	886.15632
-3.47869	856.52347	-3.47844	862.84801
-3.47839	738.93259	-3.47813	840.0052
-3.47808	739.44914	-3.47783	880.09593
-3.47778	744.3013	-3.47752	920.65328
-3.47747	1074.95724	-3.47722	1050.25103
-3.47717	1400.01334	-3.47691	1180.31091
-3.47686	1305.62376	-3.47661	1220.87049
-3.47656	1214.35431	-3.4763	1261.43008
-3.47625	1318.55544	-3.476	1301.98967
-3.47595	1420.8143	-3.47569	1343.00914
-3.47564	1378.00247	-3.47539	1264.22304
-3.47534	1335.70301	-3.47508	1185.43694
-3.47503	1293.40354	-3.47478	1106.65757
-3.47473	1251.13888	-3.47447	1028.34033
-3.47442	1211.42631	-3.47417	976.12883
-3.47412	1175.85026	-3.47386	923.91734
-3.47381	1400.20826	-3.47356	1020.88122
-3.47351	978.17707	-3.47325	1118.31284
-3.4732	932.27294	-3.47295	997.1063
-3.4729	892.51164	-3.47264	875.90089
-3.47259	1268.04697	-3.47234	963.54145
-3.47229	1637.37265	-3.47203	1051.64975
-3.47198	1550.20074	-3.47173	1010.15918
-3.47168	1463.54399	-3.47142	969.13634
-3.47137	1376.88028	-3.47112	995.24209
-3.47107	1290.76791	-3.47081	1021.34784
-3.47076	1244.86518	-3.47051	1296.85242
-3.47046	1199.47063	-3.4702	1214.81348
-3.47015	1154.07608	-3.4699	1244.6499
-3.46984	1107.27809	-3.46959	1274.48632
-3.46954	958.20731	-3.46929	1268.88919
-3.46923	812.33047	-3.46898	1263.76316
-3.46893	861.8518	-3.46868	908.06702
-3.46862	908.4479	-3.46837	910.39785
-3.46832	742.87002	-3.46807	889.88587
-3.46801	582.29745	-3.46776	869.8405
-3.46771	747.36854	-3.46746	1021.34784
-3.4674	910.95822	-3.46715	1172.8518
-3.4671	967.70837	-3.46685	1206.42339
-3.46679	1021.91757	-3.46654	1239.98375
-3.46649	861.75991	-3.46624	1124.37322
-3.46618	1089.19351	-3.46593	1009.22707
-3.46588	1090.23216	-3.46563	1050.25103
-3.46557	1093.48179	-3.46532	1091.27386
-3.46527	1218.83195	-3.46502	1065.16812
-3.46496	1339.04174	-3.46471	1039.52898
-3.46466	1091.44485	-3.46441	706.67902
-3.46435	845.26672	-3.4641	731.85266
-3.46405	673.33438	-3.4638	742.10809
-3.46374	1156.14364	-3.46349	752.83013
-3.46344	1889.3511	-3.46318	1121.10917
-3.46313	2225.98139	-3.46288	1131.36123
-3.46283	2106.81444	-3.46257	992.44464
-3.46252	1986.43618	-3.46227	1212.0093
-3.46222	1779.06702	-3.46196	1295.92143
-3.46191	1573.59138	-3.46166	1379.83357
-3.46161	1465.27044	-3.46135	1277.27928
-3.4613	1363.64229	-3.46105	1175.18488
-3.461	1698.95408	-3.46074	1115.5154
-3.46069	2033.482	-3.46044	1055.8448
-3.46039	2268.75285	-3.46013	996.1742
-3.46008	1858.76227	-3.45983	936.97021
-3.45978	1818.5248	-3.45952	1153.27866
-3.45947	1781.00231	-3.45922	1369.5815
-3.45917	1897.59352	-3.45891	1257.69492
-3.45886	2011.24697	-3.45861	1146.27944
-3.45856	1884.36667	-3.4583	1304.78263
-3.45825	1754.82707	-3.458	1463.28582
-3.45795	1410.69228	-3.45769	1412.93405
-3.45764	1455.52434	-3.45739	1363.05338
-3.45734	1352.87146	-3.45708	1281.47432
-3.45703	1258.91766	-3.45678	1199.89527
-3.45673	1728.40122	-3.45647	1103.39463
-3.45642	1803.78034	-3.45617	1364.91536
-3.45612	1597.97056	-3.45586	1391.48772
-3.45581	1394.17961	-3.45556	1060.03984
-3.45551	1301.31041	-3.45525	952.35391
-3.4552	1591.23182	-3.45495	844.66686
-3.4549	1317.82587	-3.45464	887.08954
-3.45459	1437.31306	-3.45434	929.5111
-3.45429	1686.47907	-3.45403	971.93266
-3.45398	1929.75565	-3.45373	1014.35534
-3.45368	1733.21858	-3.45342	1077.28888
-3.45337	1540.03695	-3.45312	1140.22242
-3.45307	1541.59633	-3.45281	1203.15933
-3.45276	1541.2761	-3.45251	1266.08501
-3.45246	1377.7616	-3.4522	1100.59719
-3.45215	1219.15218	-3.4519	935.10487
-3.45185	1361.01641	-3.45159	1097.80086
-3.45154	1504.10169	-3.45129	1260.4991
-3.45124	1689.75097	-3.45098	1387.76377
-3.45093	1488.70285	-3.45068	1515.02845
-3.45063	1506.76098	-3.45037	1433.44939
-3.45032	1525.4735	-3.45007	1351.87033
-3.45001	1553.84857	-3.44976	1355.59428
-3.44971	1586.33093	-3.44946	1359.32944
-3.4494	1856.54851	-3.44915	975.19672
-3.4491	1735.75256	-3.44885	949.09098
-3.44879	1545.00746	-3.44854	775.67294
-3.44849	1741.53061	-3.44824	960.27851
-3.44818	1693.56587	-3.44793	1256.76393
-3.44788	1645.04422	-3.44763	1195.22912
-3.44757	1524.84696	-3.44732	1200.82625
-3.44727	1406.11162	-3.44702	1206.88327
-3.44696	1384.9584	-3.44671	1212.4804
-3.44666	1364.44565	-3.44641	1218.53742
-3.44635	1386.62638	-3.4461	905.26957
-3.44605	1405.88885	-3.4458	950.48858
-3.44574	1229.98845	-3.44549	1062.37067
-3.44544	1058.6367	-3.44519	1174.72499
-3.44513	1191.20872	-3.44488	1125.77531
-3.44483	1320.85134	-3.44458	1077.28888
-3.44452	1255.33945	-3.44427	1095.47003
-3.44422	1189.18571	-3.44397	1114.11667
-3.44391	1080.34265	-3.44366	1197.56219
-3.44361	976.40189	-3.44336	923.45072
-3.4433	1197.69823	-3.44305	738.37854
-3.443	1416.45641	-3.44275	911.79657
-3.44269	1467.01082	-3.44244	917.85695
-3.44239	1516.08939	-3.44214	923.91734
-3.44208	1467.59558	-3.44183	952.35391
-3.44178	1420.54977	-3.44152	981.25711
-3.44147	1433.95762	-3.44122	1158.86458
-3.44117	1445.88963	-3.44091	1336.48102
-3.44086	1360.26457	-3.44061	1126.2352
-3.44056	1278.81084	-3.4403	916.45823
-3.44025	1437.68898	-3.44	831.1485
-3.43995	1595.32519	-3.43969	745.83764
-3.43964	1665.71987	-3.43939	660.52791
-3.43934	1345.10103	-3.43908	575.68367
-3.43903	944.58923	-3.43878	747.70298
-3.43873	937.13764	-3.43847	919.72117
-3.43842	1116.65802	-3.43817	1203.61921
-3.43812	1297.81156	-3.43786	1129.97036
-3.43781	1546.13523	-3.43756	1049.3178
-3.43751	1406.65461	-3.43725	968.66973
-3.4372	1388.61319	-3.43695	865.64546
-3.4369	1374.73196	-3.43664	763.08668
-3.43659	1598.09586	-3.43634	826.02022
-3.43629	1821.58786	-3.43603	888.95376
-3.43598	2020.19945	-3.43573	1153.27866
-3.43568	2215.05184	-3.43542	1060.03984
-3.43537	2128.01917	-3.43512	1039.52898
-3.43507	1651.37918	-3.43481	1019.017
-3.43476	1180.28334	-3.43451	976.12883
-3.43446	1103.84607	-3.4342	933.70615
-3.43415	1286.97807	-3.4339	756.55968
-3.43385	1467.95758	-3.43359	579.87871
-3.43354	1477.75937	-3.43329	611.57935
-3.43324	1486.55871	-3.43298	643.74548
-3.43293	1398.35651	-3.43268	652.13669
-3.43263	1315.74438	-3.43237	660.9934
-3.43232	1557.67739	-3.43207	758.89052
-3.43202	1796.33154	-3.43176	857.25424
-3.43171	1792.72548	-3.43146	970.06845
-3.43141	1788.10304	-3.43115	1083.34927
-3.4311	1685.44877	-3.43085	987.31749
-3.4308	1582.46033	-3.43054	891.75121
-3.43049	1425.13043	-3.43024	981.7226
-3.43018	1271.38571	-3.42993	1072.16061
-3.42988	1312.14529	-3.42963	1288.93343
-3.42957	1352.2491	-3.42932	1506.16726
-3.42927	1318.72808	-3.42902	1696.83994
-3.42896	1284.16284	-3.42871	1529.94666
-3.42866	1151.59918	-3.42841	1355.59428
-3.42835	1024.04361	-3.4281	1181.24189
-3.42805	1180.3446	-3.4278	1092.67259
-3.42774	1333.54772	-3.42749	1004.56541
-3.42744	1291.77176	-3.42719	882.89338
-3.42713	1252.40448	-3.42688	940.23315
-3.42683	1332.36009	-3.42658	1179.85102
-3.42652	1409.59237	-3.42627	1061.90518
-3.42622	1316.23447	-3.42597	977.52755
-3.42591	1219.26774	-3.42566	893.14993
-3.42561	871.12173	-3.42536	1059.10773
-3.4253	914.5963	-3.42505	1225.53664
-3.425	1063.68378	-3.42475	1268.88919
-3.42469	1207.63229	-3.42444	1491.24905
-3.42439	999.74798	-3.42414	1692.6449
-3.42408	804.79256	-3.42383	1536.47478
-3.42378	1407.74061	-3.42353	1316.90788
-3.42347	1616.20969	-3.42322	1097.33425
-3.42317	1508.91905	-3.42292	848.86303
-3.42286	1399.65134	-3.42261	958.87979
-3.42256	1168.56157	-3.42231	945.82692
-3.42225	942.14296	-3.422	932.77404
-3.42195	973.09239	-3.4217	1006.89624
-3.42164	1007.59637	-3.42139	902.47325
-3.42134	1255.0763	-3.42109	697.3557
-3.42103	1114.05998	-3.42078	850.26175
-3.42073	1024.81912	-3.42047	738.84515
-3.42042	938.35312	-3.42017	627.89516
-3.42012	1022.44386	-3.41986	718.33317
-3.41981	1103.85721	-3.41956	808.77118
-3.41951	989.85569	-3.41925	872.63795
-3.4192	878.63876	-3.41895	936.97021
-3.4189	937.96884	-3.41864	1001.30247
-3.41859	1002.0759	-3.41834	1065.63473
-3.41829	1320.68148	-3.41803	1019.94911
-3.41798	1253.60604	-3.41773	974.73011
-3.41768	1405.77746	-3.41742	951.8873
-3.41737	1553.58403	-3.41712	929.04449
-3.41707	1434.94615	-3.41681	738.37854
-3.41676	1318.41621	-3.41651	905.73619
-3.41646	1299.33056	-3.4162	983.58794
-3.41615	1280.00961	-3.4159	882.42788
-3.41585	1246.4886	-3.41559	852.12597
-3.41554	1216.69338	-3.41529	1000.83586
-3.41524	1381.76307	-3.41498	1239.05277
-3.41493	1542.69625	-3.41468	1119.24495
-3.41463	1453.46374	-3.41437	928.579
-3.41432	1364.73524	-3.41407	737.91304
-3.41402	1276.00953	-3.41376	703.88158
-3.41371	1190.35385	-3.41346	669.85123
-3.41341	1289.40346	-3.41315	754.69547
-3.4131	1389.36782	-3.41285	840.0052
-3.4128	1513.68071	-3.41254	1104.32674
-3.41249	1634.0729	-3.41224	1368.65052
-3.41219	1525.02796	-3.41193	1379.37368
-3.41188	1799.25537	-3.41163	1390.09685
-3.41158	1659.45452	-3.41132	1221.80148
-3.41127	1523.87235	-3.41102	1053.51397
-3.41097	1639.41933	-3.41071	930.44321
-3.41066	1752.22347	-3.41041	807.37358
-3.41035	1670.20308	-3.4101	982.65471
-3.41005	1584.49309	-3.4098	1157.93359
-3.40974	1279.12133	-3.40949	1131.83233
-3.40944	981.90983	-3.40919	1105.72546
-3.40913	1139.24251	-3.40888	1079.61971
-3.40883	1296.20763	-3.40858	1053.51397
-3.40852	1431.35402	-3.40827	1046.05486
-3.40822	1563.21875	-3.40797	1039.06237
-3.40791	1500.28679	-3.40766	1031.60326
-3.40761	1441.94942	-3.40736	1024.61077
-3.4073	1624.56349	-3.40705	853.05808
-3.407	1799.04652	-3.40675	681.97199
-3.40669	1494.71759	-3.40644	689.89659
-3.40639	1201.07595	-3.40614	697.82231
-3.40608	1500.85763	-3.40583	845.13348
-3.40578	1413.1845	-3.40553	992.91126
-3.40547	1447.22624	-3.40522	953.75264
-3.40517	1477.52268	-3.40492	736.04771
-3.40486	1257.77876	-3.40461	771.4779
-3.40456	1043.57619	-3.40431	986.38426
-3.40425	1153.97583	-3.404	1134.1654
-3.40395	1266.40963	-3.4037	923.91734
-3.40364	1468.11074	-3.40339	683.37072
-3.40334	1660.4709	-3.40309	801.3132
-3.40303	1315.88083	-3.40278	1094.07131
-3.40273	1362.17202	-3.40248	1208.28536
-3.40242	1460.7037	-3.40217	1113.18457
-3.40212	1554.05741	-3.40187	1018.55039
-3.40181	1347.21315	-3.40156	879.16382
-3.40151	1146.18313	-3.40126	1097.80086
-3.4012	1252.96279	-3.40095	1131.83233
-3.4009	1359.74246	-3.40065	987.31749
-3.40059	1466.53744	-3.40034	965.40679
-3.40029	1572.38008	-3.40004	943.9627
-3.39998	1594.55942	-3.39973	922.052
-3.39968	1612.52009	-3.39942	900.60791
-3.39937	1393.85938	-3.39912	879.16382
-3.39907	1564.69459	-3.39881	857.71974
-3.39876	1703.91066	-3.39851	916.45823
-3.39846	1456.77741	-3.3982	975.19672
-3.39815	1355.16597	-3.3979	1033.93409
-3.39785	1259.60406	-3.39759	1093.1392
-3.39754	1481.93627	-3.39729	1056.7769
-3.39724	1701.37668	-3.39698	1020.41573
-3.39693	1725.63054	-3.39668	916.92484
-3.39663	1748.14403	-3.39637	813.89946
-3.39632	1642.41277	-3.39607	851.19386
-3.39602	1537.16882	-3.39576	1246.51187
-3.39571	1431.42363	-3.39546	1362.1224
-3.39541	1326.71989	-3.39515	1299.18549
-3.3951	1251.9311	-3.39485	1122.04015
-3.3948	1181.06581	-3.39454	944.89481
-3.39449	1304.36094	-3.39424	1054.91269
-3.39419	1425.5342	-3.39393	1165.3927
-3.39388	1397.15913	-3.39363	1076.82227
-3.39358	1367.15367	-3.39332	988.2496
-3.39327	1221.86716	-3.39302	899.6758
-3.39297	1458.9494	-3.39271	811.56863
-3.39266	1275.82993	-3.39241	797.58364
-3.39236	1097.52364	-3.3921	783.59754
-3.39205	1162.01219	-3.3918	590.60076
-3.39175	1223.40148	-3.39149	398.07059
-3.39144	1088.46812	-3.39119	489.90732
-3.39114	1339.3926	-3.39088	581.74405
-3.39083	1370.86833	-3.39058	651.20459
-3.39052	1401.61449	-3.39027	721.13062
-3.39022	1362.935	-3.38997	1159.80678
-3.38991	1328.66075	-3.38966	1240.45485
-3.38961	1505.86991	-3.38936	1224.13455
-3.3893	1297.72106	-3.38905	1208.28536
-3.389	1276.58038	-3.38875	1256.76393
-3.38869	1255.50235	-3.38844	1305.71361
-3.38839	1209.601	-3.38814	1198.03329
-3.38808	1170.08892	-3.38783	1090.34176
-3.38778	1458.44817	-3.38753	758.89052
-3.38747	1741.48884	-3.38722	785.46288
-3.38717	1699.71984	-3.38692	991.04592
-3.38686	1658.84191	-3.38661	838.60648
-3.38656	1639.7674	-3.38631	1003.16669
-3.38625	1625.56594	-3.386	1168.19687
-3.38595	1847.06695	-3.3857	893.14993
-3.38564	1675.31282	-3.38539	618.10523
-3.38534	1254.72823	-3.38509	712.27279
-3.38503	1225.23514	-3.38478	806.44035
-3.38473	1276.31306	-3.38448	900.60791
-3.38442	1322.68082	-3.38417	994.77547
-3.38412	1081.2741	-3.38387	1166.79478
-3.38381	844.19326	-3.38356	1339.2852
-3.38351	824.45184	-3.38326	1108.9884
-3.3832	1188.91978	-3.38295	1236.71969
-3.3829	1249.93593	-3.38265	1330.88389
-3.38259	930.34321	-3.38234	1067.03345
-3.38229	1047.96472	-3.38204	1026.9416
-3.38198	1163.04945	-3.38173	986.85087
-3.38168	1111.47448	-3.38143	954.68474
-3.38137	1060.39656	-3.38112	922.98523
-3.38107	1008.8216	-3.38082	891.28459
-3.38076	960.56587	-3.38051	859.58507
-3.38046	1065.80704	-3.38021	896.87836
-3.38015	1171.54527	-3.3799	934.17276
-3.37985	1276.78644	-3.3796	881.96127
-3.37954	1375.55063	-3.37929	829.74977
-3.37924	1094.42577	-3.37899	704.8148
-3.37893	821.71597	-3.37868	580.34533
-3.37863	978.53211	-3.37837	753.76336
-3.37832	1141.16946	-3.37807	927.64689
-3.37802	1612.18594	-3.37776	922.052
-3.37771	1695.16702	-3.37746	916.92484
-3.37741	1802.47158	-3.37715	821.82405
-3.3771	1905.5157	-3.37685	727.191
-3.3768	1779.13663	-3.37654	931.37532
-3.37649	1653.73217	-3.37624	1136.02738
-3.37619	1552.62335	-3.37593	1161.19765
-3.37588	1447.67177	-3.37563	1186.83903
-3.37558	1142.82212	-3.37532	1228.8007
-3.37527	1232.39574	-3.37502	1271.22226
-3.37497	1577.2949	-3.37471	1514.55735
-3.37466	1279.11576	-3.37441	1400.34891
-3.37436	1264.19865	-3.3741	1208.28536
-3.37405	1635.67404	-3.3738	1016.68617
-3.37375	1845.10381	-3.37349	1100.59719
-3.37344	2049.75798	-3.37319	1184.97705
-3.37314	1998.70234	-3.37288	1026.47611
-3.37283	1944.5001	-3.37258	868.44178
-3.37253	1695.86317	-3.37227	1008.29496
-3.37222	1452.85113	-3.37197	1148.61251
-3.37192	1509.08612	-3.37166	1156.07162
-3.37161	1565.82235	-3.37136	1164.00183
-3.37131	1622.5725	-3.37105	1014.82084
-3.371	1678.69611	-3.37075	866.11095
-3.37069	1701.91967	-3.37044	716.93445
-3.37039	1725.64447	-3.37014	926.24817
-3.37008	1749.36926	-3.36983	1112.71795
-3.36978	1768.30454	-3.36953	1299.6566
-3.36947	1533.60453	-3.36922	1425.0593
-3.36917	1307.47551	-3.36892	1550.46201
-3.36886	1534.96898	-3.36861	1496.84618
-3.36856	1755.42576	-3.36831	1443.70146
-3.36825	1605.3219	-3.368	1336.02114
-3.36795	1457.05587	-3.3677	1228.3296
-3.36764	1405.98631	-3.36739	1210.14733
-3.36734	1355.60593	-3.36709	1192.43616
-3.36703	1341.67876	-3.36678	1036.73154
-3.36673	1329.75649	-3.36648	881.02916
-3.36642	1430.53256	-3.36617	1023.67867
-3.36612	1908.21677	-3.36587	1166.79478
-3.36581	1764.29471	-3.36556	1141.62451
-3.36551	1622.6978	-3.36526	1116.4475
-3.3652	1602.57907	-3.36495	1024.14528
-3.3649	1581.12373	-3.36465	932.30855
-3.36459	1490.34577	-3.36434	658.66257
-3.36429	1397.22874	-3.36404	743.04132
-3.36398	1190.0907	-3.36373	902.00663
-3.36368	1370.42279	-3.36343	1061.43856
-3.36337	1485.97394	-3.36312	1393.82079
-3.36307	1594.04427	-3.36282	1368.17942
-3.36276	1320.90843	-3.36251	1364.91536
-3.36246	1431.08948	-3.36221	1362.1224
-3.36215	1262.92888	-3.3619	1245.58088
-3.36185	1101.48473	-3.3616	1129.03937
-3.36154	1288.22001	-3.36129	1012.49001
-3.36124	1468.76512	-3.36099	896.41287
-3.36093	1329.49335	-3.36068	979.39177
-3.36063	1190.68661	-3.36038	1062.37067
-3.36032	1076.16854	-3.36007	966.3389
-3.36002	957.11714	-3.35977	870.77261
-3.35971	611.8337	-3.35946	867.50967
-3.35941	657.7253	-3.35916	864.24674
-3.3591	808.86782	-3.35885	950.48858
-3.3588	957.17423	-3.35855	1036.73154
-3.35849	959.75277	-3.35824	820.89195
-3.35819	962.3327	-3.35794	605.05235
-3.35788	964.91124	-3.35763	806.90696
-3.35758	966.60149	-3.35732	1008.76158
-3.35727	922.76492	-3.35702	997.1063
-3.35697	883.23335	-3.35671	985.45215
-3.35666	1037.9861	-3.35641	884.2921
-3.35636	1188.49791	-3.3561	783.13205
-3.35605	1122.47087	-3.3558	791.98875
-3.35575	1062.79411	-3.35549	800.84658
-3.35544	1326.90645	-3.35519	809.70441
-3.35514	1586.3727	-3.35488	818.56112
-3.35483	1609.59626	-3.35458	878.69833
-3.35453	1631.4136	-3.35427	938.83442
-3.35422	1556.1041	-3.35397	819.95984
-3.35392	1480.71105	-3.35366	701.08525
-3.35361	1401.26641	-3.35336	1035.33282
-3.35331	1325.66591	-3.35305	1369.5815
-3.353	1444.31633	-3.35275	1166.79478
-3.3527	1560.89361	-3.35244	964.00806
-3.35239	1573.28508	-3.35214	845.13348
-3.35209	1583.7691	-3.35183	726.25889
-3.35178	1480.57182	-3.35153	696.88908
-3.35148	1758.80905	-3.35122	667.5204
-3.35117	1682.97047	-3.35092	800.37997
-3.35086	1607.63312	-3.35061	933.24066
-3.35056	1556.56355	-3.35031	887.08954
-3.35025	1505.50791	-3.35	840.93731
-3.34995	1455.48257	-3.3497	1003.6333
-3.34964	1402.0461	-3.34939	1166.32368
-3.34934	1178.69194	-3.34909	1041.85981
-3.34903	958.72386	-3.34878	917.39034
-3.34873	916.44945	-3.34848	860.05057
-3.34842	1263.06671	-3.34817	981.7226
-3.34812	1626.17855	-3.34787	1215.27336
-3.34781	1593.29243	-3.34756	1090.80837
-3.34751	1187.8853	-3.34726	1026.0095
-3.3472	1175.0831	-3.34695	1140.22242
-3.3469	1372.65047	-3.34665	952.35391
-3.34659	1563.42759	-3.34634	764.48541
-3.34629	1416.41464	-3.34604	845.13348
-3.34598	1275.42477	-3.34573	925.78155
-3.34568	1433.79054	-3.34543	827.41894
-3.34537	1595.78465	-3.34512	729.05521
-3.34507	1929.95057	-3.34482	910.86446
-3.34476	1873.82696	-3.34451	1092.67259
-3.34446	1728.48476	-3.34421	1177.51795
-3.34415	1965.12007	-3.3439	904.33746
-3.34385	1863.49609	-3.3436	1045.12275
-3.34354	1754.99415	-3.34329	1185.90804
-3.34324	1319.85306	-3.34299	1125.30421
-3.34293	1524.86088	-3.34268	1064.70262
-3.34263	1359.27743	-3.34238	1076.82227
-3.34232	1194.01977	-3.34207	1088.94303
-3.34202	1044.95178	-3.34177	1101.0638
-3.34171	912.30318	-3.34146	1113.18457
-3.34141	1553.84857	-3.34116	1175.65598
-3.3411	1799.7009	-3.34085	1238.12178
-3.3408	1681.59209	-3.34055	1211.07832
-3.34049	1569.26133	-3.34024	1184.04607
-3.34019	1716.28821	-3.33994	1069.36428
-3.33988	1860.82287	-3.33963	954.68474
-3.33958	1884.04644	-3.33933	1019.017
-3.33927	1903.74748	-3.33902	1083.34927
-3.33897	1718.86397	-3.33872	1142.08439
-3.33866	1159.53668	-3.33841	1200.82625
-3.33836	1246.72529	-3.33811	1080.55182
-3.33805	1337.0243	-3.3378	960.27851
-3.33775	1546.21877	-3.3375	976.12883
-3.33744	1371.70928	-3.33719	991.97915
-3.33714	1415.56533	-3.33689	1130.90134
-3.33683	1458.83802	-3.33658	1090.80837
-3.33653	1449.05015	-3.33627	886.62293
-3.33622	1435.73976	-3.33597	1040.46109
-3.33592	1227.86937	-3.33566	1280.07224
-3.33561	1027.70675	-3.33536	1519.6946
-3.33531	1176.27073	-3.33505	1271.22226
-3.335	1314.12096	-3.33475	1022.74656
-3.3347	942.50078	-3.33444	1065.16812
-3.33439	956.74401	-3.33414	928.579
-3.33409	869.88119	-3.33383	1000.83586
-3.33378	1163.0759	-3.33353	1252.109
-3.33348	1068.17117	-3.33322	1425.0593
-3.33317	975.00124	-3.33292	1239.98375
-3.33287	940.95532	-3.33261	977.52755
-3.33256	906.90941	-3.33231	894.08204
-3.33226	872.8635	-3.332	862.84801
-3.33195	845.39481	-3.3317	1010.62579
-3.33165	1133.23613	-3.33139	1081.95054
-3.33134	1414.32619	-3.33109	795.25281
-3.33103	1372.03229	-3.33078	698.75442
-3.33073	1331.17942	-3.33048	960.27851
-3.33042	1334.79105	-3.33017	1027.87371
-3.33012	1338.40128	-3.32987	1095.93553
-3.32981	1342.02265	-3.32956	1108.05629
-3.32951	1349.40463	-3.32926	1120.17706
-3.3292	1511.89857	-3.32895	1008.76158
-3.3289	1667.58556	-3.32865	1076.82227
-3.32859	1499.95264	-3.32834	1335.07893
-3.32829	1335.8492	-3.32804	1235.3176
-3.32798	1315.73185	-3.32773	1246.04077
-3.32768	1288.96767	-3.32743	1257.23504
-3.32737	955.15957	-3.32712	1067.03345
-3.32707	1012.34551	-3.32682	876.83299
-3.32676	1188.2473	-3.32651	837.20776
-3.32646	1362.61199	-3.32621	798.04914
-3.32615	1464.24014	-3.3259	937.90232
-3.32585	1563.26052	-3.3256	1077.7555
-3.32554	1514.76671	-3.32529	1287.53134
-3.32524	1468.3335	-3.32499	1497.77717
-3.32493	1518.90184	-3.32468	1409.66999
-3.32463	1564.16551	-3.32438	1321.56281
-3.32432	1336.16107	-3.32407	1149.08361
-3.32402	1110.39267	-3.32377	977.06094
-3.32371	997.9533	-3.32346	894.54753
-3.32341	1270.6812	-3.32316	812.03524
-3.3231	1390.87289	-3.32285	771.01128
-3.3228	1510.03289	-3.32255	730.45394
-3.32249	1580.70604	-3.32224	868.9084
-3.32219	1641.82801	-3.32194	1007.36285
-3.32188	1240.02693	-3.32163	949.55647
-3.32158	1228.34693	-3.32133	892.2167
-3.32127	1321.72571	-3.32102	1013.88873
-3.32097	1413.12881	-3.32072	1135.55627
-3.32066	1388.89722	-3.32041	1183.57497
-3.32036	1369.83942	-3.32011	1231.59366
-3.32005	1560.11392	-3.3198	1279.61235
-3.31975	1364.88004	-3.3195	1328.09093
-3.31944	1253.98474	-3.31919	1288.46233
-3.31914	1147.23571	-3.31889	1248.84494
-3.31883	1209.66366	-3.31858	1209.21634
-3.31853	1273.9907	-3.31828	1170.05884
-3.31822	1402.96502	-3.31797	1001.76796
-3.31792	1525.44565	-3.31767	833.47933
-3.31761	1324.28336	-3.31736	754.69547
-3.31731	1131.4693	-3.31706	676.37711
-3.317	1301.70861	-3.31675	743.04132
-3.3167	1468.24997	-3.31645	809.70441
-3.31639	1440.40397	-3.31614	786.8616
-3.31609	1410.17713	-3.31584	764.48541
-3.31578	1247.18336	-3.31553	717.86768
-3.31548	1083.27902	-3.31523	671.24995
-3.31517	862.68161	-3.31492	803.64403
-3.31487	1035.45908	-3.31461	936.0381
-3.31456	1429.94779	-3.31431	950.95519
-3.31426	1180.83748	-3.314	965.87228
-3.31395	1036.61051	-3.3137	1003.16669
-3.31365	1268.19316	-3.31339	1040.46109
-3.31334	939.30545	-3.31309	903.40536
-3.31304	1006.20407	-3.31278	1124.37322
-3.31273	1411.44413	-3.31248	1177.51795
-3.31243	1427.1075	-3.31217	872.63795
-3.31212	1333.23167	-3.31187	828.81767
-3.31182	1243.56894	-3.31156	964.00806
-3.31151	1323.02054	-3.31126	1155.14063
-3.3112	1401.46133	-3.31095	1346.2732
-3.3109	1410.7619	-3.31065	1480.52588
-3.31059	1418.43347	-3.31034	1615.26088
-3.31029	1329.18565	-3.31004	1331.82609
-3.30998	1243.17632	-3.30973	1048.85231
-3.30968	1304.05742	-3.30943	985.45215
-3.30937	1361.7056	-3.30912	922.51861
-3.30907	1249.76746	-3.30882	1038.13026
-3.30876	1141.98395	-3.30851	1154.20965
-3.30846	1231.02711	-3.30821	1029.27243
-3.30815	1701.40452	-3.3079	904.80408
-3.30785	1850.63124	-3.3076	757.49179
-3.30754	1362.31125	-3.30729	610.64724
-3.30724	1255.02757	-3.30699	864.24674
-3.30693	1151.64791	-3.30668	760.28924
-3.30663	1201.68438	-3.30638	566.36035
-3.30632	1248.93208	-3.30607	730.92055
-3.30602	1170.53585	-3.30577	1028.80694
-3.30571	1094.79751	-3.30546	1326.68884
-3.30541	1115.94655	-3.30516	1348.60627
-3.3051	1140.0946	-3.30485	1370.98359
-3.3048	1298.98666	-3.30455	1236.25981
-3.30449	1458.37856	-3.30424	1101.53042
-3.30419	1617.78299	-3.30394	966.80551
-3.30388	1771.79921	-3.30363	832.5461
-3.30358	1685.15638	-3.30333	943.9627
-3.30327	1599.00086	-3.30302	1055.37818
-3.30297	1512.85926	-3.30272	1077.28888
-3.30266	1429.14026	-3.30241	1099.66508
-3.30236	1453.90928	-3.30211	1158.86458
-3.30205	1479.73644	-3.3018	1218.07754
-3.30175	1529.7757	-3.3015	1187.77001
-3.30144	1570.12456	-3.30119	1157.93359
-3.30114	1187.82821	-3.30089	1095.47003
-3.30083	1198.75359	-3.30058	1033.4686
-3.30053	1443.2721	-3.30028	1150.0146
-3.30022	1680.97948	-3.29997	1267.02722
-3.29992	1593.29243	-3.29967	1212.0093
-3.29961	1501.19178	-3.29936	1157.47371
-3.29931	1199.40519	-3.29906	1012.95662
-3.299	1282.80535	-3.29875	868.9084
-3.2987	1244.64519	-3.29845	1043.25854
-3.29839	1197.12321	-3.29814	1218.07754
-3.29809	727.88191	-3.29784	1213.41139
-3.29778	907.86592	-3.29753	1209.21634
-3.29748	1222.54104	-3.29723	1294.05946
-3.29717	1528.3834	-3.29692	1379.37368
-3.29687	1422.12307	-3.29662	1374.70754
-3.29656	1315.96576	-3.29631	1370.51249
-3.29626	1191.65843	-3.29601	1418.06008
-3.29595	1072.24921	-3.2957	1465.61889
-3.29565	1146.0258	-3.2954	1334.14795
-3.29534	1217.63179	-3.29509	1202.68822
-3.29504	1171.73323	-3.29479	1252.109
-3.29473	1127.98298	-3.29448	1301.51857
-3.29443	1156.36641	-3.29418	1350.93935
-3.29412	1191.78235	-3.29387	1400.34891
-3.29382	1504.31054	-3.29356	1252.109
-3.29351	1432.78808	-3.29326	1103.86125
-3.29321	1481.81097	-3.29295	1157.00261
-3.2929	1525.64057	-3.29265	1210.14733
-3.2926	1320.85552	-3.29234	927.64689
-3.29229	1118.78963	-3.29204	1003.16669
-3.29199	1013.05419	-3.29173	877.29961
-3.29168	911.58476	-3.29143	751.43141
-3.29137	974.00156	-3.29112	740.70937
-3.29107	1040.87095	-3.29082	730.45394
-3.29076	1301.37167	-3.29051	899.20919
-3.29046	1552.81827	-3.29021	1067.96556
-3.29015	1410.95682	-3.2899	994.30998
-3.28985	1271.33558	-3.2896	920.65328
-3.28954	1228.52097	-3.28929	1227.39861
-3.28924	1186.90512	-3.28899	1176.11586
-3.28893	1197.22067	-3.28868	1057.24352
-3.28863	1209.77643	-3.28838	938.83442
-3.28832	1319.13464	-3.28807	1215.74446
-3.28802	1425.92405	-3.28777	1492.65114
-3.28771	1421.80284	-3.28746	1187.77001
-3.28741	1421.03707	-3.28716	882.89338
-3.2871	1556.49394	-3.28685	1092.67259
-3.2868	1302.11516	-3.28655	1302.44955
-3.28649	942.79734	-3.28624	1454.42462
-3.28619	971.96602	-3.28594	1248.84494
-3.28588	1057.59665	-3.28563	864.24674
-3.28558	1148.81318	-3.28533	837.67437
-3.28527	1470.96495	-3.28502	736.51432
-3.28497	1403.52194	-3.28472	635.35427
-3.28466	1231.23177	-3.28441	735.58221
-3.28436	1062.05897	-3.28411	835.81016
-3.28405	1026.46621	-3.2838	1073.55933
-3.28375	995.77435	-3.2835	1311.77063
-3.28344	1183.82814	-3.28319	1251.6379
-3.28314	1746.72389	-3.28289	1191.50517
-3.28283	1776.33811	-3.28258	1252.56889
-3.28253	1419.43593	-3.28228	1313.64382
-3.28222	1095.79162	-3.28197	1195.70022
-3.28192	1160.0212	-3.28167	1077.7555
-3.28161	1257.51561	-3.28136	1078.68761
-3.28131	1355.57809	-3.28106	1080.08633
-3.281	1477.82899	-3.28075	1170.51873
-3.2807	1596.10487	-3.28045	1261.43008
-3.28039	1545.03531	-3.28014	1185.90804
-3.28009	1503.65615	-3.27984	1110.85374
-3.27978	1864.38716	-3.27953	1035.33282
-3.27948	1835.17671	-3.27923	960.27851
-3.27917	1683.01224	-3.27892	913.19529
-3.27887	1534.82975	-3.27862	866.57757
-3.27856	1555.97879	-3.27831	819.49322
-3.27826	1570.63971	-3.27801	772.8755
-3.27795	1311.17625	-3.2777	863.78012
-3.27765	1056.29206	-3.2774	955.15136
-3.27734	994.90695	-3.27709	1247.44286
-3.27704	940.35942	-3.27679	1182.17288
-3.27673	1174.03748	-3.27648	1040.46109
-3.27643	1400.05511	-3.27618	899.20919
-3.27612	1303.60214	-3.27587	951.42181
-3.27582	1208.55399	-3.27557	1362.1224
-3.27551	1151.29426	-3.27526	1190.57419
-3.27521	1091.15526	-3.27496	1019.48362
-3.2749	919.33151	-3.27465	1168.65676
-3.2746	1134.11189	-3.27435	1318.29875
-3.27429	1313.6267	-3.27404	1297.32352
-3.27399	1489.67746	-3.27374	1276.80818
-3.27368	1520.64221	-3.27343	1255.83295
-3.27338	1548.76667	-3.27313	1235.3176
-3.27307	1446.5997	-3.27282	1272.15325
-3.27277	1721.50934	-3.27251	1309.44877
-3.27246	1585.32847	-3.27221	1047.9202
-3.27216	1453.1992	-3.2719	786.8616
-3.27185	1468.68158	-3.2716	819.02773
-3.27154	1484.15003	-3.27129	851.19386
-3.27124	1499.63241	-3.27099	950.48858
-3.27093	1520.19668	-3.27068	1049.78441
-3.27063	1752.32093	-3.27038	1298.25451
-3.27032	1973.58525	-3.27007	1188.701
-3.27002	1743.5216	-3.26977	1191.03407
-3.26971	1516.81339	-3.26946	1193.83825
-3.26941	1429.64149	-3.26916	1011.5579
-3.2691	1340.12773	-3.26885	829.28316
-3.2688	1153.90761	-3.26855	826.02022
-3.26849	972.12057	-3.26824	822.75728
-3.26819	973.66741	-3.26794	977.99305
-3.26788	983.0181	-3.26763	1133.23442
-3.26758	1314.70573	-3.26733	1109.45501
-3.26727	1639.7674	-3.26702	1086.14671
-3.26697	1691.35212	-3.26672	1052.58186
-3.26666	1742.93683	-3.26641	1019.017
-3.26636	1794.52155	-3.26611	985.45215
-3.26605	1844.10135	-3.2658	951.8873
-3.26575	1811.07599	-3.2655	959.3464
-3.26544	1775.71157	-3.26519	966.80551
-3.26514	1643.65192	-3.26489	1130.90134
-3.26483	1513.51364	-3.26458	1295.46155
-3.26453	1461.92892	-3.26428	1412.93405
-3.26422	1405.62431	-3.26397	1172.39192
-3.26392	1155.96125	-3.26367	976.59432
-3.26361	912.34495	-3.26336	780.80122
-3.26331	916.47173	-3.26306	726.72438
-3.263	925.32954	-3.26275	1030.67116
-3.2627	1127.54023	-3.26245	1312.24173
-3.26239	1323.49671	-3.26214	1594.27444
-3.26209	1264.17498	-3.26184	1458.61967
-3.26178	1209.59543	-3.26153	1323.42478
-3.26148	1348.37015	-3.26123	1367.24843
-3.26117	1478.1353	-3.26092	1411.07208
-3.26087	1220.73244	-3.26062	1135.55627
-3.26056	974.42065	-3.26031	860.51718
-3.26026	1179.22241	-3.26001	1085.21348
-3.25995	1378.42852	-3.2597	951.8873
-3.25965	1329.94028	-3.2594	1026.9416
-3.25934	1286.21649	-3.25909	1102.46252
-3.25904	1435.8233	-3.25879	1043.72403
-3.25873	1586.91569	-3.25848	1343.00914
-3.25843	1777.77218	-3.25818	1464.67669
-3.25812	1957.49026	-3.25787	1586.81533
-3.25782	1686.17276	-3.25757	1529.94666
-3.25751	1418.68409	-3.25726	1473.06678
-3.25721	1285.58995	-3.25696	1541.60081
-3.2569	1157.29368	-3.25665	1252.56889
-3.2566	1222.29042	-3.25635	1164.93281
-3.25629	1284.33827	-3.25604	1077.28888
-3.25599	1227.59509	-3.25574	989.1817
-3.25568	1170.8519	-3.25543	901.54002
-3.25538	1114.11011	-3.25513	992.91126
-3.25507	1061.71229	-3.25482	1084.28137
-3.25477	1183.96737	-3.25452	1208.74524
-3.25446	1303.81516	-3.25421	1333.68806
-3.25416	1327.02758	-3.25391	1436.24235
-3.25385	1350.99464	-3.2536	1538.80786
-3.25355	1405.15093	-3.2533	1618.51373
-3.25324	1454.49404	-3.25299	1340.67607
-3.25294	1310.57338	-3.25269	1264.22304
-3.25263	1170.14044	-3.25238	1187.77001
-3.25233	1169.12127	-3.25208	974.73011
-3.25202	1173.44436	-3.25177	761.68796
-3.25171	1371.01173	-3.25146	846.99769
-3.25141	1559.68231	-3.25116	932.77404
-3.2511	1393.59484	-3.25085	965.87228
-3.2508	1232.86077	-3.25055	998.97164
-3.25049	1265.35983	-3.25024	1032.06988
-3.25019	1301.89239	-3.24994	1065.63473
-3.24988	1498.9641	-3.24963	930.90983
-3.24958	1691.65842	-3.24933	796.18492
-3.24927	1691.14327	-3.24902	840.47182
-3.24897	1679.86564	-3.24872	885.22421
-3.24866	1241.41088	-3.24841	862.3814
-3.24836	818.08485	-3.24811	839.53971
-3.24805	974.38584	-3.2478	794.32071
-3.24775	1129.57995	-3.2475	749.56719
-3.24744	1241.01547	-3.24719	1083.81588
-3.24714	1348.06663	-3.24689	1060.03984
-3.24683	1261.92085	-3.24658	857.25424
-3.24653	1182.6948	-3.24628	1012.95662
-3.24622	1376.66447	-3.24597	1216.67545
-3.24592	1559.71015	-3.24567	1420.39315
-3.24561	1291.982	-3.24536	1228.8007
-3.24531	1037.37906	-3.24506	1037.66365
-3.245	1299.44055	-3.24475	890.8191
-3.2447	1557.09263	-3.24445	743.97343
-3.24439	1621.57004	-3.24414	776.13956
-3.24409	1681.68956	-3.24384	808.77118
-3.24378	1570.27771	-3.24353	1040.46109
-3.24348	1461.83146	-3.24323	1272.15325
-3.24317	1449.96907	-3.24292	1205.4924
-3.24287	1434.52846	-3.24262	1139.29144
-3.24256	1279.27866	-3.24231	1177.04685
-3.24226	1129.44908	-3.24201	1215.27336
-3.24195	1172.27762	-3.2417	1164.00183
-3.24165	1211.73401	-3.2414	1112.71795
-3.24134	1099.8084	-3.24109	1185.90804
-3.24104	993.32112	-3.24079	1259.56811
-3.24073	1079.48082	-3.24048	1534.61281
-3.24043	1167.66493	-3.24018	1451.63166
-3.24012	1315.20835	-3.23987	1333.68806
-3.23982	1454.98135	-3.23957	1216.20435
-3.23951	1272.3812	-3.23926	1255.37306
-3.23921	1095.55075	-3.23896	1294.53056
-3.2389	1123.42042	-3.23865	1249.30483
-3.2386	1151.77878	-3.23835	1204.5502
-3.23829	1179.64706	-3.23804	936.0381
-3.23799	1211.28568	-3.23774	1025.54288
-3.23768	1369.66259	-3.23743	1137.88935
-3.23738	1523.5382	-3.23713	892.2167
-3.23707	1483.84373	-3.23682	780.80122
-3.23677	1440.3065	-3.23652	669.38461
-3.23646	1229.33964	-3.23621	899.20919
-3.23616	1021.36065	-3.23591	1129.03937
-3.23585	909.43504	-3.2356	1179.85102
-3.23555	808.07004	-3.2353	1230.66267
-3.23524	1094.89219	-3.23499	1064.23601
-3.23494	1377.19494	-3.23469	897.81159
-3.23463	1465.93875	-3.23438	1029.73905
-3.23433	1556.25725	-3.23408	1161.66875
-3.23402	1688.33083	-3.23377	1200.35515
-3.23372	1816.90973	-3.23347	1239.05277
-3.23341	1792.16856	-3.23316	1277.73916
-3.23311	1753.88031	-3.23286	1316.43678
-3.2328	1193.42248	-3.23255	1089.87514
-3.2325	1278.15089	-3.23225	863.31463
-3.23219	1427.23281	-3.23194	815.76367
-3.23188	1578.72897	-3.23164	768.68045
-3.23158	1812.63537	-3.23133	745.37215
-3.23127	1666.13756	-3.23103	722.06272
-3.23097	1736.81071	-3.23072	788.26032
-3.23066	1801.58051	-3.23041	854.92341
-3.23036	1641.1597	-3.23011	1025.07739
-3.23005	1488.52185	-3.2298	1195.22912
-3.22975	1633.47421	-3.2295	1067.03345
-3.22944	1778.10633	-3.22919	939.30104
-3.22914	1900.55912	-3.22889	885.69082
-3.22883	1637.59541	-3.22858	832.0806
-3.22853	1398.76027	-3.22828	633.02344
-3.22822	1164.54478	-3.22797	852.12597
-3.22792	1106.25475	-3.22767	858.65297
-3.22761	1055.7978	-3.22736	865.17884
-3.22731	1302.88649	-3.22706	897.81159
-3.227	1545.10493	-3.22675	930.44321
-3.2267	1592.17859	-3.22645	1007.82835
-3.22639	1257.72585	-3.22614	1085.21348
-3.22609	1102.33264	-3.22584	1073.09384
-3.22578	1329.15641	-3.22553	1060.97307
-3.22548	1403.54978	-3.22523	1056.7769
-3.22517	1106.87154	-3.22492	1052.58186
-3.22487	1373.04728	-3.22462	1227.39861
-3.22456	1630.70353	-3.22431	1402.21088
-3.22426	1566.74127	-3.22401	1425.99029
-3.22395	1505.32691	-3.2237	1449.75848
-3.22365	1540.41287	-3.2234	1275.87719
-3.22334	1573.20154	-3.22309	1101.99591
-3.22304	1520.07137	-3.22279	1212.0093
-3.22273	1469.50304	-3.22248	1024.14528
-3.22243	1515.42109	-3.22218	724.39355
-3.22212	1561.96568	-3.22187	603.65363
-3.22182	1632.63883	-3.22157	551.44214
-3.22151	1700.73622	-3.22126	499.69725
-3.22121	1672.37507	-3.22096	604.58686
-3.2209	1645.30876	-3.22065	709.47647
-3.2206	1667.4881	-3.22035	884.75871
-3.22029	1687.09168	-3.22004	523.47217
-3.21999	1610.23672	-3.21974	318.82124
-3.21968	1531.91984	-3.21943	531.86339
-3.21938	1399.34504	-3.21913	876.83299
-3.21907	1271.94541	-3.21882	1222.27258
-3.21877	1337.4573	-3.21852	1295.46155
-3.21846	1400.79303	-3.21821	1368.65052
-3.21816	1382.73351	-3.21791	1458.61967
-3.21785	1367.26784	-3.2176	1548.58882
-3.21755	1448.25654	-3.2173	1459.55065
-3.21724	1524.87481	-3.21699	1370.98359
-3.21694	1438.71928	-3.21669	1384.49971
-3.21663	1361.22665	-3.21638	1398.01584
-3.21633	1605.22444	-3.21608	1232.52465
-3.21602	1837.51577	-3.21577	1067.49895
-3.21572	1635.29812	-3.21547	1159.33568
-3.21541	1442.18611	-3.21516	1251.1668
-3.21511	1597.03772	-3.21486	1253.49988
-3.2148	2125.81933	-3.21455	1256.30405
-3.2145	2206.18289	-3.21425	1225.06554
-3.21419	1902.75895	-3.21394	1193.83825
-3.21389	1671.665	-3.21364	1073.09384
-3.21358	1443.39741	-3.21333	952.81941
-3.21328	1330.56403	-3.21303	1134.1654
-3.21297	1597.56679	-3.21272	1315.50579
-3.21267	1647.61997	-3.21242	1198.49318
-3.21236	1694.77718	-3.21211	1081.48393
-3.21206	1616.87799	-3.21181	1201.28614
-3.21175	1547.72245	-3.2115	1321.10293
-3.21144	1799.97936	-3.2112	1440.9085
-3.21114	2035.93244	-3.21089	1561.17396
-3.21083	1653.6904	-3.21059	1464.67669
-3.21053	1290.0481	-3.21028	1368.17942
-3.21022	1609.37349	-3.20998	1271.68215
-3.20992	1927.86212	-3.20967	1175.18488
-3.20961	2187.13622	-3.20937	1101.0638
-3.20931	2057.90294	-3.20906	1026.9416
-3.209	1824.23323	-3.20875	1131.83233
-3.2087	1589.54714	-3.20845	1237.19079
-3.20839	1299.13285	-3.20814	1345.8021
-3.20809	1014.64698	-3.20784	1454.42462
-3.20778	947.08423	-3.20753	1384.02861
-3.20748	879.84589	-3.20723	1313.64382
-3.20717	816.648	-3.20692	1239.51265
-3.20687	1145.65823	-3.20662	1165.3927
-3.20656	1698.04908	-3.20631	1091.27386
-3.20626	1612.40871	-3.20601	1017.61828
-3.20595	1676.88612	-3.2057	1163.53072
-3.20565	1740.26362	-3.2054	1309.44877
-3.20534	1763.5011	-3.20509	1287.53134
-3.20504	1781.62885	-3.20479	1265.62513
-3.20473	1596.43903	-3.20448	1139.29144
-3.20443	1411.91751	-3.20418	1191.96506
-3.20412	1251.50366	-3.20387	1330.424
-3.20382	1095.45468	-3.20357	1170.98983
-3.20351	1090.11799	-3.20326	838.14099
-3.20321	1464.81098	-3.20296	804.10952
-3.2029	1622.15481	-3.20265	881.49465
-3.2026	1772.9409	-3.20235	959.3464
-3.20229	1668.23994	-3.20204	1135.55627
-3.20199	1564.02628	-3.20174	1312.24173
-3.20168	1459.32532	-3.20143	1190.10309
-3.20138	1358.66621	-3.20113	1068.43106
-3.20107	1386.02073	-3.20082	983.58794
-3.20077	1410.52521	-3.20052	899.20919
-3.20046	1314.07084	-3.20021	903.87197
-3.20016	1231.65921	-3.19991	908.99912
-3.19985	1625.90009	-3.1996	889.42037
-3.19955	1632.26291	-3.1993	870.30712
-3.19924	1533.75768	-3.19899	910.39785
-3.19894	1438.4269	-3.19869	1129.97036
-3.19863	1439.4572	-3.19838	1350.46825
-3.19833	1435.79545	-3.19808	1272.61313
-3.19802	1263.51364	-3.19777	1194.76923
-3.19772	1090.71529	-3.19747	1415.26712
-3.19741	892.04243	-3.19716	1523.88965
-3.19711	1081.69458	-3.19686	1453.49364
-3.1968	1375.73859	-3.19655	1204.09031
-3.1965	1660.05321	-3.19625	954.68474
-3.19619	1578.54797	-3.19594	1020.41573
-3.19589	1497.04273	-3.19564	1086.14671
-3.19558	1415.56533	-3.19533	1092.20597
-3.19528	1341.87229	-3.19503	919.25568
-3.19497	1528.60617	-3.19472	794.7862
-3.19467	1706.33327	-3.19442	968.66973
-3.19436	1562.94029	-3.19411	963.54145
-3.19406	1425.96581	-3.19381	958.4143
-3.19375	1499.75771	-3.1935	1116.91412
-3.19345	1571.76747	-3.1932	1275.41731
-3.19314	1552.16389	-3.19289	1254.90196
-3.19284	1151.34299	-3.19259	1234.38662
-3.19253	889.33163	-3.19228	1474.93997
-3.19223	1019.00488	-3.19198	1715.4821
-3.19192	1356.8966	-3.19167	1538.33675
-3.19161	1677.09497	-3.19137	1361.6513
-3.19131	1352.64173	-3.19106	1314.57481
-3.191	1034.12247	-3.19076	1267.4871
-3.1907	907.75454	-3.19045	1220.39939
-3.19039	784.93976	-3.19015	1173.3229
-3.19009	769.99481	-3.18984	1146.75054
-3.18978	763.94805	-3.18954	1120.17706
-3.18948	1054.38183	-3.18923	1004.09879
-3.18917	1344.70562	-3.18893	888.48715
-3.18887	1602.55122	-3.18862	1108.9884
-3.18856	1482.47927	-3.18832	1329.49302
-3.18826	1603.19168	-3.18801	1154.66953
-3.18795	1709.45202	-3.1877	979.85838
-3.18765	1318.58328	-3.1874	803.17741
-3.18734	1316.3932	-3.18709	984.52004
-3.18704	1418.53093	-3.18679	1143.48648
-3.18673	1513.40225	-3.18648	1302.92066
-3.18643	1352.98284	-3.18618	1066.56684
-3.18612	1195.81723	-3.18587	830.21527
-3.18582	1134.94727	-3.18557	1011.5579
-3.18551	1081.45093	-3.18526	1192.89605
-3.18521	1286.25547	-3.18496	1111.31923
-3.1849	1482.38181	-3.18465	1029.73905
-3.1846	1357.55376	-3.18435	948.15775
-3.18429	1236.52251	-3.18404	867.04306
-3.18399	1248.40023	-3.18374	823.68939
-3.18368	1260.78056	-3.18343	780.3346
-3.18338	1273.16089	-3.18313	826.48684
-3.18307	1283.97349	-3.18282	872.63795
-3.18277	1240.1411	-3.18252	928.11238
-3.18246	1201.64818	-3.18221	983.58794
-3.18216	1331.64027	-3.18191	860.05057
-3.18185	1466.28682	-3.1816	736.51432
-3.18155	1751.83363	-3.1813	980.32388
-3.18124	1656.25223	-3.18099	1224.13455
-3.18094	1681.02125	-3.18069	1169.58774
-3.18063	1700.97291	-3.18038	1115.04878
-3.18033	1553.97388	-3.18008	1101.53042
-3.18002	1413.01742	-3.17977	1088.01093
-3.17972	1464.60214	-3.17947	1074.49144
-3.17941	1515.71347	-3.17916	1060.97307
-3.17911	1550.28428	-3.17886	1142.5555
-3.1788	1576.09752	-3.17855	1224.13455
-3.1785	1281.03017	-3.17825	1126.7063
-3.17819	996.10711	-3.17794	1029.27243
-3.17789	1061.63432	-3.17764	1183.57497
-3.17758	1133.23892	-3.17733	1337.88311
-3.17728	1397.35405	-3.17703	1193.83825
-3.17697	1652.03357	-3.17672	1049.78441
-3.17667	1581.37434	-3.17642	1016.21956
-3.17636	1502.13855	-3.17611	982.65471
-3.17606	1121.27767	-3.17581	1038.59575
-3.17575	1132.32417	-3.1755	1094.5368
-3.17545	1381.49158	-3.1752	1081.48393
-3.17514	1622.53073	-3.17489	1068.43106
-3.17484	1566.81088	-3.17459	1144.88857
-3.17453	1513.20733	-3.17428	1221.3416
-3.17423	1531.78061	-3.17398	1159.80678
-3.17392	1550.33997	-3.17367	1098.73297
-3.17362	1568.91326	-3.17337	925.31606
-3.17331	1581.69457	-3.17306	1110.38712
-3.17301	1395.9896	-3.17276	1220.39939
-3.1727	1213.09707	-3.17245	1330.88389
-3.1724	1126.43614	-3.17215	1508.04045
-3.17209	1044.64269	-3.17184	1327.61983
-3.17178	1129.24162	-3.17154	1170.98983
-3.17148	1215.24817	-3.17123	1372.84556
-3.17117	1338.08801	-3.17093	1193.83825
-3.17087	1078.68443	-3.17062	1015.28745
-3.17056	920.77951	-3.17032	694.55825
-3.17026	1153.87141	-3.17001	732.31927
-3.16995	1595.43657	-3.16971	985.91877
-3.16965	2019.44761	-3.1694	1239.98375
-3.16934	1846.12019	-3.1691	1267.4871
-3.16904	1682.23255	-3.16879	1295.46155
-3.16873	1839.0473	-3.16849	1143.95758
-3.16843	1988.06517	-3.16818	992.91126
-3.16812	1872.51819	-3.16788	1005.49752
-3.16782	1756.97122	-3.16757	1018.55039
-3.16751	1641.42424	-3.16727	874.50216
-3.16721	1528.00748	-3.16696	730.92055
-3.1669	1486.73971	-3.16665	840.47182
-3.1666	1445.47194	-3.16635	1308.50657
-3.16629	1404.20417	-3.16604	1276.34829
-3.16599	1368.50699	-3.16574	1244.6499
-3.16568	1521.19913	-3.16543	1253.49988
-3.16538	1673.16868	-3.16513	1262.83217
-3.16507	1801.10713	-3.16482	1182.17288
-3.16477	1924.28391	-3.16452	1101.99591
-3.16446	1875.73441	-3.16421	1096.86875
-3.16416	1455.06488	-3.16391	1092.20597
-3.16385	1442.70126	-3.1636	1176.58696
-3.16355	1430.69963	-3.1633	1261.43008
-3.16324	1414.2148	-3.16299	1146.27944
-3.16294	1397.49328	-3.16269	1031.60326
-3.16263	1367.68553	-3.16238	1005.96413
-3.16233	1715.09083	-3.16208	980.79049
-3.16202	1793.51909	-3.16177	928.579
-3.16172	1859.76473	-3.16147	876.83299
-3.16141	1500.74625	-3.16116	1003.6333
-3.16111	1153.76281	-3.16086	1130.90134
-3.1608	1192.98112	-3.16055	894.08204
-3.1605	1235.55904	-3.16025	657.73046
-3.16019	1373.82139	-3.15994	957.94768
-3.15989	1507.66598	-3.15964	1258.62591
-3.15958	1477.24422	-3.15933	1106.65757
-3.15928	1448.03377	-3.15903	955.15136
-3.15897	1442.38103	-3.15872	758.42502
-3.15867	1432.52355	-3.15842	920.18778
-3.15836	1277.45057	-3.15811	1232.52465
-3.15806	1495.24666	-3.15781	1187.31013
-3.15775	1303.87781	-3.1575	1067.03345
-3.15745	1125.09396	-3.1572	947.22564
-3.15714	1348.4704	-3.15689	940.69976
-3.15684	1569.44233	-3.15659	934.63938
-3.15653	1693.77472	-3.15628	1017.61828
-3.15623	1807.19148	-3.15598	1101.0638
-3.15592	1541.55456	-3.15567	1068.43106
-3.15562	1286.0508	-3.15537	1036.26492
-3.15531	1350.54632	-3.15506	1093.1392
-3.15501	1415.9691	-3.15476	1150.47449
-3.1547	1495.39982	-3.15445	1222.73247
-3.1544	1574.84445	-3.15415	1295.46155
-3.15409	1654.30301	-3.15384	1069.36428
-3.15379	1735.69687	-3.15354	843.73476
-3.15348	1864.6517	-3.15323	1014.82084
-3.15318	1987.80063	-3.15293	1186.37914
-3.15287	1918.68686	-3.15262	1059.10773
-3.15257	1846.42649	-3.15232	932.30855
-3.15226	1653.49548	-3.15201	1128.09717
-3.15195	1460.57839	-3.15171	1324.36699
-3.15165	1267.66548	-3.1514	1221.80148
-3.15134	1081.62496	-3.1511	1119.71044
-3.15104	1105.35393	-3.15079	1192.43616
-3.15073	1131.27299	-3.15049	1265.62513
-3.15043	1229.29926	-3.15018	1159.33568
-3.15012	1325.12849	-3.14988	1053.51397
-3.14982	1320.64667	-3.14957	1074.02595
-3.14951	949.26596	-3.14927	1095.00342
-3.14921	1166.30186	-3.14896	1115.5154
-3.1489	1749.17434	-3.14866	1136.49848
-3.1486	1704.80174	-3.14835	1074.95805
-3.14829	1661.18098	-3.14805	1013.88873
-3.14799	1641.59132	-3.14774	952.35391
-3.14768	1621.82066	-3.14744	891.28459
-3.14738	1579.52258	-3.14713	1093.60469
-3.14707	1543.82401	-3.14683	1296.39254
-3.14677	1724.3914	-3.14652	1081.01844
-3.14646	1889.74094	-3.14622	866.11095
-3.14616	1553.83465	-3.14591	803.64403
-3.14585	1600.85262	-3.1456	741.6426
-3.14555	1599.83624	-3.1453	858.18635
-3.14524	1602.55122	-3.14499	975.19672
-3.14494	1698.56423	-3.14469	775.20745
-3.14463	1416.10833	-3.14438	575.21705
-3.14433	1325.83438	-3.14408	673.58078
-3.14402	1237.40941	-3.14377	771.94339
-3.14372	1197.21371	-3.14347	752.83013
-3.14341	793.13066	-3.14316	733.71688
-3.14311	1053.63138	-3.14286	893.61542
-3.1428	1312.59083	-3.14255	1053.51397
-3.1425	1521.50544	-3.14225	984.05343
-3.14219	1720.04742	-3.14194	914.59401
-3.14189	1570.45871	-3.14164	934.63938
-3.14158	1045.15366	-3.14133	954.68474
-3.14128	809.93711	-3.14103	935.57149
-3.14097	972.13171	-3.14072	916.45823
-3.14067	1546.76176	-3.14042	897.34497
-3.14036	1731.82628	-3.14011	878.23172
-3.14006	1746.27835	-3.13981	872.63795
-3.13975	1756.99906	-3.1395	867.04306
-3.13945	1647.6339	-3.1392	861.44929
-3.13914	1537.72574	-3.13889	855.85552
-3.13884	1409.78729	-3.13859	824.15488
-3.13853	1281.86137	-3.13828	792.45537
-3.13823	1153.93128	-3.13798	939.76653
-3.13792	1028.92502	-3.13767	1087.07882
-3.13762	997.97419	-3.13737	1177.51795
-3.13731	973.74677	-3.13706	1267.9582
-3.13701	1165.64052	-3.13676	1358.39845
-3.1367	1347.19087	-3.13645	1448.82749
-3.1364	1208.53311	-3.13615	1326.68884
-3.13609	1453.32451	-3.13584	1204.5502
-3.13579	1674.10152	-3.13554	1082.41716
-3.13548	1887.58288	-3.13523	960.27851
-3.13518	1866.94899	-3.13493	1004.56541
-3.13487	1840.31429	-3.13462	1048.85231
-3.13457	1621.61181	-3.13432	1093.1392
-3.13426	1412.40481	-3.13401	1137.42946
-3.13396	1490.81915	-3.13371	1077.28888
-3.13365	1563.95667	-3.1334	1017.15167
-3.13335	1469.0575	-3.1331	957.01557
-3.13304	1368.34687	-3.13279	896.87836
-3.13274	1078.10523	-3.13249	937.4357
-3.13243	1178.0125	-3.13218	977.99305
-3.13212	1457.94695	-3.13188	1018.55039
-3.13182	1358.76367	-3.13157	1059.10773
-3.13151	1403.13209	-3.13127	1066.10022
-3.13121	1429.37695	-3.13096	1073.09384
-3.1309	899.63743	-3.13066	901.07453
[truncated: 63,537 more rows]

## Sheet: Figure 1c
Wavelength(nm)	0 mg/mL NaI	35 mg/mL NaI	70 mg/mL NaI	140 mg/mL NaI	200 mg/mL NaI	250 mg/mL NaI
600	0.00125	-2.88E-4	-0.00247	-0.00309	-0.00494	-0.00425
599	0.00155	-5.51E-4	-0.00197	-0.00315	-0.00521	-0.00472
598	0.00163	-7.22E-4	-0.00221	-0.00343	-0.00521	-0.00432
597	0.00158	-6.01E-4	-0.00207	-0.00326	-0.00519	-0.0042
596	0.0016	-2.37E-4	-0.00177	-0.00286	-0.00515	-0.00412
595	0.00112	-4.49E-4	-0.00186	-0.00344	-0.00494	-0.00436
594	0.00164	-5.23E-4	-0.00199	-0.00284	-0.00486	-0.00446
593	0.00157	-6.44E-4	-0.00206	-0.00312	-0.00535	-0.00445
592	0.0019	-1.3E-5	-0.00182	-0.00313	-0.00513	-0.00393
591	0.00126	-4.71E-4	-0.0025	-0.00306	-0.00503	-0.00446
590	0.00123	-3.01E-4	-0.00231	-0.00314	-0.00456	-0.00433
589	0.00109	-4.64E-4	-0.00202	-0.00342	-0.00518	-0.00428
588	0.0018	-5.88E-4	-0.00158	-0.00321	-0.00526	-0.00395
587	0.00186	-4.8E-5	-0.0019	-0.00283	-0.00497	-0.00393
586	0.00171	-1.53E-4	-0.00203	-0.00324	-0.00525	-0.00415
585	0.00135	-2.75E-4	-0.00247	-0.00351	-0.00522	-0.00469
584	0.00182	-8e-06	-0.00226	-0.003	-0.00465	-0.00395
583	0.00198	3.8E-5	-0.00195	-0.00278	-0.00471	-0.00376
582	0.00203	1.65E-4	-0.00193	-0.00268	-0.0044	-0.00364
581	0.0017	-1.57E-4	-0.00181	-0.00281	-0.00507	-0.00364
580	0.00149	-4.38E-4	-0.00206	-0.00331	-0.00522	-0.00415
579	0.00149	-1.52E-4	-0.00172	-0.003	-0.00491	-0.00398
578	0.00215	1.5E-5	-0.00186	-0.00267	-0.00465	-0.0039
577	0.00166	3.53E-4	-0.00184	-0.00266	-0.00492	-0.00414
576	0.00204	2.3E-5	-0.00166	-0.00285	-0.005	-0.00396
575	0.00177	-2.29E-4	-0.0022	-0.00321	-0.00542	-0.00413
574	0.00197	-7.2E-5	-0.00236	-0.0034	-0.00481	-0.00406
573	0.00208	-1.19E-4	-0.00202	-0.00344	-0.00524	-0.00403
572	0.00252	3.51E-4	-0.00177	-0.00287	-0.00503	-0.00355
571	0.00181	3.21E-4	-0.00165	-0.00298	-0.00486	-0.0035
570	0.00173	1.4E-5	-0.00187	-0.00321	-0.00497	-0.00392
569	0.00209	4.31E-4	-0.00202	-0.00268	-0.0046	-0.00351
568	0.00187	1.99E-4	-0.00183	-0.00287	-0.00481	-0.00381
567	0.00189	3.99E-4	-0.00187	-0.00298	-0.00477	-0.00381
566	0.00193	3.19E-4	-0.00181	-0.0029	-0.00508	-0.00354
565	0.00203	2.8E-4	-0.00218	-0.00319	-0.00456	-0.0035
564	0.00188	6.66E-4	-0.00156	-0.00292	-0.0048	-0.00356
563	0.00234	4.23E-4	-0.00181	-0.00282	-0.00491	-0.00324
562	0.00156	1.5E-5	-0.00222	-0.00304	-0.00495	-0.00375
561	0.00223	-2.17E-4	-0.00189	-0.00314	-0.00469	-0.00414
560	0.00217	5.52E-4	-0.00218	-0.00307	-0.0053	-0.00432
559	0.00163	-1.71E-4	-0.00214	-0.0032	-0.00559	-0.00439
558	0.00191	-2.22E-4	-0.00209	-0.00306	-0.00506	-0.00396
557	0.00167	-1.28E-4	-0.00229	-0.00333	-0.00534	-0.0042
556	0.00161	-3.89E-4	-0.00224	-0.00345	-0.00566	-0.00466
555	0.0021	2.7E-5	-0.00186	-0.00319	-0.00495	-0.00351
554	0.00163	-1.58E-4	-0.00202	-0.00318	-0.00514	-0.00388
553	0.00145	-5.91E-4	-0.00217	-0.00344	-0.00538	-0.0042
552	0.00182	-2.03E-4	-0.00223	-0.00317	-0.005	-0.00412
551	0.0018	-1.3E-5	-0.00202	-0.00349	-0.00505	-0.00415
550	0.00187	9.1E-5	-0.00202	-0.00322	-0.00505	-0.00418
549	0.00139	-2.35E-4	-0.00203	-0.0033	-0.00554	-0.00432
548	0.00188	1.29E-4	-0.00198	-0.00336	-0.00506	-0.00393
547	0.00148	-2.9E-4	-0.00211	-0.00354	-0.0049	-0.00403
546	0.00206	9.4E-5	-0.00168	-0.00313	-0.00491	-0.00391
545	0.0019	-2.38E-4	-0.00204	-0.00358	-0.00498	-0.00411
544	0.00178	1.11E-4	-0.00243	-0.00337	-0.0045	-0.00401
543	0.00202	3.26E-4	-0.00163	-0.00309	-0.00458	-0.00367
542	0.00182	5.27E-4	-0.0021	-0.0033	-0.00467	-0.00378
541	0.0017	-6.16E-4	-0.00215	-0.00346	-0.00464	-0.00403
540	0.00224	4.7E-4	-0.00149	-0.00306	-0.00452	-0.00416
539	0.00223	6.16E-4	-0.00123	-0.00307	-0.00446	-0.00339
538	0.00256	7.05E-4	-0.00126	-0.00311	-0.00426	-0.0034
537	0.00216	1.05E-4	-0.00171	-0.00336	-0.00501	-0.00405
536	0.00221	3.53E-4	-0.00173	-0.00295	-0.00479	-0.00387
535	0.00196	3.59E-4	-0.0017	-0.00327	-0.00496	-0.00353
534	0.00191	1.8E-4	-0.00184	-0.00299	-0.00492	-0.00382
533	0.00231	7.41E-4	-0.00153	-0.00317	-0.00501	-0.00353
532	0.00214	3.09E-4	-0.00192	-0.00326	-0.00491	-0.0036
531	0.00197	-6e-06	-0.00151	-0.00297	-0.00479	-0.00374
530	0.00146	-1.99E-4	-0.00207	-0.00378	-0.00547	-0.00391
529	0.002	-1.2E-5	-0.00219	-0.00334	-0.00483	-0.00379
528	0.00246	3.74E-4	-0.00155	-0.00311	-0.00433	-0.00353
527	0.00187	6.07E-4	-0.00177	-0.00338	-0.00506	-0.00363
526	0.00212	1.92E-4	-0.00201	-0.00368	-0.00486	-0.00364
525	0.00222	4.52E-4	-0.00186	-0.00358	-0.00514	-0.00356
524	0.00221	4.02E-4	-0.00175	-0.00306	-0.00497	-0.00352
523	0.00221	5.4E-4	-0.00175	-0.00294	-0.00461	-0.00323
522	0.00234	7.82E-4	-0.00167	-0.0032	-0.00529	-0.00363
521	0.00211	7.15E-4	-0.0013	-0.00296	-0.00484	-0.00365
520	0.00263	5.3E-4	-0.00158	-0.00336	-0.00451	-0.00404
519	0.0027	1.66E-4	-0.00104	-0.00321	-0.00466	-0.00342
518	0.00246	6.76E-4	-0.00101	-0.00315	-0.00489	-0.00334
517	0.00237	3.51E-4	-9.91E-4	-0.00338	-0.00487	-0.00379
516	0.00228	7.16E-4	-0.00124	-0.00322	-0.00439	-0.00278
515	0.00284	0.00108	-0.00144	-0.00289	-0.0045	-0.00345
514	0.00254	3.52E-4	-0.00133	-0.00333	-0.00484	-0.00305
513	0.00242	4.14E-4	-0.00119	-0.00286	-0.00468	-0.00362
512	0.00207	9.51E-4	-0.00147	-0.00314	-0.00514	-0.00332
511	0.00333	0.00113	-0.00113	-0.00255	-0.00455	-0.00256
510	0.00248	8.32E-4	-0.00188	-0.00348	-0.00508	-0.00322
509	0.00248	4.6E-4	-0.00191	-0.00324	-0.00508	-0.00344
508	0.00243	5.4E-4	-0.00128	-0.00328	-0.00474	-0.00329
507	0.00234	7.94E-4	-0.00106	-0.00295	-0.00427	-0.00293
506	0.00242	0.00105	-7.82E-4	-0.00266	-0.00438	-0.00295
505	0.00207	3.89E-4	-0.00134	-0.00378	-0.00527	-0.00359
504	0.00336	0.00141	-4.75E-4	-0.00258	-0.00424	-0.00304
503	0.00261	9.86E-4	-0.00176	-0.00273	-0.00472	-0.00357
502	0.00274	7.22E-4	-0.00164	-0.00327	-0.00455	-0.00349
501	0.00264	7.4E-4	-0.00127	-0.00314	-0.00484	-0.00322
500	0.00278	0.00107	-0.00109	-0.00304	-0.00488	-0.00326
499	0.00282	9.69E-4	-0.00107	-0.00327	-0.00475	-0.00325
498	0.00232	0.00103	-0.00109	-0.00327	-0.00472	-0.00291
497	0.00306	0.00129	-8.9E-4	-0.00277	-0.00452	-0.00276
496	0.00256	7.51E-4	-9.17E-4	-0.00297	-0.00452	-0.00307
495	0.00256	0.00109	-0.00113	-0.00278	-0.00431	-0.00326
494	0.0026	0.0011	-3.95E-4	-0.00262	-0.00459	-0.00312
493	0.00263	9.54E-4	-8.62E-4	-0.00315	-0.00514	-0.00308
492	0.00293	0.0011	-0.00104	-0.00263	-0.00473	-0.00276
491	0.00319	0.00123	-8.63E-4	-0.00292	-0.00428	-0.00288
490	0.00261	7.16E-4	-0.00113	-0.00286	-0.00465	-0.0034
489	0.0026	0.0013	-0.00112	-0.00255	-0.00442	-0.00283
488	0.00287	9.69E-4	-0.00107	-0.00268	-0.00445	-0.00266
487	0.00298	0.00134	-0.00112	-0.00288	-0.00448	-0.00258
486	0.00241	7.32E-4	-0.00149	-0.00344	-0.00498	-0.00339
485	0.00247	6.89E-4	-0.00156	-0.00348	-0.0049	-0.00339
484	0.00311	8.6E-4	-0.00105	-0.00298	-0.00422	-0.00262
483	0.00273	0.0013	-0.00129	-0.00311	-0.00492	-0.00284
482	0.00271	9.27E-4	-0.00157	-0.00292	-0.00482	-0.00275
481	0.00292	8.46E-4	-9.18E-4	-0.00253	-0.00423	-0.0026
480	0.00271	0.00131	-0.00135	-0.00321	-0.00472	-0.0029
479	0.00268	0.00151	-4.02E-4	-0.00237	-0.00429	-0.00255
478	0.00319	0.00153	-0.00103	-0.00224	-0.00375	-0.00209
477	0.00319	0.00205	-4.86E-4	-0.00247	-0.00386	-0.00214
476	0.00346	0.00209	-2.23E-4	-0.00189	-0.0041	-0.00157
475	0.00309	0.00116	-4.9E-4	-0.00322	-0.00392	-0.00224
474	0.00333	0.00164	-4.61E-4	-0.00263	-0.00402	-0.00223
473	0.00284	0.00127	-0.00128	-0.00319	-0.00432	-0.00266
472	0.00296	0.00153	-3.65E-4	-0.00256	-0.00381	-0.00198
471	0.00295	0.00188	-5.97E-4	-0.00258	-0.00402	-0.00214
470	0.00302	0.00151	-1.98E-4	-0.00305	-0.00381	-0.00198
469	0.00269	0.00166	-6.53E-4	-0.00354	-0.00388	-0.00204
468	0.00325	0.00215	-4.38E-4	-0.00234	-0.00429	-0.00188
467	0.00328	0.00214	6.7E-5	-0.00219	-0.00314	-0.0022
466	0.0033	0.00218	7.63E-4	-0.00183	-0.00309	-0.00118
465	0.00331	0.00191	3.96E-4	-0.00243	-0.00291	-0.00186
464	0.0037	0.00227	-7.18E-4	-0.00306	-0.00351	-0.0011
463	0.00362	0.00249	3.87E-4	-0.00182	-0.00371	-0.00133
462	0.0033	0.00214	3.79E-4	-0.00248	-0.00351	-0.0017
461	0.00413	0.00272	8.65E-4	-0.00148	-0.0028	-0.00104
460	0.00382	0.00232	-1.74E-4	-0.00304	-0.00298	-0.00121
459	0.00317	0.00226	4.06E-4	-0.00225	-0.00336	-0.001
458	0.00369	0.00207	3.43E-4	-0.00267	-0.0034	-7.93E-4
457	0.00356	0.00256	2.86E-4	-0.0023	-0.00339	-5.65E-4
456	0.00349	0.00212	4.53E-4	-0.0025	-0.00343	-7.64E-4
455	0.00418	0.00286	7.44E-4	-0.00183	-0.00266	-3.58E-4
454	0.00354	0.00274	6.28E-4	-0.00232	-0.00291	-8.63E-4
453	0.00344	0.00285	8.27E-4	-0.00174	-0.00326	-7.84E-4
452	0.00412	0.00277	0.00113	-0.00214	-0.00267	1.11E-4
451	0.00371	0.00267	4.53E-4	-0.00207	-0.00255	-5.81E-4
450	0.00342	0.00277	7.42E-4	-0.00257	-0.00304	7.1E-5
449	0.00426	0.00317	0.00146	-0.00166	-0.00252	7.94E-4
448	0.00355	0.00323	9.65E-4	-0.00171	-0.00228	6.66E-4
447	0.00387	0.00324	6.6E-4	-0.00181	-0.00234	4.21E-4
446	0.00375	0.00289	9.66E-4	-0.0024	-0.00236	5.36E-4
445	0.00407	0.00338	0.00127	-0.00197	-0.00167	9.06E-4
444	0.00487	0.00371	0.00194	-0.00178	-0.00175	0.00108
443	0.00449	0.00341	0.00201	-0.00158	-0.00177	0.00101
442	0.00449	0.00368	0.00179	-0.00197	-0.002	0.00151
441	0.00436	0.00273	0.00118	-0.00173	-0.00247	0.00144
440	0.00441	0.0036	0.00223	-0.00168	-0.00163	0.00189
439	0.00416	0.00394	0.00138	-0.00242	-0.00232	0.00174
438	0.00458	0.00401	0.00214	-0.00177	-0.00138	0.0021
437	0.0051	0.00422	0.00286	-0.00117	-8.22E-4	0.0031
436	0.00438	0.00397	0.00167	-0.00142	-0.00124	0.00278
435	0.00434	0.0036	0.00207	-0.0013	-0.00123	0.00271
434	0.00405	0.00431	0.00163	-0.00151	-7.07E-4	0.00276
433	0.00469	0.00451	0.00264	-0.00158	-6.92E-4	0.00394
432	0.00483	0.0038	0.00267	-0.00111	1.62E-4	0.00384
431	0.00409	0.00419	0.00219	-0.00126	-5.72E-4	0.00413
430	0.0046	0.00512	0.00266	-9.71E-4	2.54E-4	0.0047
429	0.00429	0.00418	0.00206	-0.00186	-3.57E-4	0.00494
428	0.00403	0.00439	0.00264	-0.00125	1.62E-4	0.0055
427	0.00421	0.00419	0.00238	-0.00125	-1.3E-5	0.00636
426	0.00503	0.005	0.00318	-9.52E-4	7.31E-4	0.00751
425	0.00516	0.00495	0.00275	-6.33E-4	0.00187	0.00791
424	0.00528	0.00515	0.00375	-2.05E-4	0.00208	0.00901
423	0.00489	0.00519	0.00319	-5.4E-5	0.00196	0.00977
422	0.00473	0.0055	0.00365	-5.35E-4	0.00266	0.01092
421	0.00601	0.00614	0.00454	9.86E-4	0.00415	0.01312
420	0.00468	0.0052	0.00346	7.5E-5	0.0041	0.01302
419	0.00453	0.00565	0.00412	5.52E-4	0.00443	0.01449
418	0.00544	0.00627	0.00488	7.68E-4	0.00599	0.01656
417	0.00503	0.006	0.00438	6.63E-4	0.00572	0.01764
416	0.00547	0.0065	0.00423	0.00151	0.00673	0.01978
415	0.00476	0.00586	0.00425	0.00168	0.00787	0.021
414	0.00486	0.00673	0.00429	0.00215	0.0091	0.02373
413	0.00496	0.00682	0.00495	0.00249	0.01109	0.02678
412	0.00564	0.00764	0.00568	0.0034	0.01231	0.02935
411	0.00561	0.00726	0.00552	0.0044	0.01385	0.03214
410	0.00578	0.00764	0.00567	0.00441	0.01585	0.03611
409	0.00534	0.00742	0.0061	0.00482	0.0181	0.03964
408	0.00559	0.0081	0.00607	0.00552	0.01962	0.04322
407	0.0061	0.00839	0.00712	0.00683	0.02337	0.04834
406	0.0054	0.00811	0.0066	0.00759	0.02524	0.05276
405	0.0059	0.00863	0.00748	0.00807	0.02803	0.05797
404	0.00595	0.00915	0.00741	0.00893	0.03107	0.06347
403	0.00647	0.00929	0.00745	0.01042	0.03469	0.07024
402	0.00487	0.00904	0.00791	0.01134	0.03761	0.07593
401	0.00578	0.01041	0.00882	0.01321	0.04258	0.08367
400	0.00695	0.01024	0.00983	0.01543	0.0478	0.09232
399	0.00569	0.01038	0.00913	0.01561	0.05137	0.10007
398	0.00698	0.01154	0.00973	0.01779	0.05647	0.10939
397	0.00668	0.01182	0.01037	0.01973	0.06219	0.1199
396	0.00563	0.01246	0.01073	0.02127	0.06778	0.13033
395	0.00682	0.0121	0.01181	0.02396	0.07452	0.1411
394	0.00665	0.01146	0.01232	0.02608	0.081	0.1535
393	0.00635	0.01264	0.01252	0.02856	0.08811	0.16654
392	0.00681	0.01338	0.01272	0.03074	0.09474	0.18032
391	0.00708	0.01384	0.01417	0.03408	0.10502	0.19598
390	0.00666	0.01418	0.0146	0.03717	0.11297	0.21087
389	0.00767	0.01553	0.01576	0.04045	0.12229	0.22801
388	0.00667	0.01394	0.01493	0.04266	0.13179	0.24499
387	0.0067	0.01603	0.0166	0.04591	0.143	0.26501
386	0.0078	0.01699	0.0177	0.05122	0.15585	0.28623
385	0.00663	0.01605	0.01856	0.05385	0.16707	0.30731
384	0.00676	0.01802	0.01864	0.05818	0.17962	0.33136
383	0.00761	0.01768	0.019	0.06413	0.19446	0.35688
382	0.00732	0.01944	0.02139	0.06871	0.2104	0.38419
381	0.00863	0.02046	0.02279	0.07456	0.22771	0.41348
380	0.00786	0.02031	0.02351	0.08031	0.24482	0.44195
379	0.00795	0.02097	0.02399	0.08651	0.26329	0.4755
378	0.00972	0.02445	0.02608	0.09167	0.28876	0.51694
377	0.00349	0.02061	0.02503	0.09817	0.30875	0.5529
376	0.01032	0.02404	0.02904	0.11219	0.33302	0.59056
375	0.00515	0.02056	0.02609	0.11529	0.35178	0.6403
374	0.00807	0.02298	0.02763	0.12846	0.37946	0.68257
373	0.00712	0.0236	0.03289	0.13409	0.40688	0.73415
372	0.00687	0.02572	0.03478	0.14572	0.43901	0.78279
371	0.00924	0.02609	0.03692	0.15491	0.46606	0.8367
370	0.00659	0.02635	0.03489	0.16558	0.49704	0.89369
369	0.00716	0.0277	0.03618	0.17789	0.53826	0.96435
368	0.01024	0.02986	0.04037	0.19397	0.57408	1.02004
367	0.00951	0.02973	0.04024	0.20187	0.6145	1.09021
366	0.0122	0.02892	0.0406	0.21665	0.64994	1.15676
365	0.01059	0.02892	0.04295	0.23066	0.68772	1.22426
364	0.00836	0.02954	0.04051	0.24649	0.73688	1.28034
363	0.01332	0.03466	0.04609	0.26455	0.77319	1.36532
362	0.0079	0.03073	0.04662	0.27883	0.81119	1.42039
361	0.01103	0.0311	0.04607	0.2905	0.85189	1.48897
360	0.00876	0.0315	0.05324	0.30547	0.88914	1.55412
359	0.01091	0.03622	0.05245	0.32126	0.92056	1.59523
358	0.01131	0.03481	0.05352	0.33184	0.95318	1.64122
357	0.00835	0.03286	0.05244	0.34286	0.97816	1.67149
356	0.01044	0.03369	0.0561	0.35784	0.99009	1.67765
355	0.00715	0.03523	0.05492	0.36511	1.00981	1.65773
354	0.01354	0.03674	0.06225	0.37841	1.01908	1.70476
353	0.00826	0.0363	0.06473	0.38221	1.02603	1.69839
352	0.00932	0.0399	0.06746	0.39604	1.03941	1.67133
351	0.01117	0.03826	0.06795	0.39776	1.02703	1.66229
350	0.00981	0.03665	0.06972	0.40586	1.02828	1.63604
349	0.01174	0.03577	0.07209	0.41316	1.02385	1.58928
348	0.01417	0.03955	0.07383	0.42387	1.02589	1.59402
347	0.00874	0.03515	0.07273	0.42601	1.02301	1.59423
346	0.01379	0.04133	0.07493	0.43587	1.02249	1.5643
345	0.01068	0.0373	0.07713	0.44483	1.0223	1.55164
344	0.01358	0.03586	0.07714	0.45751	1.04042	1.53793
343	0.0137	0.03996	0.08271	0.46871	1.0437	1.5654
342	0.01547	0.04078	0.08431	0.48203	1.05213	1.56339
341	0.01028	0.0341	0.08234	0.49627	1.06193	1.5761
340	0.01489	0.03674	0.08738	0.51094	1.08336	1.58743
339	0.0137	0.0453	0.09245	0.52729	1.1072	1.58085
338	0.01382	0.03645	0.09326	0.5412	1.13863	1.61831
337	0.0139	0.04107	0.09623	0.55724	1.17077	1.64305
336	0.01536	0.0419	0.10485	0.56758	1.18161	1.69398
335	0.01376	0.04505	0.10675	0.59354	1.22026	1.80861
334	0.01586	0.04066	0.10834	0.60985	1.24049	1.75883
333	0.01867	0.04228	0.11668	0.62584	1.26418	1.71835
332	0.02102	0.04264	0.11455	0.65527	1.29465	1.76206
331	0.01375	0.03871	0.11337	0.67073	1.3174	1.78952
330	0.01635	0.04088	0.11886	0.69858	1.33752	1.87734
329	0.01694	0.04354	0.12462	0.70697	1.34972	1.82802
328	0.0152	0.04635	0.13292	0.73561	1.36459	2.29709
327	0.02114	0.04896	0.14219	0.76724	1.46027	1.96439
326	0.019	0.0528	0.13943	0.7924	1.4121	1.99655
325	0.0184	0.04465	0.14042	0.80161	1.54667	2.26148
324	0.01807	0.05037	0.15668	0.83096	1.58037	1.88911
323	0.01794	0.04249	0.15601	0.85069	1.59589	2.03999
322	0.0087	0.04668	0.16312	0.87551	1.57971	2.20558
321	0.01423	0.04774	0.16755	0.90416	1.60356	2.17824
320	0.02215	0.05609	0.18232	0.93094	1.83493	2.03762
319	0.02838	0.07042	0.19785	0.96967	1.78155	2.01994
318	0.01681	0.051	0.19371	0.99258	1.83015	2.45138
317	0.01604	0.05534	0.20406	1.02663	1.85912	2.52434
316	0.01599	0.05607	0.21073	1.05229	1.90511	2.60853
315	0.01859	0.0611	0.222	1.08715	1.93091	2.74422
314	0.0154	0.06733	0.23276	1.11894	1.99352	2.7229
313	0.01304	0.06834	0.24363	1.15063	2.08429	2.74024
312	0.01789	0.07047	0.25663	1.19224	2.11866	2.76608
311	0.02027	0.08237	0.26936	1.23928	2.19168	2.6828
310	0.01802	0.08269	0.2839	1.27463	2.21954	2.89255
309	0.02043	0.09112	0.29928	1.31912	2.27812	3.33375
308	0.02279	0.09514	0.31571	1.37554	2.3695	3.17017
307	0.0209	0.10166	0.33231	1.41399	2.37924	4.40202
306	0.02563	0.11152	0.3534	1.48221	2.55224	3.26789
305	0.02074	0.11409	0.36745	1.52082	2.69367	3.30709
304	0.0213	0.12424	0.3897	1.58982	2.68647	3.17891
303	0.02399	0.13206	0.40856	1.66457	2.94367	10
302	0.02359	0.1417	0.4335	1.70342	3.0205	10
301	0.02255	0.14913	0.45097	1.81846	3.08512	10
300	0.02532	0.15898	0.48619	1.8702	2.87623	10
