# Supplementary material for: Aqueous-based recycling of perovskite photovoltaics
Source: Nature. 2025 Feb 12;638(8051):670–5. doi: 10.1038/s41586-024-08408-7 (PMC11839462; doi:10.1038/s41586-024-08408-7)
Supplement: Supplementary file 4 — Source Data Fig. 2 [file 41586_2024_8408_MOESM4_ESM.xlsx]

## Sheet: Figure 2a
2Theta (˚)	FAPbI3 fresh film	FAPbI3 recycled film
5.00836	0.02974	1.3653
5.02507	0.02847	1.35149
5.04178	0.03157	1.37806
5.05849	0.02636	1.35361
5.0752	0.02579	1.36955
5.09191	0.02748	1.35043
5.10862	0.02819	1.35361
5.12533	0.02847	1.35733
5.14205	0.02706	1.34617
5.15876	0.02974	1.37062
5.17547	0.02424	1.35202
5.19218	0.02622	1.3584
5.20889	0.02875	1.35468
5.2256	0.02636	1.36477
5.24231	0.02974	1.36211
5.25902	0.02861	1.34989
5.27574	0.02833	1.36211
5.29245	0.02748	1.34192
5.30916	0.03087	1.34405
5.32587	0.02241	1.36158
5.34258	0.02932	1.35468
5.35929	0.02382	1.34192
5.376	0.02748	1.34458
5.39271	0.02946	1.34671
5.40943	0.02452	1.35999
5.42614	0.02763	1.34724
5.44285	0.02636	1.35946
5.45956	0.02311	1.35414
5.47627	0.02748	1.34724
5.49298	0.02579	1.35786
5.50969	0.02452	1.34671
5.5264	0.02565	1.34299
5.54312	0.0265	1.3483
5.55983	0.03016	1.34883
5.57654	0.02382	1.34033
5.59325	0.0234	1.32705
5.60996	0.02227	1.34617
5.62667	0.02495	1.35946
5.64338	0.02579	1.33289
5.6601	0.02692	1.33608
5.67681	0.02297	1.34989
5.69352	0.02622	1.33555
5.71023	0.02326	1.34617
5.72694	0.02579	1.35043
5.74365	0.02692	1.35308
5.76036	0.0265	1.34245
5.77707	0.02438	1.34511
5.79379	0.02495	1.35361
5.8105	0.02255	1.33502
5.82721	0.02452	1.34671
5.84392	0.02368	1.33448
5.86063	0.02326	1.33236
5.87734	0.02481	1.33555
5.89405	0.02114	1.34671
5.91076	0.02171	1.34192
5.92748	0.02636	1.33448
5.94419	0.02368	1.33874
5.9609	0.02283	1.3398
5.97761	0.02185	1.34405
5.99432	0.01987	1.33608
6.01103	0.02452	1.33289
6.02774	0.02213	1.33661
6.04445	0.02016	1.3398
6.06117	0.02467	1.33714
6.07788	0.02551	1.33448
6.09459	0.02622	1.33927
6.1113	0.02551	1.33289
6.12801	0.02368	1.3313
6.14472	0.02467	1.34245
6.16143	0.0234	1.34405
6.17814	0.02156	1.33342
6.19486	0.02297	1.34352
6.21157	0.02283	1.33927
6.22828	0.02509	1.3382
6.24499	0.0234	1.32811
6.2617	0.02016	1.33502
6.27841	0.02128	1.32811
6.29512	0.0241	1.33448
6.31183	0.02368	1.34405
6.32855	0.02142	1.33555
6.34526	0.02058	1.3382
6.36197	0.02424	1.33661
6.37868	0.02227	1.34245
6.39539	0.01889	1.33714
6.4121	0.02311	1.33874
6.42881	0.02058	1.33767
6.44552	0.02269	1.3313
6.46224	0.02241	1.33289
6.47895	0.02269	1.31482
6.49566	0.01889	1.32811
6.51237	0.01832	1.31801
6.52908	0.0241	1.33236
6.54579	0.02213	1.32917
6.5625	0.02255	1.33342
6.57921	0.02044	1.33502
6.59593	0.01917	1.33767
6.61264	0.01875	1.32333
6.62935	0.02171	1.33077
6.64606	0.02044	1.32811
6.66277	0.02269	1.33077
6.67948	0.02142	1.31482
6.69619	0.01875	1.32279
6.71291	0.01705	1.31323
6.72962	0.01649	1.31961
6.74633	0.01973	1.32492
6.76304	0.01846	1.32492
6.77975	0.0172	1.3127
6.79646	0.01903	1.33661
6.81317	0.01959	1.31429
6.82988	0.02058	1.31854
6.8466	0.0179	1.3212
6.86331	0.0172	1.32067
6.88002	0.01959	1.33927
6.89673	0.01734	1.33767
6.91344	0.021	1.32758
6.93015	0.01931	1.31695
6.94686	0.01889	1.32492
6.96357	0.0186	1.3212
6.98029	0.01832	1.31801
6.997	0.01903	1.31748
7.01371	0.01875	1.30792
7.03042	0.0179	1.32864
7.04713	0.01903	1.31695
7.06384	0.01903	1.33023
7.08055	0.01987	1.32014
7.09726	0.01536	1.32014
7.11398	0.01748	1.33183
7.13069	0.01283	1.33236
7.1474	0.01846	1.31482
7.16411	0.01705	1.31536
7.18082	0.01748	1.31429
7.19753	0.0155	1.31961
7.21424	0.01846	1.33077
7.23095	0.01776	1.31323
7.24767	0.01579	1.3127
7.26438	0.02156	1.31057
7.28109	0.01508	1.32492
7.2978	0.01734	1.31748
7.31451	0.01522	1.30898
7.33122	0.01649	1.31854
7.34793	0.01748	1.31589
7.36464	0.0179	1.32226
7.38136	0.01846	1.31429
7.39807	0.01832	1.31004
7.41478	0.01776	1.32279
7.43149	0.01649	1.31429
7.4482	0.01776	1.3297
7.46491	0.0172	1.31961
7.48162	0.01663	1.30473
7.49833	0.01579	1.3026
7.51505	0.01438	1.31164
7.53176	0.01522	1.31589
7.54847	0.01508	1.3297
7.56518	0.01776	1.31536
7.58189	0.01564	1.31854
7.5986	0.01452	1.30579
7.61531	0.01579	1.31854
7.63202	0.01691	1.31536
7.64874	0.01536	1.30101
7.66545	0.01564	1.30313
7.68216	0.01748	1.31801
7.69887	0.0148	1.30579
7.71558	0.01564	1.31376
7.73229	0.01564	1.30898
7.749	0.01128	1.30898
7.76572	0.01494	1.30898
7.78243	0.01536	1.31748
7.79914	0.01832	1.31482
7.81585	0.01705	1.31748
7.83256	0.01466	1.31164
7.84927	0.01579	1.31801
7.86598	0.0155	1.30845
7.88269	0.01564	1.30154
7.89941	0.01663	1.31217
7.91612	0.01438	1.30313
7.93283	0.0148	1.31217
7.94954	0.01663	1.30473
7.96625	0.01748	1.29782
7.98296	0.01325	1.30845
7.99967	0.01522	1.29835
8.01638	0.01353	1.31429
8.0331	0.0155	1.31642
8.04981	0.0148	1.30898
8.06652	0.01325	1.30526
8.08323	0.01409	1.30313
8.09994	0.01071	1.31057
8.11665	0.01367	1.30473
8.13336	0.01903	1.30739
8.15007	0.01452	1.30632
8.16679	0.0155	1.29995
8.1835	0.01339	1.31323
8.20021	0.01367	1.30101
8.21692	0.01381	1.30048
8.23363	0.01113	1.3042
8.25034	0.01466	1.30473
8.26705	0.01494	1.30048
8.28376	0.01268	1.30845
8.30048	0.01536	1.30473
8.31719	0.01762	1.29888
8.3339	0.01339	1.31536
8.35061	0.01212	1.31482
8.36732	0.01522	1.30579
8.38403	0.01663	1.3127
8.40074	0.0117	1.30792
8.41745	0.01268	1.31536
8.43417	0.01621	1.29676
8.45088	0.01268	1.29835
8.46759	0.0155	1.30792
8.4843	0.0148	1.29676
8.50101	0.01536	1.30792
8.51772	0.01184	1.29038
8.53443	0.01297	1.30632
8.55114	0.01367	1.29038
8.56786	0.01663	1.29888
8.58457	0.0124	1.30739
8.60128	0.01691	1.30101
8.61799	0.01268	1.29304
8.6347	0.01705	1.30473
8.65141	0.01367	1.2957
8.66812	0.01212	1.30526
8.68483	0.01311	1.29995
8.70155	0.01409	1.30632
8.71826	0.01311	1.29729
8.73497	0.01297	1.29995
8.75168	0.01466	1.30898
8.76839	0.01268	1.30313
8.7851	0.01311	1.30207
8.80181	0.01466	1.29782
8.81852	0.01057	1.29888
8.83524	0.01367	1.28985
8.85195	0.01268	1.30685
8.86866	0.01099	1.30526
8.88537	0.01212	1.3042
8.90208	0.01099	1.28985
8.91879	0.01353	1.29729
8.9355	0.01029	1.30048
8.95222	0.01367	1.29676
8.96893	0.01297	1.30792
8.98564	0.0117	1.30154
9.00235	0.01043	1.29516
9.01906	0.01409	1.28773
9.03577	0.01156	1.29091
9.05248	0.01085	1.29835
9.06919	0.00902	1.30313
9.08591	0.01564	1.29835
9.10262	0.01494	1.28666
9.11933	0.01156	1.30526
9.13604	0.01212	1.29782
9.15275	0.01268	1.29516
9.16946	0.01283	1.2957
9.18617	0.01466	1.29942
9.20288	0.01254	1.30739
9.2196	0.01128	1.30579
9.23631	0.01184	1.29888
9.25302	0.01297	1.30048
9.26973	0.01466	1.29729
9.28644	0.01142	1.30101
9.30315	0.00902	1.29888
9.31986	0.01325	1.30048
9.33657	0.01212	1.29782
9.35329	0.0117	1.30154
9.37	0.01043	1.29357
9.38671	0.01283	1.29198
9.40342	0.01268	1.29995
9.42013	0.01099	1.29782
9.43684	0.01128	1.2957
9.45355	0.01015	1.29516
9.47026	0.01339	1.29251
9.48698	0.00944	1.29304
9.50369	0.01254	1.30154
9.5204	0.01142	1.28507
9.53711	0.01113	1.29888
9.55382	0.01128	1.30101
9.57053	0.01015	1.29942
9.58724	0.0117	1.29888
9.60395	0.0086	1.3026
9.62067	0.01184	1.29516
9.63738	0.01142	1.29942
9.65409	0.01184	1.29463
9.6708	0.01113	1.29198
9.68751	0.01424	1.29038
9.70422	0.01029	1.28773
9.72093	0.01099	1.29463
9.73764	0.01043	1.29729
9.75436	0.01043	1.28773
9.77107	0.01099	1.28613
9.78778	0.01212	1.30101
9.80449	0.01156	1.29198
9.8212	0.01184	1.29251
9.83791	0.01128	1.29357
9.85462	0.01001	1.30048
9.87133	0.01226	1.2941
9.88805	0.01099	1.29888
9.90476	0.01142	1.29782
9.92147	0.0117	1.29198
9.93818	0.01099	1.28613
9.95489	0.0124	1.29091
9.9716	0.01226	1.29782
9.98831	0.00916	1.28507
10.00503	0.01029	1.30048
10.02174	0.01043	1.28348
10.03845	0.01071	1.2957
10.05516	0.01226	1.29251
10.07187	0.00846	1.28719
10.08858	0.0117	1.28773
10.10529	0.0117	1.29729
10.122	0.01452	1.2771
10.13872	0.01029	1.28454
10.15543	0.01085	1.29357
10.17214	0.0124	1.29038
10.18885	0.0117	1.28507
10.20556	0.01043	1.29888
10.22227	0.01071	1.29038
10.23898	0.00916	1.2941
10.25569	0.01085	1.2771
10.27241	0.00944	1.29782
10.28912	0.01071	1.29091
10.30583	0.01029	1.2941
10.32254	0.00902	1.28507
10.33925	0.01015	1.29145
10.35596	0.01071	1.28666
10.37267	0.00944	1.29251
10.38938	0.01043	1.29091
10.4061	0.00973	1.3026
10.42281	0.01142	1.3042
10.43952	0.0117	1.28985
10.45623	0.01029	1.29995
10.47294	0.00775	1.2957
10.48965	0.01043	1.2941
10.50636	0.01142	1.28401
10.52307	0.01099	1.28773
10.53979	0.00944	1.29782
10.5565	0.01128	1.28029
10.57321	0.00944	1.28666
10.58992	0.01113	1.28454
10.60663	0.00874	1.29198
10.62334	0.01156	1.28932
10.64005	0.00817	1.2856
10.65676	0.01015	1.28932
10.67348	0.0086	1.29038
10.69019	0.01128	1.2957
10.7069	0.00832	1.2856
10.72361	0.01142	1.30048
10.74032	0.01015	1.28719
10.75703	0.00888	1.2856
10.77374	0.00973	1.28719
10.79045	0.01128	1.29942
10.80717	0.01156	1.29038
10.82388	0.01113	1.2941
10.84059	0.01085	1.29038
10.8573	0.00902	1.28241
10.87401	0.00648	1.28666
10.89072	0.01085	1.28773
10.90743	0.00958	1.28666
10.92414	0.01085	1.27816
10.94086	0.00747	1.28985
10.95757	0.01142	1.28348
10.97428	0.01156	1.27976
10.99099	0.00846	1.28932
11.0077	0.01015	1.29145
11.02441	0.01085	1.28613
11.04112	0.01057	1.28719
11.05784	0.01142	1.28507
11.07455	0.00902	1.28135
11.09126	0.00832	1.29145
11.10797	0.00761	1.29251
11.12468	0.00916	1.28613
11.14139	0.00846	1.28879
11.1581	0.00846	1.28613
11.17481	0.00874	1.28241
11.19153	0.00958	1.27763
11.20824	0.01184	1.29198
11.22495	0.0093	1.2941
11.24166	0.01015	1.28135
11.25837	0.01015	1.28666
11.27508	0.01029	1.28401
11.29179	0.00817	1.28719
11.3085	0.01128	1.2941
11.32522	0.01057	1.29251
11.34193	0.00916	1.29145
11.35864	0.01099	1.29145
11.37535	0.00973	1.29676
11.39206	0.01184	1.29304
11.40877	0.00719	1.2957
11.42548	0.01071	1.29198
11.44219	0.01099	1.2856
11.45891	0.01043	1.28719
11.47562	0.01226	1.29463
11.49233	0.00958	1.29251
11.50904	0.00944	1.28188
11.52575	0.01015	1.28241
11.54246	0.00832	1.29038
11.55917	0.00916	1.28188
11.57588	0.01029	1.29942
11.5926	0.00761	1.29145
11.60931	0.01071	1.28719
11.62602	0.00832	1.29145
11.64273	0.00846	1.29942
11.65944	0.01015	1.28666
11.67615	0.00902	1.29835
11.69286	0.00874	1.29251
11.70957	0.00817	1.29091
11.72629	0.00803	1.29676
11.743	0.00747	1.30101
11.75971	0.00958	1.29091
11.77642	0.00874	1.28879
11.79313	0.01128	1.29357
11.80984	0.00916	1.28401
11.82655	0.00973	1.28188
11.84326	0.00846	1.28029
11.85998	0.01128	1.28613
11.87669	0.00832	1.28507
11.8934	0.00888	1.2941
11.91011	0.01001	1.28507
11.92682	0.00902	1.29091
11.94353	0.00493	1.28932
11.96024	0.01071	1.28188
11.97695	0.00817	1.2856
11.99367	0.01057	1.28719
12.01038	0.00888	1.28348
12.02709	0.00944	1.28613
12.0438	0.00733	1.28985
12.06051	0.01057	1.28241
12.07722	0.00944	1.27604
12.09393	0.01099	1.29463
12.11064	0.01057	1.29304
12.12736	0.01128	1.28666
12.14407	0.0093	1.28719
12.16078	0.00888	1.28985
12.17749	0.01015	1.28719
12.1942	0.01226	1.28719
12.21091	0.01254	1.29782
12.22762	0.00944	1.28029
12.24434	0.01001	1.28613
12.26105	0.00902	1.29145
12.27776	0.01043	1.2771
12.29447	0.01099	1.29091
12.31118	0.01071	1.29038
12.32789	0.01339	1.2771
12.3446	0.01099	1.28932
12.36131	0.0124	1.28348
12.37803	0.00888	1.28879
12.39474	0.01691	1.29782
12.41145	0.01311	1.29091
12.42816	0.01508	1.28613
12.44487	0.01353	1.29516
12.46158	0.01677	1.3026
12.47829	0.01818	1.30313
12.495	0.01705	1.30313
12.51172	0.01931	1.29463
12.52843	0.01889	1.29463
12.54514	0.02326	1.30526
12.56185	0.01903	1.31376
12.57856	0.02861	1.32492
12.59527	0.02932	1.32492
12.61198	0.03312	1.31961
12.62869	0.03918	1.33448
12.64541	0.03862	1.3398
12.66212	0.05581	1.34671
12.67883	0.06187	1.3382
12.69554	0.06512	1.35308
12.71225	0.06667	1.35043
12.72896	0.06469	1.34405
12.74567	0.05483	1.32811
12.76238	0.04271	1.31217
12.7791	0.02918	1.3042
12.79581	0.02086	1.29198
12.81252	0.01494	1.29463
12.82923	0.01494	1.29038
12.84594	0.01381	1.28507
12.86265	0.01268	1.29304
12.87936	0.01043	1.28348
12.89607	0.00916	1.28454
12.91279	0.01001	1.28401
12.9295	0.0086	1.29782
12.94621	0.00973	1.29091
12.96292	0.00958	1.29038
12.97963	0.00958	1.29995
12.99634	0.0093	1.27763
13.01305	0.00916	1.29145
13.02976	0.00973	1.28294
13.04648	0.00944	1.28294
13.06319	0.01099	1.28879
13.0799	0.00958	1.2941
13.09661	0.0124	1.30473
13.11332	0.00958	1.29038
13.13003	0.01071	1.29888
13.14674	0.01113	1.29676
13.16345	0.01184	1.30951
13.18017	0.01339	1.3026
13.19688	0.01283	1.30526
13.21359	0.0124	1.30101
13.2303	0.01367	1.31323
13.24701	0.01424	1.30685
13.26372	0.01381	1.30473
13.28043	0.01579	1.31854
13.29715	0.01494	1.30898
13.31386	0.01409	1.30845
13.33057	0.01875	1.31323
13.34728	0.01536	1.32014
13.36399	0.0186	1.32279
13.3807	0.021	1.32067
13.39741	0.02438	1.31854
13.41412	0.021	1.33448
13.43084	0.01959	1.34192
13.44755	0.02678	1.33555
13.46426	0.02692	1.33767
13.48097	0.02932	1.34405
13.49768	0.02819	1.35786
13.51439	0.03524	1.35308
13.5311	0.03467	1.36477
13.54781	0.04116	1.3669
13.56453	0.04468	1.36052
13.58124	0.04609	1.38815
13.59795	0.04975	1.37327
13.61466	0.05243	1.37806
13.63137	0.05116	1.39293
13.64808	0.05863	1.3924
13.66479	0.06202	1.41153
13.6815	0.06018	1.43332
13.69822	0.07724	1.44075
13.71493	0.07343	1.46679
13.73164	0.0833	1.46679
13.74835	0.09514	1.48061
13.76506	0.09641	1.49176
13.78177	0.11332	1.53799
13.79848	0.11896	1.5364
13.81519	0.13756	1.54862
13.83191	0.15236	1.59431
13.84862	0.17139	1.64639
13.86533	0.20169	1.69793
13.88204	0.23693	1.7755
13.89875	0.28922	1.8398
13.91546	0.34433	1.97848
13.93217	0.46117	2.14532
13.94888	0.61099	2.25
13.9656	0.79958	2.15223
13.98231	1	1.96892
13.99902	0.95349	1.73725
14.01573	0.71388	1.59538
14.03244	0.44299	1.45988
14.04915	0.2358	1.39931
14.06586	0.11501	1.36158
14.08257	0.06117	1.33448
14.09929	0.03622	1.32386
14.116	0.03185	1.32067
14.13271	0.02903	1.30898
14.14942	0.01889	1.30951
14.16613	0.01677	1.30685
14.18284	0.01776	1.28719
14.19955	0.0186	1.28773
14.21626	0.0148	1.29782
14.23298	0.01212	1.29038
14.24969	0.01283	1.27604
14.2664	0.01339	1.29198
14.28311	0.00944	1.28613
14.29982	0.01142	1.28401
14.31653	0.00916	1.28613
14.33324	0.00944	1.28188
14.34995	0.00832	1.27657
14.36667	0.01029	1.28348
14.38338	0.00705	1.28879
14.40009	0.00902	1.29038
14.4168	0.00973	1.2856
14.43351	0.00874	1.27604
14.45022	0.00719	1.28348
14.46693	0.00888	1.27816
14.48365	0.00705	1.28773
14.50036	0.00691	1.28401
14.51707	0.00606	1.27976
14.53378	0.00733	1.2755
14.55049	0.00677	1.28188
14.5672	0.0086	1.28241
14.58391	0.00874	1.27869
14.60062	0.0055	1.27391
14.61734	0.00451	1.27922
14.63405	0.00817	1.27604
14.65076	0.00507	1.27816
14.66747	0.00803	1.28348
14.68418	0.00747	1.2771
14.70089	0.00846	1.27869
14.7176	0.00846	1.27657
14.73431	0.00479	1.28029
14.75103	0.00803	1.28401
14.76774	0.00677	1.27604
14.78445	0.00916	1.26913
14.80116	0.00761	1.28029
14.81787	0.00747	1.2771
14.83458	0.00973	1.28666
14.85129	0.00662	1.27604
14.868	0.0062	1.27763
14.88472	0.00691	1.2755
14.90143	0.00648	1.27444
14.91814	0.00761	1.27869
14.93485	0.00747	1.27125
14.95156	0.00747	1.28029
14.96827	0.00648	1.27391
14.98498	0.00705	1.27444
15.00169	0.00747	1.28029
15.01841	0.00634	1.26966
15.03512	0.0062	1.27763
15.05183	0.00705	1.27497
15.06854	0.00493	1.2771
15.08525	0.00832	1.27125
15.10196	0.00536	1.27976
15.11867	0.00677	1.2755
15.13538	0.00465	1.27285
15.1521	0.00803	1.28613
15.16881	0.00677	1.27869
15.18552	0.00832	1.27285
15.20223	0.00902	1.27285
15.21894	0.00677	1.27604
15.23565	0.00888	1.2771
15.25236	0.00662	1.27657
15.26907	0.0062	1.28029
15.28579	0.00719	1.2771
15.3025	0.00521	1.27444
15.31921	0.00634	1.2755
15.33592	0.00747	1.27922
15.35263	0.00493	1.27869
15.36934	0.00521	1.27497
15.38605	0.0055	1.27497
15.40276	0.00733	1.27869
15.41948	0.00817	1.27604
15.43619	0.00578	1.27072
15.4529	0.00564	1.28135
15.46961	0.00747	1.27497
15.48632	0.00465	1.27763
15.50303	0.0086	1.27125
15.51974	0.00423	1.27125
15.53646	0.0055	1.27763
15.55317	0.00677	1.26966
15.56988	0.00606	1.27922
15.58659	0.00677	1.27497
15.6033	0.00578	1.27019
15.62001	0.00564	1.26966
15.63672	0.00507	1.27497
15.65343	0.00705	1.28188
15.67015	0.00705	1.27391
15.68686	0.00747	1.26382
15.70357	0.00564	1.27444
15.72028	0.00507	1.26913
15.73699	0.00507	1.27444
15.7537	0.00691	1.27816
15.77041	0.00677	1.27232
15.78712	0.00395	1.28666
15.80384	0.00662	1.27285
15.82055	0.00451	1.27976
15.83726	0.00536	1.27444
15.85397	0.00423	1.27444
15.87068	0.00634	1.27816
15.88739	0.00465	1.27444
15.9041	0.00606	1.2755
15.92081	0.0062	1.26753
15.93753	0.00564	1.2771
15.95424	0.00634	1.27019
15.97095	0.00606	1.27657
15.98766	0.00606	1.267
16.00437	0.0062	1.27232
16.02108	0.00465	1.27285
16.03779	0.00606	1.27391
16.0545	0.00507	1.27604
16.07122	0.00507	1.27497
16.08793	0.00479	1.2755
16.10464	0.00493	1.28241
16.12135	0.00578	1.27976
16.13806	0.00733	1.28029
16.15477	0.0062	1.26966
16.17148	0.00493	1.26753
16.18819	0.00536	1.267
16.20491	0.0062	1.27976
16.22162	0.00677	1.27444
16.23833	0.00648	1.27391
16.25504	0.00578	1.2771
16.27175	0.00648	1.27816
16.28846	0.00606	1.27391
16.30517	0.00493	1.2755
16.32188	0.00409	1.27497
16.3386	0.00493	1.26647
16.35531	0.00832	1.26966
16.37202	0.00705	1.27072
16.38873	0.00747	1.27444
16.40544	0.00465	1.2686
16.42215	0.00648	1.2686
16.43886	0.00479	1.267
16.45557	0.00536	1.27285
16.47229	0.00536	1.2686
16.489	0.00634	1.27125
16.50571	0.0062	1.27604
16.52242	0.00832	1.27816
16.53913	0.00521	1.27763
16.55584	0.00479	1.27285
16.57255	0.00536	1.28029
16.58927	0.00395	1.27179
16.60598	0.00705	1.2686
16.62269	0.00803	1.27072
16.6394	0.00493	1.27125
16.65611	0.00662	1.27976
16.67282	0.00662	1.267
16.68953	0.00493	1.27444
16.70624	0.00493	1.27763
16.72296	0.00733	1.27604
16.73967	0.00423	1.27232
16.75638	0.00634	1.2755
16.77309	0.00803	1.27125
16.7898	0.00564	1.27922
16.80651	0.00578	1.27285
16.82322	0.00564	1.2755
16.83993	0.0055	1.26966
16.85665	0.0055	1.27232
16.87336	0.00423	1.27497
16.89007	0.00465	1.26807
16.90678	0.00536	1.27285
16.92349	0.00521	1.27232
16.9402	0.0055	1.26435
16.95691	0.00648	1.2686
16.97362	0.00479	1.26328
16.99034	0.00677	1.27179
17.00705	0.0062	1.27816
17.02376	0.00719	1.26169
17.04047	0.00352	1.27391
17.05718	0.00493	1.27072
17.07389	0.00465	1.27019
17.0906	0.00747	1.27285
17.10731	0.00662	1.27232
17.12403	0.00507	1.27232
17.14074	0.00409	1.27072
17.15745	0.00536	1.27444
17.17416	0.00521	1.27869
17.19087	0.00705	1.28294
17.20758	0.0055	1.26913
17.22429	0.00578	1.26807
17.241	0.00521	1.27232
17.25772	0.00479	1.26966
17.27443	0.00479	1.27763
17.29114	0.00536	1.26807
17.30785	0.00507	1.27657
17.32456	0.00564	1.26753
17.34127	0.0062	1.27072
17.35798	0.00606	1.267
17.37469	0.00564	1.27232
17.39141	0.00634	1.27285
17.40812	0.00634	1.27019
17.42483	0.00564	1.27604
17.44154	0.00662	1.27285
17.45825	0.00677	1.2686
17.47496	0.00662	1.27657
17.49167	0.00465	1.267
17.50838	0.00536	1.27604
17.5251	0.00564	1.27922
17.54181	0.00648	1.27232
17.55852	0.0062	1.27072
17.57523	0.00606	1.26488
17.59194	0.00578	1.27285
17.60865	0.00437	1.2686
17.62536	0.00437	1.2755
17.64207	0.00803	1.28241
17.65879	0.0062	1.27869
17.6755	0.00521	1.27232
17.69221	0.00874	1.27391
17.70892	0.00521	1.26382
17.72563	0.00521	1.27497
17.74234	0.00705	1.27125
17.75905	0.0055	1.267
17.77577	0.00578	1.27869
17.79248	0.00352	1.26913
17.80919	0.00662	1.27072
17.8259	0.0062	1.27444
17.84261	0.00507	1.2686
17.85932	0.0031	1.27444
17.87603	0.00648	1.267
17.89274	0.00254	1.27125
17.90946	0.00606	1.27125
17.92617	0.00507	1.27444
17.94288	0.00451	1.27019
17.95959	0.00338	1.27657
17.9763	0.00606	1.27391
17.99301	0.00479	1.27391
18.00972	0.00677	1.27497
18.02643	0.00747	1.26435
18.04315	0.00479	1.27232
18.05986	0.0055	1.27179
18.07657	0.00803	1.26913
18.09328	0.00677	1.2771
18.10999	0.00507	1.27285
18.1267	0.0055	1.27285
18.14341	0.00451	1.27232
18.16012	0.00606	1.26913
18.17684	0.00578	1.27179
18.19355	0.00677	1.26807
18.21026	0.00578	1.28507
18.22697	0.00648	1.27444
18.24368	0.00536	1.27604
18.26039	0.00493	1.27604
18.2771	0.0055	1.26753
18.29381	0.00465	1.27072
18.31053	0.00691	1.267
18.32724	0.00521	1.26488
18.34395	0.00437	1.28029
18.36066	0.00409	1.26222
18.37737	0.00409	1.26966
18.39408	0.00395	1.27019
18.41079	0.00479	1.27072
18.4275	0.00352	1.2771
18.44422	0.00493	1.27125
18.46093	0.00634	1.2755
18.47764	0.00677	1.27497
18.49435	0.00507	1.26594
18.51106	0.0062	1.27285
18.52777	0.00578	1.27019
18.54448	0.00634	1.2771
18.56119	0.00606	1.26807
18.57791	0.00648	1.27763
18.59462	0.00634	1.28188
18.61133	0.00536	1.27816
18.62804	0.00536	1.27179
18.64475	0.00677	1.26913
18.66146	0.00691	1.27444
18.67817	0.00691	1.26966
18.69488	0.00536	1.267
18.7116	0.00803	1.28135
18.72831	0.0062	1.2686
18.74502	0.00437	1.27604
18.76173	0.0062	1.27657
18.77844	0.00606	1.27497
18.79515	0.00536	1.27604
18.81186	0.00493	1.27391
18.82858	0.00677	1.27444
18.84529	0.00493	1.27497
18.862	0.00521	1.26913
18.87871	0.00719	1.26913
18.89542	0.00662	1.28454
18.91213	0.00662	1.27444
18.92884	0.00677	1.27763
18.94555	0.00691	1.27497
18.96227	0.00606	1.28135
18.97898	0.0055	1.27391
18.99569	0.00846	1.27285
19.0124	0.00493	1.27922
19.02911	0.00733	1.2755
19.04582	0.00719	1.27763
19.06253	0.0062	1.27657
19.07924	0.0055	1.27976
19.09596	0.00677	1.27604
19.11267	0.00691	1.27816
19.12938	0.00465	1.27072
19.14609	0.00451	1.267
19.1628	0.00493	1.27019
19.17951	0.00564	1.27232
19.19622	0.00677	1.26753
19.21293	0.00662	1.27604
19.22965	0.00634	1.27125
19.24636	0.00564	1.27285
19.26307	0.00705	1.27232
19.27978	0.00733	1.2771
19.29649	0.00451	1.27869
19.3132	0.00662	1.27232
19.32991	0.00648	1.27604
19.34662	0.00691	1.27179
19.36334	0.00648	1.28294
19.38005	0.00648	1.27816
19.39676	0.00564	1.27657
19.41347	0.00606	1.27179
19.43018	0.00691	1.27976
19.44689	0.00536	1.27922
19.4636	0.0086	1.27922
19.48031	0.00662	1.27976
19.49703	0.00958	1.27976
19.51374	0.00761	1.28932
19.53045	0.00606	1.28985
19.54716	0.00733	1.27922
19.56387	0.00423	1.28294
19.58058	0.0062	1.27922
19.59729	0.00648	1.28348
19.614	0.00803	1.28507
19.63072	0.00705	1.28348
19.64743	0.00606	1.27816
19.66414	0.00846	1.28029
19.68085	0.01057	1.28985
19.69756	0.00902	1.29888
19.71427	0.00888	1.29145
19.73098	0.00888	1.28666
19.74769	0.00944	1.30313
19.76441	0.00874	1.31748
19.78112	0.01085	1.31536
19.79783	0.01128	1.31748
19.81454	0.0117	1.31482
19.83125	0.01184	1.30792
19.84796	0.01226	1.3042
19.86467	0.01311	1.29995
19.88139	0.01099	1.28932
19.8981	0.01015	1.27976
19.91481	0.00761	1.27869
19.93152	0.00662	1.27179
19.94823	0.00648	1.27232
19.96494	0.0062	1.27869
19.98165	0.00747	1.2755
19.99836	0.0062	1.2771
20.01508	0.0062	1.26807
20.03179	0.00888	1.2771
20.0485	0.00874	1.27072
20.06521	0.00662	1.28241
20.08192	0.00761	1.27285
20.09863	0.0062	1.2771
20.11534	0.00634	1.2686
20.13205	0.00691	1.27232
20.14877	0.00634	1.28507
20.16548	0.0055	1.27179
20.18219	0.00479	1.27604
20.1989	0.0055	1.2686
20.21561	0.00817	1.27869
20.23232	0.00507	1.27444
20.24903	0.00606	1.27072
20.26574	0.00691	1.2771
20.28246	0.00761	1.27657
20.29917	0.00719	1.27072
20.31588	0.0062	1.28188
20.33259	0.00536	1.27391
20.3493	0.00578	1.27604
20.36601	0.0062	1.2755
20.38272	0.00493	1.27922
20.39943	0.00662	1.26753
20.41615	0.00507	1.27657
20.43286	0.00677	1.27657
20.44957	0.00648	1.27657
20.46628	0.00691	1.26807
20.48299	0.00733	1.28241
20.4997	0.00634	1.27497
20.51641	0.00648	1.26488
20.53312	0.00634	1.28401
20.54984	0.00507	1.28401
20.56655	0.00874	1.27657
20.58326	0.0055	1.27604
20.59997	0.0062	1.28029
20.61668	0.00606	1.2686
20.63339	0.00536	1.28188
20.6501	0.00719	1.27922
20.66681	0.00578	1.28241
20.68353	0.00648	1.26807
20.70024	0.00648	1.28029
20.71695	0.00832	1.27444
20.73366	0.00677	1.27763
20.75037	0.00691	1.2771
20.76708	0.00803	1.2856
20.78379	0.00493	1.27976
20.8005	0.00902	1.26913
20.81722	0.00832	1.27604
20.83393	0.0062	1.27657
20.85064	0.00634	1.2771
20.86735	0.0093	1.27763
20.88406	0.00705	1.28029
20.90077	0.00747	1.28773
20.91748	0.00733	1.27976
20.93419	0.00733	1.2755
20.95091	0.00648	1.28029
20.96762	0.00691	1.27922
20.98433	0.0062	1.2771
21.00104	0.00832	1.2755
21.01775	0.00719	1.27179
21.03446	0.0055	1.27391
21.05117	0.00846	1.28401
21.06789	0.00747	1.2755
21.0846	0.00733	1.27976
21.10131	0.00803	1.2856
21.11802	0.00973	1.27922
21.13473	0.00803	1.29357
21.15144	0.00761	1.27444
21.16815	0.00677	1.28879
21.18486	0.01029	1.28135
21.20158	0.00521	1.27497
21.21829	0.01029	1.28719
21.235	0.00817	1.28666
21.25171	0.00747	1.28932
21.26842	0.0093	1.28135
21.28513	0.01001	1.28348
21.30184	0.01015	1.28454
21.31855	0.0093	1.28241
21.33527	0.00775	1.2771
21.35198	0.00719	1.28985
21.36869	0.00691	1.28029
21.3854	0.00677	1.28879
21.40211	0.00662	1.28507
21.41882	0.00733	1.2771
21.43553	0.0062	1.27922
21.45224	0.00817	1.27816
21.46896	0.00606	1.27976
21.48567	0.00888	1.2686
21.50238	0.01001	1.27391
21.51909	0.0086	1.27763
21.5358	0.0062	1.28135
21.55251	0.00733	1.26807
21.56922	0.00662	1.27816
21.58593	0.00817	1.2771
21.60265	0.00691	1.27179
21.61936	0.00874	1.27072
21.63607	0.00451	1.27922
21.65278	0.00803	1.27285
21.66949	0.00705	1.27869
21.6862	0.00705	1.2686
21.70291	0.00677	1.26647
21.71962	0.00606	1.2771
21.73634	0.00677	1.2755
21.75305	0.0062	1.27179
21.76976	0.00832	1.27869
21.78647	0.00705	1.27657
21.80318	0.00719	1.27391
21.81989	0.00747	1.27019
21.8366	0.00465	1.2856
21.85331	0.00677	1.27976
21.87003	0.0093	1.27922
21.88674	0.00691	1.27976
21.90345	0.00691	1.27232
21.92016	0.00578	1.27391
21.93687	0.00564	1.27816
21.95358	0.00606	1.26913
21.97029	0.00634	1.27125
21.987	0.00705	1.27232
22.00372	0.00521	1.27444
22.02043	0.00719	1.27604
22.03714	0.00958	1.27976
22.05385	0.00747	1.28188
22.07056	0.00606	1.28029
22.08727	0.00705	1.2755
22.10398	0.00832	1.27497
22.1207	0.00775	1.27763
22.13741	0.00521	1.27285
22.15412	0.0062	1.27444
22.17083	0.00832	1.27285
22.18754	0.00705	1.27657
22.20425	0.00648	1.28401
22.22096	0.00648	1.27816
22.23767	0.00536	1.27232
22.25439	0.00536	1.27444
22.2711	0.00578	1.27763
22.28781	0.00634	1.27391
22.30452	0.00846	1.2771
22.32123	0.00677	1.27657
22.33794	0.00493	1.27976
22.35465	0.00803	1.27179
22.37136	0.00677	1.28241
22.38808	0.00747	1.27869
22.40479	0.00944	1.2771
22.4215	0.00874	1.27816
22.43821	0.00648	1.27763
22.45492	0.00691	1.27232
22.47163	0.00747	1.27657
22.48834	0.00536	1.28241
22.50505	0.00648	1.2771
22.52177	0.00944	1.28294
22.53848	0.00662	1.29038
22.55519	0.00691	1.27763
22.5719	0.00648	1.27976
22.58861	0.00677	1.28294
22.60532	0.00437	1.28241
22.62203	0.00507	1.27922
22.63874	0.00521	1.27232
22.65546	0.0062	1.26966
22.67217	0.00606	1.27232
22.68888	0.0062	1.26753
22.70559	0.00648	1.27232
22.7223	0.00733	1.27922
22.73901	0.00662	1.27657
22.75572	0.00846	1.27604
22.77243	0.00902	1.2771
22.78915	0.00578	1.28241
22.80586	0.00662	1.27497
22.82257	0.00803	1.27657
22.83928	0.0093	1.27391
22.85599	0.00578	1.28294
22.8727	0.00747	1.28454
22.88941	0.00803	1.27019
22.90612	0.00733	1.28401
22.92284	0.00803	1.28932
22.93955	0.00733	1.27604
22.95626	0.00677	1.28348
22.97297	0.00521	1.27816
22.98968	0.00662	1.27816
23.00639	0.00648	1.27497
23.0231	0.00662	1.27232
23.03981	0.00733	1.26966
23.05653	0.00677	1.2771
23.07324	0.00761	1.28348
23.08995	0.00719	1.27976
23.10666	0.00733	1.2686
23.12337	0.00493	1.2771
23.14008	0.00775	1.28135
23.15679	0.00662	1.27019
23.17351	0.00817	1.27763
23.19022	0.00662	1.27232
23.20693	0.00648	1.28241
23.22364	0.00719	1.27444
23.24035	0.00902	1.2686
23.25706	0.00634	1.27763
23.27377	0.00691	1.27763
23.29048	0.00973	1.28029
23.3072	0.00691	1.28401
23.32391	0.00677	1.27816
23.34062	0.00832	1.27444
23.35733	0.00677	1.27604
23.37404	0.00747	1.28294
23.39075	0.00775	1.27869
23.40746	0.00747	1.27657
23.42417	0.0062	1.2856
23.44089	0.00677	1.28294
23.4576	0.00944	1.2771
23.47431	0.00634	1.27869
23.49102	0.00888	1.28666
23.50773	0.00803	1.27657
23.52444	0.00578	1.27179
23.54115	0.00719	1.27763
23.55786	0.00677	1.27922
23.57458	0.00662	1.28135
23.59129	0.00733	1.27816
23.608	0.00775	1.27816
23.62471	0.00803	1.27763
23.64142	0.00564	1.28188
23.65813	0.00733	1.28188
23.67484	0.00747	1.28188
23.69155	0.00634	1.27604
23.70827	0.00747	1.28029
23.72498	0.00817	1.27763
23.74169	0.00888	1.28188
23.7584	0.00719	1.27816
23.77511	0.00916	1.29198
23.79182	0.00662	1.27179
23.80853	0.00817	1.29145
23.82524	0.00733	1.27497
23.84196	0.00775	1.28188
23.85867	0.0086	1.28932
23.87538	0.00733	1.2856
23.89209	0.00803	1.2856
23.9088	0.00634	1.2941
23.92551	0.01029	1.28773
23.94222	0.00888	1.29835
23.95893	0.00775	1.29463
23.97565	0.01099	1.29676
23.99236	0.01142	1.29357
24.00907	0.00888	1.2957
24.02578	0.01142	1.30845
24.04249	0.0117	1.30845
24.0592	0.01156	1.30313
24.07591	0.0148	1.3127
24.09262	0.01325	1.32067
24.10934	0.01649	1.32439
24.12605	0.01846	1.32226
24.14276	0.01846	1.34511
24.15947	0.01734	1.35043
24.17618	0.01832	1.34458
24.19289	0.01931	1.35255
24.2096	0.02382	1.37912
24.22631	0.02523	1.38124
24.24303	0.03016	1.394
24.25974	0.02918	1.40197
24.27645	0.0351	1.42375
24.29316	0.042	1.42747
24.30987	0.04327	1.42056
24.32658	0.05285	1.41366
24.34329	0.05567	1.40781
24.36001	0.06498	1.37593
24.37672	0.06723	1.35946
24.39343	0.06582	1.34033
24.41014	0.04947	1.31801
24.42685	0.04567	1.29888
24.44356	0.03735	1.31217
24.46027	0.0327	1.29888
24.47698	0.02509	1.29091
24.4937	0.01987	1.29091
24.51041	0.01564	1.28666
24.52712	0.01156	1.29198
24.54383	0.00916	1.28029
24.56054	0.00733	1.28188
24.57725	0.01001	1.28985
24.59396	0.01001	1.27869
24.61067	0.00761	1.27444
24.62739	0.00761	1.29198
24.6441	0.00761	1.28029
24.66081	0.00888	1.28348
24.67752	0.00747	1.27976
24.69423	0.00705	1.27657
24.71094	0.00944	1.27976
24.72765	0.00832	1.27657
24.74436	0.00761	1.27763
24.76108	0.00691	1.27816
24.77779	0.00747	1.27019
24.7945	0.00521	1.27763
24.81121	0.00705	1.27179
24.82792	0.00958	1.28029
24.84463	0.00691	1.28773
24.86134	0.00747	1.2755
24.87805	0.00874	1.27763
24.89477	0.00691	1.27976
24.91148	0.00761	1.27657
24.92819	0.00902	1.28294
24.9449	0.00775	1.29304
24.96161	0.00761	1.27922
24.97832	0.00874	1.27497
24.99503	0.00648	1.28294
25.01174	0.00832	1.27657
25.02846	0.00578	1.28666
25.04517	0.0055	1.27019
25.06188	0.00846	1.27019
25.07859	0.00691	1.28454
25.0953	0.00719	1.27976
25.11201	0.00775	1.27232
25.12872	0.00803	1.28188
25.14543	0.00832	1.27604
25.16215	0.00958	1.28454
25.17886	0.0055	1.27497
25.19557	0.0093	1.28029
25.21228	0.01029	1.27869
25.22899	0.00677	1.29198
25.2457	0.00817	1.27657
25.26241	0.00352	1.27922
25.27912	0.00648	1.28029
25.29584	0.00761	1.27604
25.31255	0.00902	1.27922
25.32926	0.01001	1.27869
25.34597	0.00775	1.27232
25.36268	0.00747	1.28401
25.37939	0.00916	1.27497
25.3961	0.00846	1.27604
25.41282	0.00874	1.27869
25.42953	0.00691	1.27869
25.44624	0.0055	1.27869
25.46295	0.00705	1.27657
25.47966	0.00705	1.28401
25.49637	0.00691	1.27763
25.51308	0.00733	1.2771
25.52979	0.00803	1.2771
25.54651	0.01029	1.27497
25.56322	0.00888	1.28135
25.57993	0.00832	1.27657
25.59664	0.00958	1.28135
25.61335	0.00846	1.2771
25.63006	0.00832	1.2755
25.64677	0.00761	1.2771
25.66348	0.00803	1.28241
25.6802	0.00761	1.27657
25.69691	0.0086	1.26435
25.71362	0.00634	1.28348
25.73033	0.00846	1.2755
25.74704	0.00648	1.28294
25.76375	0.00803	1.28029
25.78046	0.00733	1.26594
25.79717	0.00803	1.27976
25.81389	0.00888	1.28188
25.8306	0.00634	1.26966
25.84731	0.00761	1.27125
25.86402	0.0062	1.27391
25.88073	0.00662	1.28029
25.89744	0.00691	1.27869
25.91415	0.00606	1.27125
25.93086	0.00691	1.28135
25.94758	0.00775	1.28241
25.96429	0.00564	1.27604
25.981	0.00662	1.2771
25.99771	0.00832	1.28507
26.01442	0.00888	1.28029
26.03113	0.00888	1.28241
26.04784	0.01057	1.27497
26.06455	0.00719	1.27869
26.08127	0.00958	1.27869
26.09798	0.00761	1.28029
26.11469	0.00493	1.27816
26.1314	0.00677	1.27816
26.14811	0.00479	1.27657
26.16482	0.00648	1.28719
26.18153	0.00846	1.27125
26.19824	0.00775	1.27604
26.21496	0.00747	1.28507
26.23167	0.0086	1.27232
26.24838	0.00888	1.28029
26.26509	0.00536	1.27922
26.2818	0.00846	1.27922
26.29851	0.00662	1.28507
26.31522	0.00747	1.28241
26.33193	0.00747	1.28241
26.34865	0.00733	1.27444
26.36536	0.00536	1.27285
26.38207	0.00634	1.28666
26.39878	0.00634	1.2755
26.41549	0.00578	1.27976
26.4322	0.00775	1.27019
26.44891	0.00747	1.2755
26.46562	0.0086	1.27976
26.48234	0.00761	1.28294
26.49905	0.00677	1.27391
26.51576	0.00634	1.27816
26.53247	0.00733	1.27391
26.54918	0.00648	1.26966
26.56589	0.00973	1.28241
26.5826	0.00846	1.28135
26.59932	0.00634	1.27179
26.61603	0.0093	1.27497
26.63274	0.00902	1.28294
26.64945	0.00747	1.27497
26.66616	0.0093	1.27497
26.68287	0.00803	1.26913
26.69958	0.00761	1.28401
26.71629	0.00578	1.27657
26.73301	0.00691	1.27604
26.74972	0.00606	1.27497
26.76643	0.00846	1.27657
26.78314	0.00705	1.27657
26.79985	0.0086	1.27179
26.81656	0.00761	1.27976
26.83327	0.00493	1.27869
26.84998	0.00409	1.26966
26.8667	0.00719	1.27657
26.88341	0.00775	1.28135
26.90012	0.00719	1.27444
26.91683	0.00832	1.27763
26.93354	0.00747	1.28241
26.95025	0.00493	1.28188
26.96696	0.00803	1.26966
26.98367	0.00874	1.28401
27.00039	0.00846	1.27657
27.0171	0.00677	1.28188
27.03381	0.00944	1.27816
27.05052	0.00747	1.28454
27.06723	0.00775	1.27922
27.08394	0.00691	1.27763
27.10065	0.00606	1.27869
27.11736	0.00648	1.27816
27.13408	0.00944	1.2771
27.15079	0.00888	1.28135
27.1675	0.01001	1.28507
27.18421	0.00832	1.28401
27.20092	0.00846	1.27922
27.21763	0.01339	1.27816
27.23434	0.00902	1.28401
27.25105	0.00916	1.27976
27.26777	0.0086	1.27976
27.28448	0.01085	1.28241
27.30119	0.01001	1.27179
27.3179	0.01029	1.27604
27.33461	0.01029	1.28294
27.35132	0.01057	1.28029
27.36803	0.00817	1.28879
27.38474	0.01156	1.2856
27.40146	0.01142	1.29198
27.41817	0.01113	1.28294
27.43488	0.01057	1.29198
27.45159	0.01085	1.27922
27.4683	0.01156	1.29516
27.48501	0.01057	1.28666
27.50172	0.01113	1.28985
27.51843	0.01029	1.28454
27.53515	0.01142	1.28294
27.55186	0.01071	1.30101
27.56857	0.01508	1.29888
27.58528	0.01226	1.29198
27.60199	0.01607	1.29251
27.6187	0.01113	1.29516
27.63541	0.01283	1.29888
27.65213	0.01409	1.29091
27.66884	0.0124	1.29942
27.68555	0.01564	1.28932
27.70226	0.01621	1.29463
27.71897	0.01579	1.30739
27.73568	0.01931	1.31589
27.75239	0.02058	1.31854
27.7691	0.02326	1.31004
27.78582	0.02495	1.31536
27.80253	0.02551	1.32279
27.81924	0.02833	1.33448
27.83595	0.03228	1.34564
27.85266	0.03594	1.36158
27.86937	0.0413	1.37593
27.88608	0.04679	1.37806
27.90279	0.05159	1.41312
27.91951	0.05807	1.42163
27.93622	0.07146	1.45085
27.95293	0.0778	1.47689
27.96964	0.09288	1.49655
27.98635	0.11036	1.52896
28.00306	0.13023	1.56509
28.01977	0.15278	1.64692
28.03648	0.17999	1.74575
28.0532	0.21579	1.7755
28.06991	0.27047	1.87168
28.08662	0.33784	1.8382
28.10333	0.42833	1.76541
28.12004	0.55673	1.66126
28.13675	0.66737	1.60813
28.15346	0.66455	1.58581
28.17017	0.54574	1.51993
28.18689	0.45271	1.43332
28.2036	0.36364	1.38496
28.22031	0.30881	1.35786
28.23702	0.23735	1.32545
28.25373	0.16476	1.31057
28.27044	0.09584	1.30632
28.28715	0.05483	1.30101
28.30386	0.03538	1.30526
28.32058	0.02636	1.29463
28.33729	0.021	1.29729
28.354	0.0203	1.28666
28.37071	0.01705	1.29357
28.38742	0.01734	1.29145
28.40413	0.01452	1.29676
28.42084	0.0124	1.28188
28.43755	0.01325	1.28294
28.45427	0.01635	1.28188
28.47098	0.01226	1.27816
28.48769	0.01184	1.27444
28.5044	0.00973	1.28401
28.52111	0.01283	1.28241
28.53782	0.01268	1.28294
28.55453	0.0124	1.27497
28.57124	0.0124	1.28613
28.58796	0.01128	1.27657
28.60467	0.00747	1.26966
28.62138	0.01071	1.28135
28.63809	0.00803	1.28613
28.6548	0.00733	1.27285
28.67151	0.00944	1.27019
28.68822	0.00874	1.27922
28.70494	0.00973	1.27816
28.72165	0.00944	1.27869
28.73836	0.01001	1.2755
28.75507	0.00775	1.2755
28.77178	0.00662	1.27604
28.78849	0.00648	1.28294
28.8052	0.00874	1.26966
28.82191	0.00902	1.27285
28.83863	0.00803	1.27763
28.85534	0.00733	1.27444
28.87205	0.00832	1.27922
28.88876	0.00634	1.27976
28.90547	0.00775	1.27763
28.92218	0.00662	1.26966
28.93889	0.00874	1.28188
28.9556	0.0086	1.26913
28.97232	0.00888	1.27816
28.98903	0.00817	1.2771
29.00574	0.00719	1.27816
29.02245	0.00521	1.28188
29.03916	0.00775	1.27072
29.05587	0.00747	1.27179
29.07258	0.00874	1.27072
29.08929	0.00803	1.28294
29.10601	0.00677	1.27922
29.12272	0.00973	1.27816
29.13943	0.00888	1.2686
29.15614	0.00662	1.27657
29.17285	0.00648	1.27285
29.18956	0.00719	1.2686
29.20627	0.00832	1.28135
29.22298	0.00747	1.27072
29.2397	0.00775	1.27497
29.25641	0.00719	1.26753
29.27312	0.00606	1.27391
29.28983	0.00846	1.28188
29.30654	0.00578	1.27125
29.32325	0.00578	1.27285
29.33996	0.00803	1.27232
29.35667	0.00507	1.28029
29.37339	0.00691	1.27922
29.3901	0.00634	1.28507
29.40681	0.00634	1.27444
29.42352	0.00662	1.28401
29.44023	0.00705	1.27179
29.45694	0.00662	1.28188
29.47365	0.00691	1.27976
29.49036	0.00578	1.2755
29.50708	0.00677	1.27816
29.52379	0.00662	1.28135
29.5405	0.0062	1.27604
29.55721	0.00662	1.27072
29.57392	0.00719	1.27763
29.59063	0.00719	1.27497
29.60734	0.00691	1.27072
29.62405	0.00662	1.27657
29.64077	0.0062	1.27444
29.65748	0.00507	1.26807
29.67419	0.00677	1.27125
29.6909	0.00803	1.27816
29.70761	0.00832	1.27391
29.72432	0.00888	1.27444
29.74103	0.00747	1.27232
29.75774	0.00775	1.27497
29.77446	0.0086	1.28241
29.79117	0.00747	1.27922
29.80788	0.00719	1.27444
29.82459	0.00775	1.27497
29.8413	0.00747	1.28029
29.85801	0.01001	1.28188
29.87472	0.00733	1.28135
29.89144	0.00747	1.28135
29.90815	0.00888	1.28294
29.92486	0.00958	1.28507
29.94157	0.00719	1.27657
29.95828	0.00888	1.28666
29.97499	0.00691	1.28294
29.9917	0.01043	1.28666
30.00841	0.01015	1.28985
30.02513	0.01156	1.28507
30.04184	0.00775	1.28135
30.05855	0.01015	1.30048
30.07526	0.01156	1.29516
30.09197	0.00902	1.2957
30.10868	0.01564	1.30313
30.12539	0.01438	1.29516
30.1421	0.01339	1.29145
30.15882	0.01325	1.3042
30.17553	0.01283	1.30739
30.19224	0.01579	1.30632
30.20895	0.01297	1.29888
30.22566	0.01438	1.2941
30.24237	0.0155	1.31376
30.25908	0.01424	1.30101
30.27579	0.01438	1.29145
30.29251	0.01128	1.30632
30.30922	0.01254	1.30154
30.32593	0.01381	1.30473
30.34264	0.01297	1.29145
30.35935	0.00888	1.29038
30.37606	0.01142	1.29198
30.39277	0.01015	1.29251
30.40948	0.01325	1.28666
30.4262	0.00733	1.29038
30.44291	0.00803	1.29251
30.45962	0.01297	1.28188
30.47633	0.01015	1.28188
30.49304	0.00747	1.27497
30.50975	0.00747	1.28773
30.52646	0.00705	1.28294
30.54317	0.00888	1.27232
30.55989	0.00705	1.27763
30.5766	0.00662	1.27604
30.59331	0.00747	1.27604
30.61002	0.00803	1.2755
30.62673	0.00578	1.27444
30.64344	0.00705	1.27497
30.66015	0.00902	1.267
30.67686	0.00677	1.27497
30.69358	0.00719	1.27072
30.71029	0.0055	1.27232
30.727	0.00733	1.2686
30.74371	0.00775	1.26966
30.76042	0.00437	1.27976
30.77713	0.00677	1.2771
30.79384	0.00493	1.27763
30.81055	0.00719	1.27816
30.82727	0.0055	1.27285
30.84398	0.00634	1.2755
30.86069	0.00493	1.2771
30.8774	0.00677	1.27444
30.89411	0.0062	1.28507
30.91082	0.00691	1.28401
30.92753	0.00536	1.26382
30.94425	0.00507	1.27125
30.96096	0.00451	1.27072
30.97767	0.00817	1.26807
30.99438	0.00634	1.267
31.01109	0.00409	1.267
31.0278	0.00479	1.27922
31.04451	0.0062	1.2771
31.06122	0.00578	1.2755
31.07794	0.00677	1.27444
31.09465	0.00536	1.27497
31.11136	0.00606	1.27816
31.12807	0.00521	1.28719
31.14478	0.00409	1.28241
31.16149	0.00747	1.27657
31.1782	0.00409	1.27285
31.19491	0.00705	1.29198
31.21163	0.00719	1.28135
31.22834	0.00564	1.28454
31.24505	0.00606	1.29198
31.26176	0.0086	1.2856
31.27847	0.00817	1.28454
31.29518	0.01001	1.29676
31.31189	0.00916	1.2941
31.3286	0.00775	1.29357
31.34532	0.00846	1.29198
31.36203	0.00902	1.30526
31.37874	0.00973	1.31164
31.39545	0.00973	1.30898
31.41216	0.00916	1.30898
31.42887	0.01311	1.31961
31.44558	0.01226	1.32014
31.46229	0.01325	1.3398
31.47901	0.0148	1.32864
31.49572	0.01607	1.33342
31.51243	0.01875	1.33077
31.52914	0.02072	1.33661
31.54585	0.01973	1.33555
31.56256	0.02016	1.31589
31.57927	0.01649	1.30845
31.59598	0.01691	1.30898
31.6127	0.01931	1.30101
31.62941	0.01635	1.28719
31.64612	0.01268	1.28188
31.66283	0.01494	1.2771
31.67954	0.01029	1.26753
31.69625	0.00761	1.2755
31.71296	0.00775	1.2755
31.72967	0.00648	1.27869
31.74639	0.00803	1.27125
31.7631	0.0062	1.27019
31.77981	0.00507	1.27179
31.79652	0.00677	1.27072
31.81323	0.00451	1.26966
31.82994	0.00395	1.27391
31.84665	0.00437	1.267
31.86336	0.00451	1.26753
31.88008	0.00606	1.27072
31.89679	0.00437	1.26647
31.9135	0.00352	1.27019
31.93021	0.00521	1.26753
31.94692	0.00521	1.27497
31.96363	0.00733	1.2686
31.98034	0.00493	1.27816
31.99706	0.00451	1.27019
32.01377	0.00578	1.27391
32.03048	0.00465	1.26594
32.04719	0.00648	1.26807
32.0639	0.00662	1.27285
32.08061	0.00719	1.27285
32.09732	0.00493	1.27125
32.11403	0.00662	1.27232
32.13075	0.00437	1.267
32.14746	0.00564	1.27072
32.16417	0.00479	1.2686
32.18088	0.00465	1.27072
32.19759	0.00465	1.26488
32.2143	0.00493	1.26594
32.23101	0.00338	1.267
32.24772	0.00352	1.26275
32.26444	0.00493	1.26807
32.28115	0.00395	1.27072
32.29786	0.00409	1.26328
32.31457	0.00606	1.26753
32.33128	0.00677	1.27285
32.34799	0.00395	1.27285
32.3647	0.00409	1.2686
32.38141	0.00479	1.26966
32.39813	0.00479	1.26807
32.41484	0.00409	1.26328
32.43155	0.00634	1.26966
32.44826	0.0062	1.2686
32.46497	0.00479	1.26913
32.48168	0.00423	1.26647
32.49839	0.0031	1.26966
32.5151	0.00493	1.25903
32.53182	0.00507	1.26222
32.54853	0.00437	1.26594
32.56524	0.00211	1.2585
32.58195	0.00493	1.26382
32.59866	0.00606	1.26382
32.61537	0.00437	1.26913
32.63208	0.00479	1.27125
32.64879	0.00465	1.26488
32.66551	0.00578	1.27444
32.68222	0.00521	1.26807
32.69893	0.00338	1.25956
32.71564	0.00564	1.27444
32.73235	0.0055	1.27497
32.74906	0.00465	1.27179
32.76577	0.00296	1.26807
32.78248	0.00761	1.26753
32.7992	0.00451	1.27816
32.81591	0.00606	1.2686
32.83262	0.00677	1.26647
32.84933	0.00634	1.26488
32.86604	0.00493	1.26913
32.88275	0.00479	1.26328
32.89946	0.00507	1.26647
32.91617	0.00564	1.27072
32.93289	0.00352	1.26488
32.9496	0.00507	1.27657
32.96631	0.00409	1.2686
32.98302	0.00451	1.2686
32.99973	0.00479	1.26913
33.01644	0.00507	1.27125
33.03315	0.00493	1.27179
33.04986	0.00352	1.26753
33.06658	0.00662	1.26807
33.08329	0.00493	1.267
33.1	0.00395	1.267
33.11671	0.00423	1.26807
33.13342	0.00423	1.2686
33.15013	0.00423	1.25903
33.16684	0.0055	1.27019
33.18356	0.00296	1.26647
33.20027	0.00451	1.26913
33.21698	0.00409	1.26594
33.23369	0.00409	1.27179
33.2504	0.00507	1.26753
33.26711	0.00366	1.2755
33.28382	0.00493	1.27391
33.30053	0.00507	1.26753
33.31725	0.00352	1.267
33.33396	0.00395	1.26275
33.35067	0.00451	1.26753
33.36738	0.00296	1.27869
33.38409	0.00493	1.26647
33.4008	0.00564	1.27285
33.41751	0.00479	1.2686
33.43422	0.00493	1.26488
33.45094	0.00282	1.26753
33.46765	0.00521	1.26913
33.48436	0.00296	1.26807
33.50107	0.00507	1.27072
33.51778	0.00352	1.26435
33.53449	0.00493	1.25638
33.5512	0.00578	1.26913
33.56791	0.00282	1.26435
33.58463	0.00366	1.26913
33.60134	0.0024	1.26966
33.61805	0.00409	1.26328
33.63476	0.00564	1.2601
33.65147	0.00507	1.267
33.66818	0.00423	1.2686
33.68489	0.00479	1.27179
33.7016	0.00296	1.27072
33.71832	0.00451	1.26594
33.73503	0.00423	1.26116
33.75174	0.0055	1.26063
33.76845	0.00409	1.26382
33.78516	0.00451	1.26594
33.80187	0.00521	1.27019
33.81858	0.00395	1.26647
33.83529	0.0062	1.26435
33.85201	0.00282	1.26488
33.86872	0.00423	1.26382
33.88543	0.00507	1.26594
33.90214	0.00437	1.26222
33.91885	0.00536	1.27232
33.93556	0.00677	1.26647
33.95227	0.00451	1.26488
33.96898	0.00521	1.26328
33.9857	0.00324	1.26807
34.00241	0.00366	1.26966
34.01912	0.00451	1.26807
34.03583	0.00437	1.26222
34.05254	0.00324	1.27072
34.06925	0.0055	1.26275
34.08596	0.00521	1.26435
34.10267	0.00352	1.26647
34.11939	0.00451	1.2755
34.1361	0.00169	1.27125
34.15281	0.00437	1.26594
34.16952	0.00423	1.26807
34.18623	0.00479	1.27019
34.20294	0.00451	1.27125
34.21965	0.00465	1.27285
34.23637	0.00366	1.26647
34.25308	0.00451	1.27232
34.26979	0.00409	1.2686
34.2865	0.0031	1.26966
34.30321	0.00282	1.27232
34.31992	0.00395	1.27179
34.33663	0.00521	1.26913
34.35334	0.0062	1.27922
34.37006	0.00465	1.27285
34.38677	0.00507	1.27763
34.40348	0.00705	1.27444
34.42019	0.00409	1.27816
34.4369	0.0055	1.27232
34.45361	0.0062	1.27657
34.47032	0.00423	1.28985
34.48703	0.00733	1.2771
34.50375	0.00479	1.29091
34.52046	0.00536	1.29782
34.53717	0.00902	1.30526
34.55388	0.00606	1.32279
34.57059	0.00761	1.3212
34.5873	0.01085	1.32492
34.60401	0.00817	1.33927
34.62072	0.01015	1.33555
34.63744	0.01381	1.32545
34.65415	0.01762	1.32545
34.67086	0.01677	1.31695
34.68757	0.01494	1.31536
34.70428	0.01635	1.31589
34.72099	0.021	1.30207
34.7377	0.0148	1.29145
34.75441	0.01875	1.2941
34.77113	0.01466	1.28932
34.78784	0.0117	1.28773
34.80455	0.01043	1.28613
34.82126	0.01254	1.26913
34.83797	0.00846	1.28135
34.85468	0.00719	1.28188
34.87139	0.00719	1.27125
34.8881	0.00677	1.27072
34.90482	0.00648	1.27444
34.92153	0.00564	1.27285
34.93824	0.00521	1.27285
34.95495	0.00691	1.27976
34.97166	0.00733	1.2771
34.98837	0.0062	1.27019
35.00508	0.00662	1.28241
35.02179	0.00677	1.28241
35.03851	0.00719	1.28348
35.05522	0.0086	1.28773
35.07193	0.01071	1.28985
35.08864	0.00958	1.29463
35.10535	0.00944	1.27869
35.12206	0.00888	1.28666
35.13877	0.00874	1.29251
35.15548	0.01142	1.2856
35.1722	0.01015	1.30048
35.18891	0.01268	1.29729
35.20562	0.01029	1.29463
35.22233	0.01113	1.29251
35.23904	0.01268	1.29782
35.25575	0.0148	1.28985
35.27246	0.00761	1.2856
35.28918	0.00916	1.29145
35.30589	0.01043	1.27869
35.3226	0.00817	1.28241
35.33931	0.00761	1.27869
35.35602	0.0062	1.27763
35.37273	0.0062	1.267
35.38944	0.0055	1.27232
35.40615	0.00521	1.26807
35.42287	0.00437	1.26275
35.43958	0.00493	1.26435
35.45629	0.00352	1.26116
35.473	0.00366	1.26753
35.48971	0.00409	1.26807
35.50642	0.00268	1.26275
35.52313	0.00423	1.26807
35.53984	0.00451	1.26328
35.55656	0.00366	1.267
35.57327	0.00437	1.2686
35.58998	0.00338	1.27072
35.60669	0.00423	1.26382
35.6234	0.00324	1.26807
35.64011	0.00352	1.26966
35.65682	0.0024	1.2585
35.67353	0.00296	1.26222
35.69025	0.00324	1.26328
35.70696	0.00578	1.26116
35.72367	0.00338	1.26594
35.74038	0.00296	1.26063
35.75709	0.00352	1.26222
35.7738	0.00338	1.2686
35.79051	0.00352	1.26435
35.80722	0.00479	1.2686
35.82394	0.00324	1.26435
35.84065	0.0024	1.26169
35.85736	0.00423	1.26488
35.87407	0.00366	1.26169
35.89078	0.00366	1.267
35.90749	0.00366	1.26063
35.9242	0.00395	1.25744
35.94091	0.00409	1.25956
35.95763	0.00197	1.25956
35.97434	0.00338	1.25584
35.99105	0.00338	1.26488
36.00776	0.00352	1.26222
36.02447	0.00451	1.27019
36.04118	0.00197	1.26169
36.05789	0.00282	1.2601
36.0746	0.00282	1.26275
36.09132	0.00155	1.26275
36.10803	0.00338	1.2601
36.12474	0.00226	1.26328
36.14145	0.00338	1.25691
36.15816	0.00338	1.26328
36.17487	0.00268	1.26913
36.19158	0.00324	1.25956
36.20829	0.00324	1.26116
36.22501	0.00211	1.26169
36.24172	0.00409	1.26222
36.25843	0.00451	1.26063
36.27514	0.00352	1.25584
36.29185	0.00493	1.26169
36.30856	0.00226	1.26435
36.32527	0.00536	1.26807
36.34198	0.00254	1.267
36.3587	0.00324	1.26116
36.37541	0.00254	1.26063
36.39212	0.00507	1.26753
36.40883	0.00197	1.267
36.42554	0.00226	1.25744
36.44225	0.00395	1.25744
36.45896	0.00437	1.25478
36.47568	0.00338	1.26116
36.49239	0.00395	1.26594
36.5091	0.00282	1.26807
36.52581	0.0055	1.26116
36.54252	0.00296	1.2601
36.55923	0.00352	1.25903
36.57594	0.00423	1.25903
36.59265	0.00197	1.26063
36.60937	0.00479	1.25584
36.62608	0.00465	1.267
36.64279	0.00409	1.26488
36.6595	0.00352	1.26594
36.67621	0.00282	1.25903
36.69292	0.00465	1.26169
36.70963	0.00352	1.25744
36.72634	0.00296	1.26647
36.74306	0.00113	1.25903
36.75977	0.00423	1.26328
36.77648	0.00155	1.26275
36.79319	0.00155	1.26063
36.8099	0.00226	1.25744
36.82661	0.00352	1.26169
36.84332	0.00226	1.25584
36.86003	0.00395	1.26116
36.87675	0.00268	1.2601
36.89346	0.00197	1.26594
36.91017	0.00324	1.26063
36.92688	0.0024	1.26222
36.94359	0.00296	1.26222
36.9603	0.0031	1.26913
36.97701	0.00465	1.26328
36.99372	0.00352	1.26488
37.01044	0.00254	1.26116
37.02715	0.00197	1.26169
37.04386	0.00324	1.26647
37.06057	0.00465	1.26435
37.07728	0.00352	1.26647
37.09399	0.0031	1.26647
37.1107	0.0031	1.25956
37.12741	0.00366	1.26328
37.14413	0.00479	1.26222
37.16084	0.00395	1.26222
37.17755	0.00254	1.27391
37.19426	0.00507	1.27019
37.21097	0.00437	1.26222
37.22768	0.00155	1.27391
37.24439	0.00465	1.26169
37.2611	0.00366	1.27285
37.27782	0.00366	1.267
37.29453	0.00352	1.26116
37.31124	0.00423	1.26328
37.32795	0.0031	1.26382
37.34466	0.00465	1.26647
37.36137	0.00352	1.26966
37.37808	0.00366	1.26647
37.39479	0.00465	1.26647
37.41151	0.00451	1.26382
37.42822	0.00324	1.26913
37.44493	0.00338	1.267
37.46164	0.00409	1.26594
37.47835	0.00578	1.26169
37.49506	0.00437	1.26647
37.51177	0.00352	1.27179
37.52849	0.00169	1.27019
37.5452	0.00338	1.267
37.56191	0.00226	1.26169
37.57862	0.0031	1.26063
37.59533	0.0024	1.26594
37.61204	0.0031	1.26435
37.62875	0.00127	1.25638
37.64546	0.00338	1.2601
37.66218	0.00366	1.25319
37.67889	0.0024	1.25478
37.6956	0.00409	1.25638
37.71231	0.00366	1.2601
37.72902	0.00366	1.2585
37.74573	0.0024	1.25956
37.76244	0.00409	1.25956
37.77915	0.00366	1.25691
37.79587	0.00338	1.25638
37.81258	0.00268	1.2585
37.82929	0.00169	1.26275
37.846	0.00211	1.26063
37.86271	0.00169	1.25956
37.87942	0.0024	1.26275
37.89613	0.00395	1.26275
37.91284	0.00254	1.26116
37.92956	0.00226	1.26169
37.94627	0.00282	1.26382
37.96298	0.00409	1.2601
37.97969	0.00155	1.26328
37.9964	0.00141	1.26116
38.01311	0.00296	1.2601
38.02982	0.00268	1.26275
38.04653	0.00324	1.26594
38.06325	0.00282	1.25691
38.07996	0.00338	1.25744
38.09667	0.00254	1.25903
38.11338	0.00211	1.2585
38.13009	0.00296	1.25903
38.1468	0.00141	1.26382
38.16351	0.00451	1.25266
38.18022	0.00169	1.25903
38.19694	0.00395	1.25744
38.21365	0.0024	1.2585
38.23036	0.00226	1.26382
38.24707	0.00211	1.26488
38.26378	0.00254	1.25903
38.28049	0.00268	1.26169
38.2972	0.00395	1.26169
38.31391	0.00254	1.25638
38.33063	0.00113	1.26753
38.34734	0.00282	1.26169
38.36405	0.00268	1.26222
38.38076	0.00296	1.25531
38.39747	0.00169	1.25638
[truncated: 694 more rows]

## Sheet: Figure 2b
Wavelength (nm)	Fresh Perovskite	Recycled Perovskite
650	4.15519E-6	9.30817E-4
651	4.93977E-5	9.14224E-4
652	6.94466E-5	8.99063E-4
653	6.51545E-5	8.85334E-4
654	3.43673E-5	8.73038E-4
655	2.15232E-5	8.62173E-4
656	2.77153E-5	8.57976E-4
657	3.57087E-5	8.11772E-4
658	3.6451E-5	8.3501E-4
659	2.32807E-5	9.60108E-4
660	1.91225E-6	0.00108
661	0	0.00115
662	1.27992E-5	0.00122
663	3.68463E-5	0.00126
664	3.53274E-5	0.00131
665	3.80879E-5	0.00127
666	5.44244E-5	0.00116
667	6.72807E-5	0.00109
668	8.3383E-5	0.00122
669	7.56449E-5	0.00141
670	8.87755E-5	0.00152
671	8.19247E-5	0.0016
672	1.20955E-4	0.00172
673	1.16035E-4	0.0018
674	8.9374E-5	0.00176
675	5.77699E-5	0.00166
676	7.40917E-5	0.00169
677	1.07645E-4	0.00194
678	6.57267E-5	0.00232
679	2.21786E-4	0.00267
680	4.01726E-4	0.00298
681	5.47738E-4	0.0033
682	4.95147E-4	0.00361
683	4.90459E-4	0.00382
684	4.78477E-4	0.0038
685	5.42947E-4	0.0038
686	6.07928E-4	0.00398
687	6.20041E-4	0.00426
688	5.94187E-4	0.0044
689	5.45883E-4	0.00444
690	5.04095E-4	0.00453
691	4.85141E-4	0.00468
692	5.62472E-4	0.00482
693	5.8255E-4	0.00494
694	5.94142E-4	0.00501
695	5.94014E-4	0.00518
696	6.27253E-4	0.00549
697	6.3746E-4	0.00588
698	7.11161E-4	0.0061
699	7.98546E-4	0.00641
700	8.27575E-4	0.00686
701	8.23809E-4	0.00723
702	8.4384E-4	0.00739
703	8.91723E-4	0.00751
704	0.00106	0.00749
705	0.00114	0.00748
706	0.00116	0.00763
707	0.00118	0.00796
708	0.00129	0.0084
709	0.00124	0.00913
710	0.00137	0.00986
711	0.00144	0.01027
712	0.00164	0.01038
713	0.00166	0.0106
714	0.00188	0.0108
715	0.00196	0.0111
716	0.00218	0.01134
717	0.00224	0.01174
718	0.00227	0.01218
719	0.00232	0.01275
720	0.00253	0.01335
721	0.00284	0.01376
722	0.003	0.01405
723	0.0032	0.01442
724	0.00335	0.01493
725	0.00368	0.01548
726	0.00421	0.01613
727	0.00455	0.01699
728	0.00478	0.01761
729	0.00518	0.01813
730	0.00577	0.01887
731	0.00627	0.0197
732	0.00683	0.02049
733	0.00738	0.02143
734	0.00778	0.02253
735	0.00817	0.02362
736	0.00884	0.02478
737	0.00987	0.02605
738	0.01057	0.027
739	0.01149	0.02795
740	0.01229	0.02902
741	0.01317	0.02991
742	0.01384	0.03111
743	0.01519	0.03267
744	0.01675	0.03426
745	0.01784	0.0359
746	0.0193	0.03793
747	0.02064	0.03995
748	0.02176	0.04181
749	0.02375	0.04374
750	0.02596	0.0457
751	0.02864	0.04734
752	0.03017	0.04951
753	0.03288	0.05183
754	0.03511	0.05419
755	0.03801	0.05661
756	0.04127	0.05955
757	0.04509	0.06285
758	0.0487	0.06716
759	0.05129	0.07188
760	0.05496	0.07645
761	0.05828	0.08072
762	0.06368	0.08552
763	0.06964	0.09068
764	0.07551	0.0951
765	0.08007	0.09929
766	0.08664	0.10438
767	0.09328	0.11145
768	0.10147	0.11939
769	0.10852	0.12718
770	0.11779	0.13583
771	0.12641	0.14438
772	0.13538	0.15263
773	0.14397	0.16069
774	0.15502	0.17077
775	0.16911	0.18323
776	0.18062	0.19732
777	0.19191	0.21164
778	0.20495	0.22536
779	0.22065	0.23921
780	0.23698	0.25418
781	0.25206	0.26928
782	0.27042	0.28438
783	0.2894	0.29802
784	0.31148	0.31336
785	0.33168	0.3295
786	0.35364	0.34742
787	0.37471	0.36555
788	0.40172	0.3863
789	0.428	0.40924
790	0.45246	0.43467
791	0.47554	0.46209
792	0.50289	0.48964
793	0.53077	0.51529
794	0.55725	0.53947
795	0.58439	0.56354
796	0.61379	0.58957
797	0.64733	0.617
798	0.68216	0.64621
799	0.71494	0.67579
800	0.74572	0.70505
801	0.76873	0.73393
802	0.78643	0.76181
803	0.80737	0.78939
804	0.83336	0.81365
805	0.85999	0.83615
806	0.8801	0.8538
807	0.90273	0.87134
808	0.92387	0.88854
809	0.94506	0.90695
810	0.94943	0.92184
811	0.95508	0.93784
812	0.97086	0.95439
813	0.98824	0.97294
814	0.99107	0.98742
815	0.98779	0.99584
816	0.99196	0.99669
817	0.99496	0.99909
818	0.99636	1
819	0.99702	0.99816
820	1	0.99371
821	0.99692	0.99564
822	0.98662	0.99584
823	0.96842	0.99513
824	0.96076	0.98884
825	0.94421	0.97671
826	0.92734	0.95547
827	0.90677	0.93229
828	0.89627	0.90469
829	0.88075	0.87282
830	0.85737	0.84046
831	0.8344	0.81017
832	0.81	0.77648
833	0.78281	0.74615
834	0.75038	0.71744
835	0.7245	0.68873
836	0.69572	0.65833
837	0.66579	0.63455
838	0.64298	0.6104
839	0.6231	0.58269
840	0.59112	0.55283
841	0.55294	0.52229
842	0.51747	0.49089
843	0.49239	0.46193
844	0.47208	0.43506
845	0.44766	0.40898
846	0.41752	0.38367
847	0.39454	0.3622
848	0.37256	0.3415
849	0.34985	0.32103
850	0.32641	0.30039
851	0.30865	0.27969
852	0.28992	0.26106
853	0.26919	0.24398
854	0.25227	0.22854
855	0.23804	0.21206
856	0.22312	0.19465
857	0.20604	0.17916
858	0.19071	0.1657
859	0.17953	0.1537
860	0.17338	0.14137
861	0.16682	0.13067
862	0.15325	0.12362
863	0.13801	0.11781
864	0.12743	0.11362
865	0.12	0.10911
866	0.11394	0.10372
867	0.10619	0.09631
868	0.09688	0.08768
869	0.08817	0.08004
870	0.08387	0.07292
871	0.07912	0.06766
872	0.07398	0.06419
873	0.06913	0.06126
874	0.06554	0.05931
875	0.05951	0.05636
876	0.05512	0.0526
877	0.05243	0.04792
878	0.04965	0.04355
879	0.04646	0.04007
880	0.04342	0.0375
881	0.04293	0.03573
882	0.03995	0.03364
883	0.0376	0.03129
884	0.03427	0.02875
885	0.03109	0.02589
886	0.02876	0.02358
887	0.02669	0.02103
888	0.02509	0.0184
889	0.02294	0.01678
890	0.02138	0.01695
891	0.01975	0.01741
892	0.01917	0.01746
893	0.01861	0.0165
894	0.01557	0.01412
895	0.0136	0.01163
896	0.01331	0.00974
897	0.01251	0.00763
898	0.01093	0.0053
899	0.00988	0.00276
900	0.00921	0

## Sheet: Figure 2c
Voltage (V)	Fresh perovskite (reverse scan)	Recycled perovskite (reverse scan)	Voltage (V)	Fresh perovskite (forward scan)	Recycled perovskite (forward scan)
1.2	11.86849	16.84334	-0.2	-24.99826	-25.04578
1.18	4.0425	5.6755	-0.18	-24.98894	-25.01654
1.16	-2.66828	-3.10769	-0.16	-24.99175	-25.04525
1.14	-8.42952	-9.68049	-0.14	-24.98664	-25.03676
1.12	-12.89979	-14.36922	-0.12	-24.98524	-25.03414
1.1	-16.32753	-17.59499	-0.1	-24.97305	-25.09842
1.08	-18.74356	-19.81686	-0.08	-24.96089	-25.06441
1.06	-20.50089	-21.23753	-0.06	-24.92229	-25.05316
1.04	-21.70281	-22.21091	-0.04	-24.93123	-24.98845
1.02	-22.50616	-22.90229	-0.02	-24.9087	-24.99341
1	-23.1076	-23.39506	0	-24.90808	-24.98478
0.98	-23.51394	-23.709	0.02	-24.91894	-24.96698
0.96	-23.85404	-23.95167	0.04	-24.91058	-24.95814
0.94	-24.05175	-24.14491	0.06	-24.92784	-24.96229
0.92	-24.17384	-24.31412	0.08	-24.96959	-24.97605
0.9	-24.35408	-24.4261	0.1	-24.97298	-25.02925
0.88	-24.48644	-24.50023	0.12	-24.95476	-25.02775
0.86	-24.59394	-24.56739	0.14	-25.00301	-24.98909
0.84	-24.59055	-24.64233	0.16	-24.97	-24.95057
0.82	-24.67397	-24.68178	0.18	-24.96767	-24.97717
0.8	-24.69253	-24.76705	0.2	-24.95712	-24.95464
0.78	-24.72377	-24.83176	0.22	-24.97616	-24.95821
0.76	-24.76342	-24.86118	0.24	-24.96455	-24.90209
0.74	-24.80671	-24.85521	0.26	-24.97075	-24.94754
0.72	-24.82634	-24.89383	0.28	-24.9489	-24.91918
0.7	-24.85884	-24.90341	0.3	-24.92264	-24.88598
0.68	-24.83284	-24.89679	0.32	-24.93421	-24.93562
0.66	-24.84401	-24.8674	0.34	-24.90531	-24.90097
0.64	-24.88233	-24.86458	0.36	-24.93295	-24.90864
0.62	-24.91243	-24.90695	0.38	-24.91188	-24.90847
0.6	-24.89592	-24.88867	0.4	-24.95952	-24.9274
0.58	-24.88065	-24.91316	0.42	-24.91295	-24.86676
0.56	-24.92908	-24.90076	0.44	-24.87911	-24.90966
0.54	-24.89887	-24.90773	0.46	-24.91336	-24.91214
0.52	-24.90455	-24.9259	0.48	-24.89168	-24.90491
0.5	-24.90253	-24.94836	0.5	-24.89736	-24.84382
0.48	-24.91161	-24.9469	0.52	-24.88024	-24.82348
0.46	-24.89932	-24.94211	0.54	-24.86116	-24.79725
0.44	-24.92469	-24.9575	0.56	-24.89233	-24.78424
0.42	-24.92295	-24.94744	0.58	-24.89969	-24.72044
0.4	-24.93243	-24.96134	0.6	-24.85202	-24.73613
0.38	-24.93048	-24.94462	0.62	-24.8326	-24.70009
0.36	-24.98921	-24.98121	0.64	-24.80644	-24.70158
0.34	-25.00521	-24.95298	0.66	-24.76442	-24.6741
0.32	-24.9899	-25.007	0.68	-24.66592	-24.64909
0.3	-24.96812	-24.96867	0.7	-24.70979	-24.61142
0.28	-24.93038	-24.95193	0.72	-24.62675	-24.59895
0.26	-24.97072	-24.98753	0.74	-24.60658	-24.57344
0.24	-24.9089	-25.0215	0.76	-24.59182	-24.55859
0.22	-24.91486	-25.03791	0.78	-24.51332	-24.50553
0.2	-24.96976	-25.01284	0.8	-24.47969	-24.46907
0.18	-24.97113	-25.0213	0.82	-24.44736	-24.40215
0.16	-24.95836	-25.01671	0.84	-24.3664	-24.37324
0.14	-24.96658	-25.01179	0.86	-24.29596	-24.263
0.12	-24.9526	-25.01759	0.88	-24.22661	-24.17433
0.1	-24.9612	-24.98372	0.9	-24.09884	-24.04975
0.08	-24.97897	-25.01576	0.92	-23.91497	-23.93778
0.06	-24.99024	-24.98909	0.94	-23.72106	-23.76523
0.04	-24.95548	-24.98603	0.96	-23.43134	-23.53099
0.02	-24.95764	-24.96912	0.98	-23.07921	-23.23196
0	-24.99253	-24.93351	1	-22.62257	-22.79531
-0.02	-24.9739	-25.01773	1.02	-21.98062	-22.27268
-0.04	-24.99521	-25.02439	1.04	-21.09082	-21.50805
-0.06	-25.03264	-25.01325	1.06	-19.80236	-20.39712
-0.08	-25.0264	-25.01066	1.08	-17.99983	-18.78716
-0.1	-25.0649	-24.98797	1.1	-15.51627	-16.53729
-0.12	-25.03901	-25.01977	1.12	-12.18274	-13.22241
-0.14	-25.03339	-25.02571	1.14	-7.85832	-8.5222
-0.16	-25.01688	-25.02687	1.16	-2.65784	-2.24299
-0.18	-24.98997	-25.01379	1.18	3.59377	6.0689
-0.2	-24.99826	-25.04578	1.2	10.89103	16.70759

## Sheet: Figure 2d
Fresh Perovskite	Recycled Perovskite
22.49656	21.59047
22.29323	20.1328
22.11559	22.31807
22.86894	22.96261
21.85022	22.32592
21.66301	20.25124
23.52434	22.40822
23.22237	23.26029
21.22705	21.89566
22.44544	20.83927
22.73851	21.79795
21.41297	23.03628
22.37893	22.04894
21.29811	21.91539
20.8328	19.93277
22.66939	22.44376
19.98216	23.45902
