# Supplementary material for: Aqueous-based recycling of perovskite photovoltaics
Source: Nature. 2025 Feb 12;638(8051):670–5. doi: 10.1038/s41586-024-08408-7 (PMC11839462; doi:10.1038/s41586-024-08408-7)
Supplement: Supplementary file 5 — Source Data Fig. 3 [file 41586_2024_8408_MOESM5_ESM.xlsx]

## Sheet: Figure 3b
Fresh	21.89	0.92118
Recycled spiro-OMeTAD	21.85	0.90252
Recyced SnO2 +ITO	21.67	1.18057
Recycled Au	21.63	1.36853

## Sheet: Figure 3c
Fresh Devices	5th recycled devices
22.49656	20.85523
22.29323	21.1948
22.11559	21.09104
22.86894	21.40532
21.85022	21.52061
21.66301	22.92513
23.52434	22.1085
23.22237	20.89986
21.22705	22.29353
22.44544	21.71622
22.73851	22.31162
21.41297	20.52227
22.37893	22.50161
21.29811	22.78984
20.8328	22.14822
22.66939	22.8323
19.98216	23.51663

## Sheet: Figure 3d
Aging time (h)	Fresh devices (Normalized efficiency)	Fresh devices (efficiency error)	5th recycled devices (Normalized efficiency)	5th recycled devices (efficiency error)
0	1	0.01	1	0.0098
72	1.00757	0.012	0.95028	0.021
120	0.93338	0.02	0.94066	0.018
168	0.91673	0.024	0.94306	0.019
216	0.8739	0.032	0.89896	0.022
264	0.86995	0.034	0.89816	0.028
312	0.88569	0.038	0.90377	0.03
384	0.92568	0.052	0.90056	0.032
456	0.88407	0.054	0.89975	0.036
504	0.87036	0.055	0.88212	0.04

## Sheet: Figure 3e
Aging time (h)	Fresh devices (Normalized efficiency)	Fresh devices (efficiency error)	5th recycled devices (Normalized efficiency)	5th recycled devices (efficiency error)
0	1	0.008	1	0.01
24	0.94947	0.015	0.9627	0.016
120	0.96303	0.021	0.91749	0.023
144	0.94401	0.024	0.91837	0.025
192	0.91144	0.03	0.92432	0.028
216	0.90356	0.032	0.91045	0.031
264	0.92685	0.038	0.92521	0.037
312	0.92596	0.04	0.90957	0.041
360	0.89081	0.042	0.90957	0.042
408	0.88651	0.046	0.89217	0.043
456	0.88479	0.047	0.89735	0.045
552	0.88136	0.048	0.8765	0.046
