# Supplementary material for: Aqueous-based recycling of perovskite photovoltaics
Source: Nature. 2025 Feb 12;638(8051):670–5. doi: 10.1038/s41586-024-08408-7 (PMC11839462; doi:10.1038/s41586-024-08408-7)
Supplement: Supplementary file 6 — Source Data Fig. 4 [file 41586_2024_8408_MOESM6_ESM.xlsx]

## Sheet: Figure 4b
Impact categories	Perovskite landfilled (%)	Perovskite recycled (%)
CED	100	21.2
MR	100	3.4
WU	100	34.1
LU	100	36.6
ECF	100	19.1
EM	100	29.2
EF	100	22.7
ET	100	28.3
AC	100	25.2
POF	100	20.6
IR	100	19.1
PMF	100	22.2
HTN	100	42.4
HTC	100	31.2
OD	100	27.8
CC	100	20.5

## Sheet: Figure 4c
Nominal values
	Service lifetime	5 years x3	10 years x3	15 years x3
	Residential-recycled	20.0103	13.9481	12.2391
	Residential-landfilled	32.7768	19.6599	15.4663
	Utility-recycled	7.49822	4.85668	4.05025
	Utility-landfilled	10.9135	6.43843	4.98863
Lower bounds
	Service lifetime	5 years x3	10 years x3	15 years x3
	Residential-recycled	19.1442	13.5618	12.0212
	Residential-landfilled	29.3622	18.1324	14.6033
	Utility-recycled	7.00725	4.63055	3.91656
	Utility-landfilled	9.74497	5.89749	4.6678
Upper bounds
	Service lifetime	5 years x3	10 years x3	15 years x3
	Residential-recycled	20.8765	14.3344	12.4569
	Residential-landfilled	36.1913	21.1874	16.3292
	Utility-recycled	7.9892	5.08281	4.18394
	Utility-landfilled	12.082	6.97937	5.30946
