# Supplementary material for: Aqueous-based recycling of perovskite photovoltaics
Source: Nature. 2025 Feb 12;638(8051):670–5. doi: 10.1038/s41586-024-08408-7 (PMC11839462; doi:10.1038/s41586-024-08408-7)
Supplement: Supplementary file 7 — Source Data Extended Data Fig. 3 [file 41586_2024_8408_MOESM7_ESM.xlsx]

## Sheet: a
Yellow precipitates		PbI2
2theta	Intensity	2theta	Intensity
5.00418	1.2536	5.00836	0.10274
5.01253	1.25075	5.02507	0.09384
5.02089	1.23964	5.04178	0.10616
5.02924	1.24472	5.05849	0.10205
5.0376	1.2425	5.0752	0.08493
5.04596	1.24567	5.09191	0.09932
5.05431	1.23711	5.10862	0.10685
5.06267	1.24726	5.12533	0.09521
5.07102	1.24567	5.14205	0.08973
5.07938	1.24504	5.15876	0.09315
5.08773	1.24408	5.17547	0.08973
5.09609	1.24662	5.19218	0.08973
5.10445	1.24567	5.20889	0.08904
5.1128	1.2425	5.2256	0.10274
5.12116	1.24726	5.24231	0.10822
5.12951	1.24789	5.25902	0.08493
5.13787	1.24821	5.27574	0.09315
5.14622	1.24948	5.29245	0.09178
5.15458	1.24567	5.30916	0.08151
5.16293	1.24599	5.32587	0.09863
5.17129	1.24884	5.34258	0.08219
5.17965	1.24789	5.35929	0.10137
5.188	1.24726	5.376	0.10616
5.19636	1.24694	5.39271	0.09726
5.20471	1.2444	5.40943	0.10068
5.21307	1.24662	5.42614	0.07877
5.22142	1.24345	5.44285	0.09384
5.22978	1.24377	5.45956	0.08493
5.23814	1.24821	5.47627	0.08904
5.24649	1.24313	5.49298	0.0911
5.25485	1.24377	5.50969	0.08836
5.2632	1.24567	5.5264	0.08562
5.27156	1.23806	5.54312	0.09863
5.27991	1.24948	5.55983	0.10205
5.28827	1.23584	5.57654	0.09452
5.29663	1.24155	5.59325	0.08356
5.30498	1.25328	5.60996	0.08836
5.31334	1.23869	5.62667	0.08425
5.32169	1.24694	5.64338	0.07671
5.33005	1.24694	5.6601	0.07534
5.3384	1.24377	5.67681	0.07877
5.34676	1.24757	5.69352	0.09932
5.35511	1.23806	5.71023	0.08219
5.36347	1.2425	5.72694	0.09452
5.37183	1.23806	5.74365	0.09589
5.38018	1.24694	5.76036	0.08836
5.38854	1.24028	5.77707	0.09178
5.39689	1.24218	5.79379	0.08493
5.40525	1.2444	5.8105	0.09315
5.4136	1.24377	5.82721	0.09452
5.42196	1.25043	5.84392	0.08904
5.43032	1.24631	5.86063	0.09041
5.43867	1.24377	5.87734	0.07534
5.44703	1.24884	5.89405	0.08356
5.45538	1.23489	5.91076	0.08904
5.46374	1.24662	5.92748	0.07534
5.47209	1.24789	5.94419	0.07671
5.48045	1.2352	5.9609	0.08493
5.4888	1.24567	5.97761	0.08219
5.49716	1.24821	5.99432	0.08562
5.50552	1.25106	6.01103	0.07329
5.51387	1.23489	6.02774	0.06918
5.52223	1.24155	6.04445	0.09384
5.53058	1.2444	6.06117	0.08699
5.53894	1.24345	6.07788	0.09247
5.54729	1.24123	6.09459	0.07671
5.55565	1.24218	6.1113	0.08219
5.56401	1.24345	6.12801	0.08356
5.57236	1.23901	6.14472	0.08356
5.58072	1.24377	6.16143	0.08082
5.58907	1.24377	6.17814	0.08562
5.59743	1.24282	6.19486	0.06986
5.60578	1.24028	6.21157	0.07466
5.61414	1.25043	6.22828	0.0863
5.62249	1.24091	6.24499	0.08219
5.63085	1.24218	6.2617	0.08082
5.63921	1.23901	6.27841	0.08014
5.64756	1.23806	6.29512	0.08288
5.65592	1.24155	6.31183	0.0911
5.66427	1.24028	6.32855	0.07397
5.67263	1.23774	6.34526	0.06712
5.68098	1.24631	6.36197	0.07945
5.68934	1.24186	6.37868	0.07945
5.6977	1.24282	6.39539	0.07397
5.70605	1.23552	6.4121	0.08219
5.71441	1.24504	6.42881	0.0774
5.72276	1.24853	6.44552	0.06233
5.73112	1.23964	6.46224	0.07877
5.73947	1.24345	6.47895	0.06986
5.74783	1.24662	6.49566	0.07877
5.75618	1.24186	6.51237	0.07055
5.76454	1.2444	6.52908	0.08151
5.7729	1.23933	6.54579	0.06301
5.78125	1.24567	6.5625	0.0911
5.78961	1.24218	6.57921	0.08014
5.79796	1.24377	6.59593	0.07123
5.80632	1.24186	6.61264	0.06507
5.81467	1.24218	6.62935	0.07055
5.82303	1.23933	6.64606	0.06575
5.83139	1.24884	6.66277	0.08699
5.83974	1.24789	6.67948	0.08219
5.8481	1.24218	6.69619	0.06575
5.85645	1.24155	6.71291	0.05959
5.86481	1.24662	6.72962	0.07055
5.87316	1.23869	6.74633	0.07192
5.88152	1.23584	6.76304	0.0637
5.88988	1.23425	6.77975	0.07192
5.89823	1.24567	6.79646	0.06438
5.90659	1.24123	6.81317	0.08493
5.91494	1.23647	6.82988	0.06781
5.9233	1.2425	6.8466	0.06096
5.93165	1.23742	6.86331	0.07055
5.94001	1.23964	6.88002	0.07329
5.94836	1.24091	6.89673	0.07329
5.95672	1.24028	6.91344	0.06986
5.96508	1.24282	6.93015	0.07534
5.97343	1.24377	6.94686	0.07329
5.98179	1.23742	6.96357	0.07466
5.99014	1.23774	6.98029	0.0637
5.9985	1.24186	6.997	0.07192
6.00685	1.24091	7.01371	0.0637
6.01521	1.24155	7.03042	0.08014
6.02357	1.24123	7.04713	0.06781
6.03192	1.23457	7.06384	0.0726
6.04028	1.23774	7.08055	0.06507
6.04863	1.23901	7.09726	0.06164
6.05699	1.24218	7.11398	0.05753
6.06534	1.23806	7.13069	0.0637
6.0737	1.23996	7.1474	0.06918
6.08205	1.23901	7.16411	0.07055
6.09041	1.24599	7.18082	0.0726
6.09877	1.23996	7.19753	0.06438
6.10712	1.24186	7.21424	0.06301
6.11548	1.23838	7.23095	0.06986
6.12383	1.23584	7.24767	0.0589
6.13219	1.23774	7.26438	0.05411
6.14054	1.23489	7.28109	0.06233
6.1489	1.23711	7.2978	0.07397
6.15726	1.24155	7.31451	0.05411
6.16561	1.23869	7.33122	0.06164
6.17397	1.23108	7.34793	0.06712
6.18232	1.24186	7.36464	0.05959
6.19068	1.23679	7.38136	0.06986
6.19903	1.24472	7.39807	0.05753
6.20739	1.23901	7.41478	0.0637
6.21574	1.24028	7.43149	0.06644
6.2241	1.23901	7.4482	0.07055
6.23246	1.23647	7.46491	0.07123
6.24081	1.23552	7.48162	0.04315
6.24917	1.2352	7.49833	0.0589
6.25752	1.23774	7.51505	0.06233
6.26588	1.24123	7.53176	0.06233
6.27423	1.23838	7.54847	0.0637
6.28259	1.23584	7.56518	0.05959
6.29095	1.23774	7.58189	0.06712
6.2993	1.23838	7.5986	0.0637
6.30766	1.23425	7.61531	0.0637
6.31601	1.23489	7.63202	0.05548
6.32437	1.23838	7.64874	0.05
6.33272	1.23552	7.66545	0.06096
6.34108	1.24091	7.68216	0.06027
6.34943	1.23838	7.69887	0.05616
6.35779	1.23742	7.71558	0.04247
6.36615	1.23964	7.73229	0.05411
6.3745	1.23869	7.749	0.05616
6.38286	1.23267	7.76572	0.06918
6.39121	1.23108	7.78243	0.06164
6.39957	1.23933	7.79914	0.0637
6.40792	1.23584	7.81585	0.05
6.41628	1.23457	7.83256	0.05753
6.42464	1.23742	7.84927	0.06781
6.43299	1.23964	7.86598	0.04726
6.44135	1.2333	7.88269	0.05274
6.4497	1.23298	7.89941	0.05342
6.45806	1.23267	7.91612	0.04178
6.46641	1.23584	7.93283	0.06438
6.47477	1.23933	7.94954	0.05959
6.48313	1.23647	7.96625	0.05959
6.49148	1.23647	7.98296	0.06164
6.49984	1.22981	7.99967	0.04589
6.50819	1.23742	8.01638	0.05685
6.51655	1.2333	8.0331	0.0637
6.5249	1.23298	8.04981	0.05274
6.53326	1.23394	8.06652	0.0589
6.54161	1.2333	8.08323	0.05411
6.54997	1.23362	8.09994	0.05205
6.55833	1.23742	8.11665	0.05548
6.56668	1.23489	8.13336	0.0589
6.57504	1.23013	8.15007	0.05411
6.58339	1.23235	8.16679	0.05
6.59175	1.23203	8.1835	0.04521
6.6001	1.23108	8.20021	0.05685
6.60846	1.23425	8.21692	0.05137
6.61682	1.23362	8.23363	0.05479
6.62517	1.23964	8.25034	0.05411
6.63353	1.23552	8.26705	0.05959
6.64188	1.23235	8.28376	0.06027
6.65024	1.23362	8.30048	0.05
6.65859	1.23425	8.31719	0.06438
6.66695	1.23996	8.3339	0.05205
6.6753	1.2352	8.35061	0.0637
6.68366	1.23584	8.36732	0.06507
6.69202	1.23425	8.38403	0.04247
6.70037	1.2333	8.40074	0.05753
6.70873	1.24472	8.41745	0.05479
6.71708	1.23108	8.43417	0.05068
6.72544	1.22918	8.45088	0.04589
6.73379	1.23298	8.46759	0.06164
6.74215	1.23711	8.4843	0.05342
6.75051	1.24123	8.50101	0.04932
6.75886	1.22347	8.51772	0.04658
6.76722	1.23425	8.53443	0.04726
6.77557	1.23298	8.55114	0.04589
6.78393	1.23394	8.56786	0.05411
6.79228	1.23679	8.58457	0.05137
6.80064	1.23362	8.60128	0.0637
6.80899	1.22569	8.61799	0.05
6.81735	1.23711	8.6347	0.05068
6.82571	1.23298	8.65141	0.05411
6.83406	1.23425	8.66812	0.05137
6.84242	1.2333	8.68483	0.05479
6.85077	1.23552	8.70155	0.04932
6.85913	1.23362	8.71826	0.05137
6.86748	1.23235	8.73497	0.05342
6.87584	1.22506	8.75168	0.0589
6.8842	1.23584	8.76839	0.05
6.89255	1.2295	8.7851	0.05
6.90091	1.22791	8.80181	0.04452
6.90926	1.2352	8.81852	0.05616
6.91762	1.23267	8.83524	0.05616
6.92597	1.23647	8.85195	0.04384
6.93433	1.23045	8.86866	0.05137
6.94269	1.23806	8.88537	0.04384
6.95104	1.23108	8.90208	0.04658
6.9594	1.23298	8.91879	0.03973
6.96775	1.23362	8.9355	0.04589
6.97611	1.23013	8.95222	0.06301
6.98446	1.23108	8.96893	0.04384
6.99282	1.23267	8.98564	0.0411
7.00117	1.22886	9.00235	0.05685
7.00953	1.23489	9.01906	0.04247
7.01789	1.23362	9.03577	0.05685
7.02624	1.2333	9.05248	0.05548
7.0346	1.23394	9.06919	0.03767
7.04295	1.23076	9.08591	0.0411
7.05131	1.24155	9.10262	0.05
7.05966	1.23267	9.11933	0.04795
7.06802	1.22981	9.13604	0.05068
7.07638	1.2352	9.15275	0.04384
7.08473	1.23235	9.16946	0.04452
7.09309	1.23489	9.18617	0.04521
7.10144	1.23647	9.20288	0.04589
7.1098	1.23045	9.2196	0.04384
7.11815	1.23076	9.23631	0.03562
7.12651	1.23076	9.25302	0.05274
7.13486	1.23362	9.26973	0.05342
7.14322	1.22728	9.28644	0.05411
7.15158	1.22886	9.30315	0.05205
7.15993	1.22474	9.31986	0.04521
7.16829	1.2333	9.33657	0.05068
7.17664	1.23013	9.35329	0.04315
7.185	1.22886	9.37	0.04932
7.19335	1.22886	9.38671	0.04726
7.20171	1.2295	9.40342	0.03562
7.21007	1.22664	9.42013	0.05274
7.21842	1.23267	9.43684	0.03836
7.22678	1.22728	9.45355	0.04178
7.23513	1.23013	9.47026	0.03836
7.24349	1.23647	9.48698	0.05616
7.25184	1.2295	9.50369	0.05137
7.2602	1.23235	9.5204	0.04247
7.26855	1.23076	9.53711	0.05274
7.27691	1.22664	9.55382	0.0411
7.28527	1.2314	9.57053	0.04247
7.29362	1.22823	9.58724	0.04589
7.30198	1.22569	9.60395	0.05479
7.31033	1.23552	9.62067	0.04041
7.31869	1.22569	9.63738	0.0363
7.32704	1.23203	9.65409	0.0363
7.3354	1.23362	9.6708	0.04041
7.34376	1.23457	9.68751	0.04384
7.35211	1.22601	9.70422	0.03562
7.36047	1.22981	9.72093	0.05205
7.36882	1.23298	9.73764	0.04726
7.37718	1.23362	9.75436	0.04041
7.38553	1.23013	9.77107	0.04795
7.39389	1.22823	9.78778	0.04384
7.40224	1.22474	9.80449	0.04932
7.4106	1.22728	9.8212	0.03014
7.41896	1.2352	9.83791	0.06438
7.42731	1.23457	9.85462	0.04452
7.43567	1.23045	9.87133	0.04589
7.44402	1.23013	9.88805	0.05068
7.45238	1.22601	9.90476	0.03973
7.46073	1.22537	9.92147	0.03973
7.46909	1.23076	9.93818	0.04247
7.47745	1.22759	9.95489	0.03288
7.4858	1.22537	9.9716	0.04726
7.49416	1.23394	9.98831	0.03425
7.50251	1.23108	10.005	0.04315
7.51087	1.22918	10.0217	0.04178
7.51922	1.22854	10.0384	0.03699
7.52758	1.22823	10.0552	0.05342
7.53594	1.23901	10.0719	0.03767
7.54429	1.22664	10.0886	0.04315
7.55265	1.22981	10.1053	0.04315
7.561	1.23045	10.122	0.04521
7.56936	1.23267	10.1387	0.04041
7.57771	1.23838	10.1554	0.05137
7.58607	1.22823	10.1721	0.04932
7.59442	1.23742	10.1889	0.03699
7.60278	1.22379	10.2056	0.04384
7.61114	1.22728	10.2223	0.03836
7.61949	1.23203	10.239	0.04932
7.62785	1.23584	10.2557	0.03219
7.6362	1.22632	10.2724	0.04178
7.64456	1.2314	10.2891	0.0363
7.65291	1.23362	10.3058	0.03493
7.66127	1.23108	10.3225	0.04178
7.66963	1.23045	10.3392	0.05411
7.67798	1.22854	10.356	0.04795
7.68634	1.22854	10.3727	0.03425
7.69469	1.22284	10.3894	0.03836
7.70305	1.2314	10.4061	0.04247
7.7114	1.2314	10.4228	0.03562
7.71976	1.22759	10.4395	0.03425
7.72811	1.23108	10.4562	0.04315
7.73647	1.23425	10.4729	0.04384
7.74483	1.23045	10.4896	0.04658
7.75318	1.23076	10.5064	0.03699
7.76154	1.22569	10.5231	0.04315
7.76989	1.22347	10.5398	0.04315
7.77825	1.23742	10.5565	0.05
7.7866	1.22474	10.5732	0.04384
7.79496	1.23235	10.5899	0.03562
7.80332	1.23013	10.6066	0.04315
7.81167	1.22284	10.6233	0.03493
7.82003	1.22537	10.6401	0.04315
7.82838	1.2295	10.6568	0.0411
7.83674	1.22664	10.6735	0.03493
7.84509	1.2295	10.6902	0.04247
7.85345	1.23108	10.7069	0.04247
7.8618	1.22918	10.7236	0.04247
7.87016	1.22506	10.7403	0.04726
7.87852	1.2295	10.757	0.02808
7.88687	1.22442	10.7737	0.03973
7.89523	1.22854	10.7904	0.03973
7.90358	1.23045	10.8072	0.03288
7.91194	1.2203	10.8239	0.04247
7.92029	1.22886	10.8406	0.03425
7.92865	1.23362	10.8573	0.03082
7.93701	1.22474	10.874	0.04589
7.94536	1.21998	10.8907	0.03425
7.95372	1.23045	10.9074	0.03425
7.96207	1.22918	10.9241	0.04041
7.97043	1.22854	10.9409	0.05
7.97878	1.22886	10.9576	0.03219
7.98714	1.22506	10.9743	0.04452
7.99549	1.22284	10.991	0.04041
8.00385	1.23425	11.0077	0.03767
8.01221	1.22379	11.0244	0.0411
8.02056	1.22886	11.0411	0.03562
8.02892	1.2295	11.0578	0.0411
8.03727	1.22506	11.0746	0.03288
8.04563	1.2241	11.0913	0.04521
8.05398	1.23267	11.108	0.04315
8.06234	1.23076	11.1247	0.04315
8.0707	1.22918	11.1414	0.03493
8.07905	1.23076	11.1581	0.03493
8.08741	1.22918	11.1748	0.04315
8.09576	1.23076	11.1915	0.04315
8.10412	1.22537	11.2082	0.0411
8.11247	1.22791	11.2249	0.04041
8.12083	1.22569	11.2417	0.03288
8.12919	1.22664	11.2584	0.03493
8.13754	1.22506	11.2751	0.03836
8.1459	1.22474	11.2918	0.04178
8.15425	1.22506	11.3085	0.04521
8.16261	1.22569	11.3252	0.03836
8.17096	1.23045	11.3419	0.0411
8.17932	1.22188	11.3586	0.04247
8.18767	1.22537	11.3753	0.03973
8.19603	1.22537	11.3921	0.03288
8.20439	1.2222	11.4088	0.03014
8.21274	1.22823	11.4255	0.03014
8.2211	1.22981	11.4422	0.03699
8.22945	1.22728	11.4589	0.03151
8.23781	1.22791	11.4756	0.03562
8.24616	1.23045	11.4923	0.03493
8.25452	1.2295	11.509	0.0274
8.26288	1.23076	11.5258	0.0363
8.27123	1.22632	11.5425	0.04041
8.27959	1.22506	11.5592	0.03014
8.28794	1.22506	11.5759	0.03493
8.2963	1.22981	11.5926	0.03493
8.30465	1.22728	11.6093	0.02808
8.31301	1.22601	11.626	0.04247
8.32136	1.22474	11.6427	0.03767
8.32972	1.21966	11.6594	0.04247
8.33808	1.22854	11.6761	0.03425
8.34643	1.23045	11.6929	0.03973
8.35479	1.22506	11.7096	0.04178
8.36314	1.2203	11.7263	0.02808
8.3715	1.22284	11.743	0.04041
8.37985	1.23425	11.7597	0.03562
8.38821	1.2241	11.7764	0.0363
8.39657	1.22791	11.7931	0.03151
8.40492	1.23076	11.8098	0.04589
8.41328	1.22093	11.8265	0.04247
8.42163	1.22728	11.8433	0.04178
8.42999	1.22379	11.86	0.03836
8.43834	1.22093	11.8767	0.04589
8.4467	1.22474	11.8934	0.05
8.45505	1.2222	11.9101	0.05411
8.46341	1.22157	11.9268	0.04041
8.47177	1.21966	11.9435	0.04589
8.48012	1.22062	11.9602	0.05548
8.48848	1.22918	11.977	0.05411
8.49683	1.22506	11.9937	0.05274
8.50519	1.23457	12.0104	0.05137
8.51354	1.22601	12.0271	0.05068
8.5219	1.22601	12.0438	0.06438
8.53026	1.2241	12.0605	0.05616
8.53861	1.22823	12.0772	0.04589
8.54697	1.23235	12.0939	0.04932
8.55532	1.23108	12.1106	0.05548
8.56368	1.22093	12.1274	0.06781
8.57203	1.23076	12.1441	0.08288
8.58039	1.22981	12.1608	0.07192
8.58875	1.22284	12.1775	0.06712
8.5971	1.22506	12.1942	0.07329
8.60546	1.22379	12.2109	0.08356
8.61381	1.22854	12.2276	0.06781
8.62217	1.22474	12.2443	0.0911
8.63052	1.22632	12.261	0.10479
8.63888	1.22823	12.2778	0.10548
8.64723	1.22474	12.2945	0.09589
8.65559	1.21935	12.3112	0.10205
8.66395	1.21935	12.3279	0.12123
8.6723	1.22157	12.3446	0.1363
8.68066	1.22442	12.3613	0.11575
8.68901	1.22918	12.378	0.13973
8.69737	1.22062	12.3947	0.13356
8.70572	1.21935	12.4115	0.13014
8.71408	1.22728	12.4282	0.14726
8.72244	1.22791	12.4449	0.15342
8.73079	1.22474	12.4616	0.17192
8.73915	1.22284	12.4783	0.16781
8.7475	1.2203	12.495	0.18219
8.75586	1.22284	12.5117	0.1911
8.76421	1.21935	12.5284	0.22671
8.77257	1.22569	12.5451	0.23836
8.78092	1.2203	12.5618	0.25274
8.78928	1.22062	12.5786	0.26301
8.79764	1.22791	12.5953	0.3
8.80599	1.2295	12.612	0.33836
8.81435	1.22569	12.6287	0.32123
8.8227	1.22728	12.6454	0.38904
8.83106	1.22379	12.6621	0.42671
8.83941	1.22506	12.6788	0.45959
8.84777	1.2222	12.6955	0.56301
8.85613	1.22347	12.7122	0.66233
8.86448	1.22442	12.729	0.78904
8.87284	1.22442	12.7457	0.96507
8.88119	1.22537	12.7624	1
8.88955	1.22379	12.7791	0.79795
8.8979	1.2222	12.7958	0.59863
8.90626	1.22791	12.8125	0.34726
8.91461	1.21903	12.8292	0.19247
8.92297	1.22062	12.8459	0.10959
8.93133	1.22379	12.8627	0.08151
8.93968	1.2241	12.8794	0.06096
8.94804	1.2222	12.8961	0.06096
8.95639	1.21935	12.9128	0.05342
8.96475	1.22506	12.9295	0.03836
8.9731	1.22188	12.9462	0.05616
8.98146	1.22157	12.9629	0.04178
8.98982	1.22601	12.9796	0.04315
8.99817	1.22093	12.9963	0.05205
9.00653	1.22062	13.013	0.04315
9.01488	1.22728	13.0298	0.03973
9.02324	1.22284	13.0465	0.04384
9.03159	1.21935	13.0632	0.03562
9.03995	1.22728	13.0799	0.03973
9.0483	1.21998	13.0966	0.04384
9.05666	1.22188	13.1133	0.0363
9.06502	1.22157	13.13	0.03014
9.07337	1.22601	13.1467	0.03014
9.08173	1.22474	13.1634	0.0411
9.09008	1.22506	13.1802	0.03288
9.09844	1.2203	13.1969	0.04589
9.10679	1.22728	13.2136	0.03836
9.11515	1.22347	13.2303	0.02123
9.12351	1.21776	13.247	0.03493
9.13186	1.21998	13.2637	0.03288
9.14022	1.22347	13.2804	0.03082
9.14857	1.2222	13.2972	0.01986
9.15693	1.22601	13.3139	0.03014
9.16528	1.22284	13.3306	0.02808
9.17364	1.21744	13.3473	0.03288
9.182	1.22315	13.364	0.0274
9.19035	1.2241	13.3807	0.02192
9.19871	1.21871	13.3974	0.02603
9.20706	1.22062	13.4141	0.03767
9.21542	1.2241	13.4308	0.03356
9.22377	1.21998	13.4475	0.02329
9.23213	1.22093	13.4643	0.02603
9.24048	1.2222	13.481	0.03699
9.24884	1.22284	13.4977	0.02466
9.2572	1.21776	13.5144	0.03082
9.26555	1.22823	13.5311	0.03219
9.27391	1.22188	13.5478	0.0226
9.28226	1.22537	13.5645	0.03356
9.29062	1.22854	13.5812	0.02808
9.29897	1.2222	13.598	0.03562
9.30733	1.23235	13.6147	0.02534
9.31569	1.22093	13.6314	0.0274
9.32404	1.2222	13.6481	0.02534
9.3324	1.22315	13.6648	0.03493
9.34075	1.21713	13.6815	0.02808
9.34911	1.22442	13.6982	0.0226
9.35746	1.21935	13.7149	0.03425
9.36582	1.22157	13.7316	0.03219
9.37417	1.21966	13.7484	0.03219
9.38253	1.22537	13.7651	0.0274
9.39089	1.22886	13.7818	0.02329
9.39924	1.22506	13.7985	0.02671
9.4076	1.22284	13.8152	0.03219
9.41595	1.22315	13.8319	0.03288
9.42431	1.22474	13.8486	0.0274
9.43266	1.22379	13.8653	0.03493
9.44102	1.22379	13.882	0.04452
9.44938	1.22506	13.8987	0.02192
9.45773	1.21649	13.9155	0.02671
9.46609	1.22537	13.9322	0.02123
9.47444	1.22537	13.9489	0.02329
9.4828	1.22569	13.9656	0.02123
9.49115	1.2184	13.9823	0.0226
9.49951	1.22188	13.999	0.02945
9.50786	1.21618	14.0157	0.02534
9.51622	1.22347	14.0324	0.03493
9.52458	1.2222	14.0491	0.03219
9.53293	1.22347	14.0659	0.0274
9.54129	1.22759	14.0826	0.0226
9.54964	1.22506	14.0993	0.02671
9.558	1.22188	14.116	0.0363
9.56635	1.22062	14.1327	0.03699
9.57471	1.22125	14.1494	0.02945
9.58307	1.22728	14.1661	0.02603
9.59142	1.22125	14.1828	0.03562
9.59978	1.22125	14.1996	0.03767
9.60813	1.2241	14.2163	0.0274
9.61649	1.22632	14.233	0.03219
9.62484	1.22569	14.2497	0.02603
9.6332	1.21776	14.2664	0.02123
9.64155	1.2222	14.2831	0.03082
9.64991	1.21998	14.2998	0.02534
9.65827	1.21776	14.3165	0.02397
9.66662	1.22125	14.3332	0.03699
9.67498	1.2241	14.3499	0.03151
9.68333	1.22379	14.3667	0.03082
9.69169	1.21776	14.3834	0.03425
9.70004	1.22125	14.4001	0.03493
9.7084	1.22188	14.4168	0.03699
9.71676	1.22379	14.4335	0.03219
9.72511	1.2222	14.4502	0.02671
9.73347	1.21522	14.4669	0.03425
9.74182	1.22506	14.4837	0.03014
9.75018	1.21998	14.5004	0.0363
9.75853	1.21649	14.5171	0.02671
9.76689	1.21935	14.5338	0.0274
9.77525	1.22093	14.5505	0.02808
9.7836	1.22062	14.5672	0.03425
9.79196	1.21935	14.5839	0.02808
9.80031	1.22284	14.6006	0.02466
9.80867	1.22188	14.6173	0.03151
9.81702	1.22506	14.6341	0.02603
9.82538	1.22125	14.6508	0.03014
9.83373	1.21618	14.6675	0.0274
9.84209	1.21776	14.6842	0.0363
9.85045	1.21998	14.7009	0.0274
9.8588	1.21776	14.7176	0.03836
9.86716	1.22728	14.7343	0.02466
9.87551	1.21935	14.751	0.03014
9.88387	1.21649	14.7677	0.01849
9.89222	1.21966	14.7844	0.03151
9.90058	1.22157	14.8012	0.02671
9.90894	1.22188	14.8179	0.0274
9.91729	1.21966	14.8346	0.02192
9.92565	1.23076	14.8513	0.03493
9.934	1.22093	14.868	0.0274
9.94236	1.22188	14.8847	0.0226
9.95071	1.22506	14.9014	0.03082
9.95907	1.21649	14.9181	0.03014
9.96742	1.22569	14.9349	0.02808
9.97578	1.22188	14.9516	0.02534
9.98414	1.22379	14.9683	0.0226
9.99249	1.21966	14.985	0.03425
10.0008	1.22601	15.0017	0.02808
10.0092	1.21903	15.0184	0.03014
10.0176	1.2222	15.0351	0.03151
10.0259	1.21681	15.0518	0.02808
10.0343	1.21903	15.0685	0.02945
10.0426	1.2203	15.0853	0.02945
10.051	1.22093	15.102	0.02329
10.0593	1.21998	15.1187	0.01986
10.0677	1.21998	15.1354	0.02329
10.0761	1.22601	15.1521	0.02603
10.0844	1.2222	15.1688	0.03973
10.0928	1.22569	15.1855	0.03151
10.1011	1.21966	15.2022	0.02534
10.1095	1.22062	15.2189	0.03151
10.1178	1.21966	15.2356	0.02603
10.1262	1.22125	15.2524	0.02603
10.1345	1.21871	15.2691	0.01849
10.1429	1.21713	15.2858	0.02945
10.1512	1.21713	15.3025	0.02329
10.1596	1.22474	15.3192	0.02329
10.168	1.2203	15.3359	0.02808
10.1763	1.22125	15.3526	0.02466
10.1847	1.21935	15.3693	0.02123
10.193	1.21649	15.386	0.02466
10.2014	1.2184	15.4028	0.02534
10.2097	1.22157	15.4195	0.03082
10.2181	1.22315	15.4362	0.02192
10.2264	1.21935	15.4529	0.03699
10.2348	1.22188	15.4696	0.03151
10.2432	1.21871	15.4863	0.03356
10.2515	1.2222	15.503	0.03219
10.2599	1.21744	15.5197	0.03151
10.2682	1.21871	15.5365	0.02945
10.2766	1.22125	15.5532	0.02466
10.2849	1.21903	15.5699	0.02808
10.2933	1.22188	15.5866	0.03493
10.3017	1.2222	15.6033	0.01849
10.31	1.21871	15.62	0.0226
10.3184	1.21744	15.6367	0.0226
10.3267	1.22093	15.6534	0.02123
10.3351	1.22442	15.6701	0.02945
10.3434	1.21871	15.6869	0.02534
10.3518	1.2241	15.7036	0.02466
10.3601	1.21871	15.7203	0.02945
10.3685	1.21681	15.737	0.03014
10.3768	1.21744	15.7537	0.0363
10.3852	1.21522	15.7704	0.02945
10.3936	1.22093	15.7871	0.03562
10.4019	1.22093	15.8038	0.02945
10.4103	1.21744	15.8206	0.03219
10.4186	1.21935	15.8373	0.01644
10.427	1.21871	15.854	0.02329
10.4353	1.22347	15.8707	0.03014
10.4437	1.22188	15.8874	0.0274
10.452	1.21649	15.9041	0.03288
10.4604	1.22632	15.9208	0.02671
10.4688	1.2184	15.9375	0.02397
10.4771	1.21554	15.9542	0.02945
10.4855	1.22347	15.971	0.0274
10.4938	1.21871	15.9877	0.02329
10.5022	1.22284	16.0044	0.02945
10.5105	1.21966	16.0211	0.02329
10.5189	1.22157	16.0378	0.02671
10.5273	1.21966	16.0545	0.03493
10.5356	1.22315	16.0712	0.03014
10.544	1.21681	16.0879	0.02466
10.5523	1.21998	16.1046	0.02808
10.5607	1.2184	16.1213	0.02671
10.569	1.2203	16.1381	0.03014
10.5774	1.2241	16.1548	0.02671
10.5857	1.21935	16.1715	0.02534
10.5941	1.2184	16.1882	0.02466
10.6024	1.21744	16.2049	0.02329
10.6108	1.21966	16.2216	0.03151
10.6192	1.22442	16.2383	0.03288
10.6275	1.21649	16.255	0.03014
10.6359	1.2222	16.2718	0.0274
10.6442	1.21649	16.2885	0.03219
10.6526	1.21871	16.3052	0.0226
10.6609	1.21586	16.3219	0.03082
10.6693	1.22125	16.3386	0.02671
10.6776	1.22093	16.3553	0.03151
10.686	1.21998	16.372	0.02466
10.6944	1.22347	16.3887	0.02123
10.7027	1.21586	16.4054	0.0363
10.7111	1.2184	16.4221	0.0226
10.7194	1.22062	16.4389	0.02534
10.7278	1.2241	16.4556	0.02808
10.7361	1.21681	16.4723	0.02603
10.7445	1.22062	16.489	0.03356
10.7529	1.2203	16.5057	0.03014
10.7612	1.21871	16.5224	0.03014
10.7696	1.21935	16.5391	0.02603
10.7779	1.21586	16.5558	0.02055
10.7863	1.21554	16.5725	0.02603
10.7946	1.22157	16.5893	0.02329
10.803	1.22347	16.606	0.02123
10.8113	1.2184	16.6227	0.03356
10.8197	1.21586	16.6394	0.02397
10.8281	1.22188	16.6561	0.03288
10.8364	1.2203	16.6728	0.03082
10.8448	1.21744	16.6895	0.03082
10.8531	1.2184	16.7062	0.02808
10.8615	1.21966	16.723	0.03562
10.8698	1.21966	16.7397	0.02329
10.8782	1.21618	16.7564	0.0226
10.8865	1.21681	16.7731	0.02534
10.8949	1.2203	16.7898	0.02397
10.9033	1.21618	16.8065	0.03014
10.9116	1.21744	16.8232	0.02329
10.92	1.21459	16.8399	0.02603
10.9283	1.21998	16.8566	0.02603
10.9367	1.21871	16.8734	0.03356
10.945	1.2203	16.8901	0.03014
10.9534	1.21903	16.9068	0.02808
10.9618	1.2184	16.9235	0.02945
10.9701	1.21935	16.9402	0.01781
10.9785	1.2184	16.9569	0.0226
10.9868	1.21554	16.9736	0.02808
10.9952	1.22284	16.9903	0.02603
11.0035	1.21903	17.007	0.02671
11.0119	1.21744	17.0238	0.02466
11.0202	1.21649	17.0405	0.03014
11.0286	1.21871	17.0572	0.03699
11.0369	1.21935	17.0739	0.03493
11.0453	1.22062	17.0906	0.02945
11.0537	1.22157	17.1073	0.02808
11.062	1.21871	17.124	0.0226
11.0704	1.2222	17.1407	0.03493
11.0787	1.21935	17.1575	0.02603
11.0871	1.21491	17.1742	0.02808
11.0954	1.22062	17.1909	0.03014
11.1038	1.21744	17.2076	0.03151
11.1121	1.21649	17.2243	0.0274
11.1205	1.21935	17.241	0.02808
11.1289	1.2184	17.2577	0.03014
11.1372	1.22474	17.2744	0.03356
11.1456	1.21998	17.2911	0.03356
11.1539	1.21966	17.3078	0.03014
11.1623	1.21935	17.3246	0.04315
11.1706	1.22062	17.3413	0.0226
11.179	1.21618	17.358	0.02466
11.1874	1.21491	17.3747	0.02671
11.1957	1.21395	17.3914	0.02603
11.2041	1.22062	17.4081	0.02329
11.2124	1.21966	17.4248	0.0226
11.2208	1.21649	17.4415	0.03014
11.2291	1.21871	17.4582	0.02603
11.2375	1.21744	17.475	0.02397
11.2458	1.2241	17.4917	0.02534
11.2542	1.21586	17.5084	0.02808
11.2625	1.21903	17.5251	0.0274
11.2709	1.21871	17.5418	0.03288
11.2793	1.21205	17.5585	0.03151
11.2876	1.21364	17.5752	0.03699
11.296	1.21618	17.5919	0.03288
11.3043	1.22284	17.6087	0.03425
11.3127	1.21776	17.6254	0.02671
11.321	1.21713	17.6421	0.02808
11.3294	1.21871	17.6588	0.02466
11.3377	1.22062	17.6755	0.02534
11.3461	1.21871	17.6922	0.03425
11.3545	1.2184	17.7089	0.03151
11.3628	1.21554	17.7256	0.03356
11.3712	1.21776	17.7423	0.02945
11.3795	1.2184	17.759	0.03082
11.3879	1.21966	17.7758	0.02534
11.3962	1.21491	17.7925	0.02397
11.4046	1.2184	17.8092	0.03836
11.413	1.2222	17.8259	0.02192
11.4213	1.21776	17.8426	0.0274
11.4297	1.21998	17.8593	0.02123
11.438	1.21744	17.876	0.02808
11.4464	1.2203	17.8927	0.02808
11.4547	1.2184	17.9095	0.02945
11.4631	1.22157	17.9262	0.0274
11.4714	1.21744	17.9429	0.03356
11.4798	1.21776	17.9596	0.03014
11.4881	1.22062	17.9763	0.0226
11.4965	1.2203	17.993	0.03425
11.5049	1.2241	18.0097	0.03356
11.5132	1.21554	18.0264	0.03425
11.5216	1.2222	18.0432	0.03014
11.5299	1.22062	18.0599	0.02534
11.5383	1.21681	18.0766	0.02123
11.5466	1.21776	18.0933	0.02123
11.555	1.22728	18.11	0.02603
11.5633	1.22093	18.1267	0.02603
11.5717	1.21427	18.1434	0.03082
11.5801	1.22157	18.1601	0.02808
11.5884	1.21903	18.1768	0.03014
11.5968	1.22188	18.1935	0.02671
11.6051	1.21871	18.2103	0.02945
11.6135	1.2184	18.227	0.02534
11.6218	1.22188	18.2437	0.02808
11.6302	1.21744	18.2604	0.02603
11.6386	1.22188	18.2771	0.0274
11.6469	1.21966	18.2938	0.02671
11.6553	1.22062	18.3105	0.0226
11.6636	1.21744	18.3272	0.03014
11.672	1.21998	18.3439	0.03219
11.6803	1.21649	18.3607	0.03014
11.6887	1.22093	18.3774	0.02603
11.697	1.22062	18.3941	0.03288
11.7054	1.21776	18.4108	0.03425
11.7137	1.2241	18.4275	0.03767
11.7221	1.21998	18.4442	0.03014
11.7305	1.21618	18.4609	0.03151
11.7388	1.21364	18.4776	0.03288
11.7472	1.2203	18.4944	0.03219
11.7555	1.21903	18.5111	0.03699
11.7639	1.21649	18.5278	0.02534
11.7722	1.21935	18.5445	0.02671
11.7806	1.2241	18.5612	0.02671
11.7889	1.22093	18.5779	0.0363
11.7973	1.21871	18.5946	0.0274
11.8057	1.21681	18.6113	0.0274
11.814	1.22347	18.628	0.02945
11.8224	1.22093	18.6447	0.02534
11.8307	1.2222	18.6615	0.03356
11.8391	1.22093	18.6782	0.0226
11.8474	1.22062	18.6949	0.02945
11.8558	1.22379	18.7116	0.02466
11.8642	1.2222	18.7283	0.03493
11.8725	1.22791	18.745	0.03219
11.8809	1.22188	18.7617	0.02534
11.8892	1.22664	18.7784	0.02534
11.8976	1.22379	18.7951	0.03014
11.9059	1.22537	18.8119	0.02945
11.9143	1.2241	18.8286	0.02603
11.9226	1.22601	18.8453	0.03356
11.931	1.22664	18.862	0.03288
11.9393	1.22315	18.8787	0.02534
11.9477	1.22791	18.8954	0.02329
11.9561	1.22569	18.9121	0.02603
11.9644	1.22886	18.9288	0.03151
11.9728	1.2295	18.9456	0.02808
11.9811	1.22918	18.9623	0.03425
11.9895	1.23108	18.979	0.02329
11.9978	1.22854	18.9957	0.03767
12.0062	1.23552	19.0124	0.02397
12.0146	1.23362	19.0291	0.02945
12.0229	1.23425	19.0458	0.02808
12.0313	1.23647	19.0625	0.02534
12.0396	1.23647	19.0792	0.01986
12.048	1.23457	19.096	0.02671
12.0563	1.23394	19.1127	0.03082
12.0647	1.23235	19.1294	0.02603
12.073	1.23869	19.1461	0.03767
12.0814	1.2333	19.1628	0.03425
12.0898	1.23869	19.1795	0.02671
12.0981	1.23425	19.1962	0.0363
12.1065	1.23457	19.2129	0.03219
12.1148	1.2425	19.2296	0.03493
12.1232	1.24123	19.2464	0.03151
12.1315	1.24726	19.2631	0.02466
12.1399	1.24377	19.2798	0.0274
12.1483	1.24948	19.2965	0.03493
12.1566	1.24726	19.3132	0.03425
12.165	1.25201	19.3299	0.03767
12.1733	1.25201	19.3466	0.03151
12.1817	1.25455	19.3633	0.02671
12.19	1.25709	19.3801	0.02671
12.1984	1.26026	19.3968	0.02329
12.2067	1.26058	19.4135	0.0363
12.2151	1.25677	19.4302	0.02329
12.2234	1.26438	19.4469	0.0274
12.2318	1.27199	19.4636	0.02603
12.2402	1.27263	19.4803	0.0274
12.2485	1.27517	19.497	0.03425
12.2569	1.27834	19.5137	0.03151
12.2652	1.27358	19.5304	0.0363
12.2736	1.27739	19.5472	0.02397
12.2819	1.29166	19.5639	0.02808
12.2903	1.29166	19.5806	0.03082
12.2987	1.28405	19.5973	0.0411
12.307	1.30054	19.614	0.02466
12.3154	1.29578	19.6307	0.02808
12.3237	1.31545	19.6474	0.03973
12.3321	1.29324	19.6641	0.03014
12.3404	1.31101	19.6808	0.03219
12.3488	1.29864	19.6976	0.02945
12.3571	1.31037	19.7143	0.03082
12.3655	1.30625	19.731	0.02945
12.3738	1.31735	19.7477	0.03493
12.3822	1.31957	19.7644	0.02534
12.3906	1.33352	19.7811	0.02808
12.3989	1.3367	19.7978	0.03973
12.4073	1.33955	19.8145	0.04041
12.4156	1.35033	19.8313	0.03356
12.424	1.36461	19.848	0.02603
12.4323	1.35446	19.8647	0.03288
12.4407	1.36365	19.8814	0.03082
12.449	1.37856	19.8981	0.03836
12.4574	1.383	19.9148	0.02466
12.4658	1.38839	19.9315	0.0226
12.4741	1.38934	19.9482	0.03493
12.4825	1.38871	19.9649	0.02603
12.4908	1.39283	19.9816	0.03219
12.4992	1.42042	19.9984	0.02671
12.5075	1.41059	20.0151	0.03151
12.5159	1.40932	20.0318	0.02671
12.5243	1.44548	20.0485	0.03014
12.5326	1.46324	20.0652	0.02808
12.541	1.45912	20.0819	0.03014
12.5493	1.47085	20.0986	0.02945
12.5577	1.50193	20.1153	0.0274
12.566	1.49274	20.132	0.0274
12.5744	1.5032	20.1488	0.03699
12.5827	1.51494	20.1655	0.02466
12.5911	1.53746	20.1822	0.02671
12.5994	1.54126	20.1989	0.03493
12.6078	1.52667	20.2156	0.03356
12.6162	1.60533	20.2323	0.02123
12.6245	1.61865	20.249	0.02808
12.6329	1.60501	20.2657	0.03288
12.6412	1.6177	20.2825	0.03219
12.6496	1.63736	20.2992	0.0274
12.6579	1.6602	20.3159	0.02466
12.6663	1.68493	20.3326	0.03562
12.6746	1.74932	20.3493	0.04178
12.683	1.75661	20.366	0.02329
12.6914	1.79372	20.3827	0.02603
12.6997	1.84891	20.3994	0.03014
12.7081	1.88348	20.4161	0.02534
12.7164	1.90599	20.4329	0.03082
12.7248	1.99163	20.4496	0.0274
12.7331	2.05411	20.4663	0.02397
12.7415	2.13815	20.483	0.03219
12.7499	2.17875	20.4997	0.03356
12.7582	2.2	20.5164	0.0274
12.7666	2.1001	20.5331	0.03493
12.7749	1.98433	20.5498	0.02945
12.7833	1.87745	20.5665	0.03493
12.7916	1.75344	20.5833	0.02534
12.8	1.59232	20.6	0.03082
12.8083	1.49083	20.6167	0.03219
12.8167	1.41408	20.6334	0.03699
12.825	1.34272	20.6501	0.04178
12.8334	1.29832	20.6668	0.03562
12.8418	1.27897	20.6835	0.03082
12.8501	1.26311	20.7002	0.03219
12.8585	1.25297	20.717	0.02055
12.8668	1.23838	20.7337	0.02534
12.8752	1.24218	20.7504	0.03219
12.8835	1.23394	20.7671	0.02603
12.8919	1.22854	20.7838	0.03493
12.9002	1.22601	20.8005	0.03356
12.9086	1.22791	20.8172	0.02329
12.917	1.23235	20.8339	0.03219
12.9253	1.22442	20.8506	0.03288
12.9337	1.22442	20.8673	0.02808
12.942	1.2241	20.8841	0.0274
12.9504	1.22474	20.9008	0.03082
12.9587	1.21903	20.9175	0.04041
12.9671	1.22379	20.9342	0.03014
12.9755	1.21998	20.9509	0.03219
12.9838	1.22188	20.9676	0.03562
12.9922	1.22474	20.9843	0.03973
13.0005	1.22379	21.001	0.02534
13.0089	1.21618	21.0177	0.03425
13.0172	1.22062	21.0345	0.03493
13.0256	1.22125	21.0512	0.03425
13.0339	1.22093	21.0679	0.04041
13.0423	1.21966	21.0846	0.03082
13.0506	1.21935	21.1013	0.03356
13.059	1.21935	21.118	0.0363
13.0674	1.21776	21.1347	0.02808
13.0757	1.21998	21.1514	0.03493
13.0841	1.21998	21.1682	0.02534
13.0924	1.21681	21.1849	0.03014
13.1008	1.2222	21.2016	0.03493
13.1091	1.21427	21.2183	0.0363
13.1175	1.2203	21.235	0.03562
13.1258	1.21935	21.2517	0.03219
13.1342	1.21871	21.2684	0.0363
13.1426	1.21618	21.2851	0.03493
13.1509	1.21586	21.3018	0.0274
13.1593	1.21522	21.3185	0.03767
13.1676	1.21713	21.3353	0.0363
13.176	1.21713	21.352	0.03288
13.1843	1.21776	21.3687	0.03151
13.1927	1.21618	21.3854	0.03356
13.2011	1.2184	21.4021	0.03082
13.2094	1.21586	21.4188	0.03973
13.2178	1.21554	21.4355	0.03151
13.2261	1.21586	21.4522	0.03562
13.2345	1.21871	21.469	0.0363
13.2428	1.21776	21.4857	0.02603
13.2512	1.21744	21.5024	0.02945
13.2595	1.21364	21.5191	0.02808
13.2679	1.21586	21.5358	0.02671
13.2763	1.21554	21.5525	0.02808
13.2846	1.21776	21.5692	0.03356
13.293	1.21776	21.5859	0.03082
13.3013	1.21903	21.6027	0.03699
13.3097	1.21427	21.6194	0.04658
13.318	1.21237	21.6361	0.03493
13.3264	1.21776	21.6528	0.03425
13.3347	1.21681	21.6695	0.03425
13.3431	1.21935	21.6862	0.0274
13.3515	1.21649	21.7029	0.02671
13.3598	1.2184	21.7196	0.03014
13.3682	1.21744	21.7363	0.03836
13.3765	1.21935	21.7531	0.03082
13.3849	1.21776	21.7698	0.03219
13.3932	1.21522	21.7865	0.03219
13.4016	1.21522	21.8032	0.02671
13.41	1.21649	21.8199	0.04041
13.4183	1.21237	21.8366	0.03425
13.4267	1.21871	21.8533	0.03425
13.435	1.21871	21.87	0.02808
13.4434	1.21618	21.8867	0.02808
13.4517	1.21776	21.9034	0.03151
13.4601	1.21554	21.9202	0.03562
13.4684	1.21586	21.9369	0.03699
13.4768	1.21586	21.9536	0.0363
13.4852	1.21364	21.9703	0.03699
13.4935	1.21395	21.987	0.02808
13.5019	1.21364	22.0037	0.04041
13.5102	1.21459	22.0204	0.03836
13.5186	1.21681	22.0371	0.03356
13.5269	1.21237	22.0539	0.03288
13.5353	1.2184	22.0706	0.03356
13.5436	1.21618	22.0873	0.03493
13.552	1.21491	22.104	0.03288
13.5603	1.21269	22.1207	0.04247
13.5687	1.21586	22.1374	0.03082
13.5771	1.21205	22.1541	0.03973
13.5854	1.21078	22.1708	0.02671
13.5938	1.21237	22.1875	0.03493
13.6021	1.21586	22.2042	0.03151
13.6105	1.21649	22.221	0.03288
13.6188	1.21491	22.2377	0.02603
13.6272	1.21364	22.2544	0.0363
13.6356	1.21237	22.2711	0.03699
13.6439	1.21554	22.2878	0.03356
13.6523	1.21364	22.3045	0.03562
13.6606	1.21364	22.3212	0.03425
13.669	1.21522	22.3379	0.03699
13.6773	1.21618	22.3546	0.03288
13.6857	1.21871	22.3714	0.0411
13.694	1.21237	22.3881	0.03082
13.7024	1.21554	22.4048	0.04384
13.7108	1.21078	22.4215	0.03973
13.7191	1.21142	22.4382	0.03151
13.7275	1.21237	22.4549	0.03973
13.7358	1.21491	22.4716	0.04726
13.7442	1.21364	22.4883	0.04795
13.7525	1.21586	22.5051	0.05
13.7609	1.21618	22.5218	0.04384
13.7692	1.21459	22.5385	0.03425
13.7776	1.21427	22.5552	0.05342
13.7859	1.21459	22.5719	0.04932
13.7943	1.21459	22.5886	0.04041
13.8027	1.21744	22.6053	0.05205
13.811	1.21427	22.622	0.04589
13.8194	1.21649	22.6387	0.03562
13.8277	1.20856	22.6555	0.05068
13.8361	1.21269	22.6722	0.04384
13.8444	1.21237	22.6889	0.04658
13.8528	1.21776	22.7056	0.04795
13.8612	1.21205	22.7223	0.03836
13.8695	1.21173	22.739	0.06233
13.8779	1.21681	22.7557	0.03973
13.8862	1.21078	22.7724	0.04589
13.8946	1.21459	22.7891	0.04521
13.9029	1.21047	22.8059	0.03425
13.9113	1.213	22.8226	0.04726
13.9196	1.21269	22.8393	0.04932
13.928	1.21459	22.856	0.04315
13.9363	1.21903	22.8727	0.04384
13.9447	1.21427	22.8894	0.04726
13.9531	1.21586	22.9061	0.05
13.9614	1.213	22.9228	0.04452
13.9698	1.21205	22.9396	0.05205
13.9781	1.2111	22.9563	0.04315
13.9865	1.21935	22.973	0.05479
13.9948	1.21237	22.9897	0.0589
14.0032	1.21237	23.0064	0.04726
14.0115	1.21459	23.0231	0.05137
14.0199	1.21522	23.0398	0.05616
14.0283	1.21586	23.0565	0.05753
14.0366	1.21522	23.0732	0.04658
14.045	1.213	23.09	0.05274
14.0533	1.21237	23.1067	0.04932
14.0617	1.21237	23.1234	0.06233
14.07	1.213	23.1401	0.05068
14.0784	1.21364	23.1568	0.03973
14.0868	1.21935	23.1735	0.04041
14.0951	1.21142	23.1902	0.05959
14.1035	1.21522	23.2069	0.03493
14.1118	1.21395	23.2236	0.04589
14.1202	1.21744	23.2403	0.04726
14.1285	1.21427	23.2571	0.04795
14.1369	1.21681	23.2738	0.04521
14.1452	1.21173	23.2905	0.04452
14.1536	1.21078	23.3072	0.04658
14.1619	1.2111	23.3239	0.04658
14.1703	1.22125	23.3406	0.04384
14.1787	1.21554	23.3573	0.06233
14.187	1.21491	23.374	0.05342
14.1954	1.21205	23.3908	0.03493
14.2037	1.21269	23.4075	0.04452
14.2121	1.213	23.4242	0.0363
14.2204	1.21681	23.4409	0.03836
14.2288	1.21744	23.4576	0.03699
14.2371	1.21586	23.4743	0.04521
14.2455	1.21269	23.491	0.03973
14.2539	1.21173	23.5077	0.04041
14.2622	1.21395	23.5244	0.04589
14.2706	1.21586	23.5411	0.05342
14.2789	1.21713	23.5579	0.04452
14.2873	1.20951	23.5746	0.04247
14.2956	1.21142	23.5913	0.04452
14.304	1.2203	23.608	0.0363
14.3124	1.21491	23.6247	0.03973
14.3207	1.21522	23.6414	0.03699
14.3291	1.2111	23.6581	0.04452
14.3374	1.21522	23.6748	0.04384
14.3458	1.21554	23.6915	0.04658
14.3541	1.20761	23.7083	0.04452
14.3625	1.21618	23.725	0.04932
14.3708	1.213	23.7417	0.05068
14.3792	1.21744	23.7584	0.05
14.3876	1.21618	23.7751	0.0589
14.3959	1.21554	23.7918	0.04178
14.4043	1.21269	23.8085	0.0411
14.4126	1.21586	23.8252	0.04041
14.421	1.21364	23.842	0.04247
14.4293	1.21586	23.8587	0.04795
14.4377	1.21395	23.8754	0.05137
14.446	1.21713	23.8921	0.05411
14.4544	1.21586	23.9088	0.05068
14.4628	1.21618	23.9255	0.05479
14.4711	1.213	23.9422	0.0411
14.4795	1.213	23.9589	0.04247
14.4878	1.213	23.9757	0.05137
14.4962	1.21554	23.9924	0.05137
14.5045	1.21713	24.0091	0.06096
14.5129	1.21554	24.0258	0.04384
14.5213	1.21142	24.0425	0.05479
14.5296	1.21205	24.0592	0.05548
14.538	1.21871	24.0759	0.04178
14.5463	1.21586	24.0926	0.04589
14.5547	1.21649	24.1093	0.04315
14.563	1.21364	24.126	0.04932
14.5714	1.21618	24.1428	0.05479
14.5797	1.21586	24.1595	0.05959
14.5881	1.21427	24.1762	0.04452
14.5965	1.21649	24.1929	0.04795
14.6048	1.21364	24.2096	0.04726
14.6132	1.21554	24.2263	0.05
14.6215	1.21459	24.243	0.04589
14.6299	1.21205	24.2597	0.0363
14.6382	1.21395	24.2765	0.04658
14.6466	1.2092	24.2932	0.04041
14.6549	1.21871	24.3099	0.04726
14.6633	1.2184	24.3266	0.0411
14.6716	1.21554	24.3433	0.04452
14.68	1.21903	24.36	0.04658
14.6884	1.21078	24.3767	0.05068
14.6967	1.21522	24.3934	0.04041
14.7051	1.21047	24.4101	0.03836
14.7134	1.21459	24.4269	0.05411
14.7218	1.21395	24.4436	0.04932
14.7301	1.21427	24.4603	0.04589
14.7385	1.21205	24.477	0.04726
14.7469	1.213	24.4937	0.05068
14.7552	1.21205	24.5104	0.04247
14.7636	1.22157	24.5271	0.05411
14.7719	1.21713	24.5438	0.05753
14.7803	1.21142	24.5605	0.05479
14.7886	1.21364	24.5772	0.05068
14.797	1.21269	24.594	0.04932
14.8053	1.21142	24.6107	0.05342
14.8137	1.21427	24.6274	0.04521
14.8221	1.21713	24.6441	0.04795
14.8304	1.21459	24.6608	0.03562
14.8388	1.21015	24.6775	0.05685
14.8471	1.21427	24.6942	0.05479
14.8555	1.21459	24.7109	0.06301
14.8638	1.21871	24.7277	0.05685
14.8722	1.21491	24.7444	0.05479
14.8805	1.21713	24.7611	0.04932
14.8889	1.21586	24.7778	0.04932
14.8972	1.21459	24.7945	0.05205
14.9056	1.2092	24.8112	0.05479
14.914	1.21427	24.8279	0.04247
14.9223	1.21713	24.8446	0.05137
14.9307	1.21142	24.8613	0.04726
14.939	1.21522	24.8781	0.06644
14.9474	1.21427	24.8948	0.06438
14.9557	1.21269	24.9115	0.05753
14.9641	1.21618	24.9282	0.0589
14.9725	1.21649	24.9449	0.04521
14.9808	1.21491	24.9616	0.05
14.9892	1.21142	24.9783	0.05205
14.9975	1.21744	24.995	0.06027
15.0059	1.213	25.0117	0.06301
15.0142	1.21744	25.0285	0.06096
15.0226	1.21078	25.0452	0.05068
15.0309	1.21681	25.0619	0.06712
15.0393	1.21713	25.0786	0.06027
15.0477	1.21364	25.0953	0.05753
15.056	1.213	25.112	0.06233
15.0644	1.213	25.1287	0.05685
15.0727	1.21744	25.1454	0.07055
15.0811	1.21395	25.1622	0.06164
15.0894	1.21681	25.1789	0.05753
15.0978	1.21015	25.1956	0.06918
15.1061	1.21269	25.2123	0.0637
15.1145	1.21015	25.229	0.0726
15.1228	1.21078	25.2457	0.05068
15.1312	1.2184	25.2624	0.0637
15.1396	1.21459	25.2791	0.06301
15.1479	1.213	25.2958	0.06986
15.1563	1.213	25.3126	0.06233
15.1646	1.21205	25.3293	0.07192
15.173	1.21903	25.346	0.0726
15.1813	1.21205	25.3627	0.07671
15.1897	1.21681	25.3794	0.08356
15.1981	1.213	25.3961	0.06781
15.2064	1.21364	25.4128	0.08493
15.2148	1.21269	25.4295	0.08288
15.2231	1.21681	25.4462	0.08562
15.2315	1.21459	25.4629	0.08151
15.2398	1.21078	25.4797	0.09521
15.2482	1.21173	25.4964	0.09315
15.2565	1.21237	25.5131	0.09589
15.2649	1.21491	25.5298	0.12192
15.2733	1.21459	25.5465	0.11986
15.2816	1.2111	25.5632	0.12192
15.29	1.21237	25.5799	0.1089
15.2983	1.21491	25.5966	0.10274
15.3067	1.213	25.6134	0.10068
15.315	1.21078	25.6301	0.09521
15.3234	1.2111	25.6468	0.09452
15.3317	1.21649	25.6635	0.08082
15.3401	1.21618	25.6802	0.07397
15.3484	1.21395	25.6969	0.08699
15.3568	1.21713	25.7136	0.09315
15.3652	1.21554	25.7303	0.08904
15.3735	1.21173	25.747	0.09452
15.3819	1.21618	25.7638	0.09178
15.3902	1.21649	25.7805	0.08973
15.3986	1.21744	25.7972	0.10137
15.4069	1.21173	25.8139	0.10822
15.4153	1.21491	25.8306	0.11438
15.4237	1.21205	25.8473	0.09247
15.432	1.21269	25.864	0.11438
15.4404	1.21427	25.8807	0.11438
15.4487	1.213	25.8974	0.11644
15.4571	1.21522	25.9141	0.11644
15.4654	1.21427	25.9309	0.15205
15.4738	1.21554	25.9476	0.13356
15.4821	1.21776	25.9643	0.15068
15.4905	1.21269	25.981	0.15753
15.4988	1.213	25.9977	0.16027
15.5072	1.21173	26.0144	0.14452
15.5156	1.21554	26.0311	0.14178
15.5239	1.21459	26.0478	0.11781
15.5323	1.21047	26.0646	0.14452
15.5406	1.21586	26.0813	0.12534
15.549	1.21173	26.098	0.10137
15.5573	1.21142	26.1147	0.09247
15.5657	1.21491	26.1314	0.07466
15.5741	1.21395	26.1481	0.09658
15.5824	1.21649	26.1648	0.08082
15.5908	1.21618	26.1815	0.08014
15.5991	1.21047	26.1982	0.08288
15.6075	1.21744	26.215	0.06986
15.6158	1.21427	26.2317	0.07877
15.6242	1.21269	26.2484	0.07466
15.6325	1.21142	26.2651	0.06301
15.6409	1.21364	26.2818	0.07123
15.6493	1.21015	26.2985	0.06918
15.6576	1.213	26.3152	0.06233
15.666	1.21459	26.3319	0.06438
15.6743	1.21269	26.3486	0.07466
15.6827	1.21364	26.3654	0.05616
15.691	1.21871	26.3821	0.05959
15.6994	1.213	26.3988	0.06986
15.7078	1.21173	26.4155	0.04795
15.7161	1.21554	26.4322	0.06164
15.7245	1.21395	26.4489	0.06438
15.7328	1.21427	26.4656	0.07603
15.7412	1.21015	26.4823	0.05548
15.7495	1.2111	26.4991	0.07329
15.7579	1.21586	26.5158	0.06575
15.7662	1.21237	26.5325	0.06164
15.7746	1.2111	26.5492	0.06233
15.7829	1.21395	26.5659	0.05342
15.7913	1.21173	26.5826	0.06164
15.7997	1.21205	26.5993	0.06781
15.808	1.20983	26.616	0.05342
15.8164	1.21364	26.6327	0.06096
15.8247	1.21269	26.6495	0.0637
15.8331	1.21364	26.6662	0.05959
15.8414	1.21427	26.6829	0.0589
15.8498	1.21142	26.6996	0.0589
15.8582	1.21554	26.7163	0.04795
15.8665	1.21205	26.733	0.06301
15.8749	1.21586	26.7497	0.05753
15.8832	1.21395	26.7664	0.05342
15.8916	1.21205	26.7831	0.05411
15.8999	1.21649	26.7998	0.06301
15.9083	1.21586	26.8166	0.05068
15.9166	1.21459	26.8333	0.0589
15.925	1.21522	26.85	0.06096
15.9334	1.21269	26.8667	0.05205
15.9417	1.21649	26.8834	0.05753
15.9501	1.21713	26.9001	0.05068
15.9584	1.21015	26.9168	0.05753
15.9668	1.21364	26.9335	0.05479
15.9751	1.213	26.9503	0.04795
15.9835	1.21427	26.967	0.05685
15.9918	1.21078	26.9837	0.05274
16.0002	1.21364	27.0004	0.04932
16.0085	1.21142	27.0171	0.06233
16.0169	1.21649	27.0338	0.05479
16.0253	1.21618	27.0505	0.05959
16.0336	1.21586	27.0672	0.05411
16.042	1.21205	27.0839	0.04315
16.0503	1.21142	27.1007	0.05479
16.0587	1.21364	27.1174	0.06507
16.067	1.21395	27.1341	0.06096
16.0754	1.21269	27.1508	0.03836
16.0837	1.21364	27.1675	0.04178
16.0921	1.21554	27.1842	0.05
16.1005	1.21427	27.2009	0.04384
16.1088	1.213	27.2176	0.05685
16.1172	1.21237	27.2343	0.05616
16.1255	1.21395	27.251	0.05342
16.1339	1.21395	27.2678	0.05137
16.1422	1.21618	27.2845	0.04452
16.1506	1.21491	27.3012	0.05548
16.159	1.2111	27.3179	0.05479
16.1673	1.21173	27.3346	0.04247
16.1757	1.21776	27.3513	0.04932
16.184	1.21459	27.368	0.04658
16.1924	1.21142	27.3847	0.05685
16.2007	1.21649	27.4015	0.05685
16.2091	1.21205	27.4182	0.05
16.2174	1.2111	27.4349	0.05137
16.2258	1.21205	27.4516	0.05137
16.2341	1.21427	27.4683	0.05411
16.2425	1.21205	27.485	0.04589
16.2509	1.21078	27.5017	0.05342
16.2592	1.21205	27.5184	0.05548
16.2676	1.21586	27.5352	0.05205
16.2759	1.21173	27.5519	0.04452
16.2843	1.21491	27.5686	0.05
16.2926	1.21554	27.5853	0.0589
16.301	1.21047	27.602	0.04658
16.3093	1.21618	27.6187	0.05342
16.3177	1.213	27.6354	0.05342
16.3261	1.21205	27.6521	0.05137
16.3344	1.21459	27.6688	0.05411
16.3428	1.21744	27.6855	0.05
16.3511	1.21491	27.7023	0.05411
16.3595	1.21395	27.719	0.05548
16.3678	1.21395	27.7357	0.04726
16.3762	1.21173	27.7524	0.06096
16.3846	1.21205	27.7691	0.05685
16.3929	1.2111	27.7858	0.05205
16.4013	1.20951	27.8025	0.05
16.4096	1.21491	27.8192	0.05
16.418	1.21522	27.836	0.04658
16.4263	1.2111	27.8527	0.05
16.4347	1.21015	27.8694	0.06507
16.443	1.21047	27.8861	0.05411
16.4514	1.21142	27.9028	0.05
16.4597	1.21618	27.9195	0.05753
16.4681	1.21269	27.9362	0.04932
16.4765	1.21491	27.9529	0.05342
16.4848	1.21205	27.9696	0.05342
16.4932	1.21078	27.9864	0.06301
16.5015	1.21395	28.0031	0.04041
16.5099	1.21586	28.0198	0.05
16.5182	1.22093	28.0365	0.06027
16.5266	1.21713	28.0532	0.05411
16.5349	1.21047	28.0699	0.04589
16.5433	1.21364	28.0866	0.06096
16.5517	1.20951	28.1033	0.05205
16.56	1.2092	28.12	0.05137
16.5684	1.21491	28.1367	0.05548
16.5767	1.21554	28.1535	0.05753
16.5851	1.2111	28.1702	0.04932
16.5934	1.20951	28.1869	0.06233
16.6018	1.213	28.2036	0.05753
16.6102	1.213	28.2203	0.05753
16.6185	1.2111	28.237	0.04384
16.6269	1.21269	28.2537	0.05274
16.6352	1.21681	28.2704	0.05205
16.6436	1.21681	28.2872	0.05342
16.6519	1.213	28.3039	0.05137
16.6603	1.21491	28.3206	0.06233
16.6686	1.21554	28.3373	0.04795
16.677	1.21459	28.354	0.06438
16.6853	1.21427	28.3707	0.04726
16.6937	1.21427	28.3874	0.05205
16.7021	1.21554	28.4041	0.05685
16.7104	1.21237	28.4208	0.05685
16.7188	1.21491	28.4376	0.05616
16.7271	1.21395	28.4543	0.06164
16.7355	1.213	28.471	0.05548
16.7438	1.21618	28.4877	0.05479
16.7522	1.21649	28.5044	0.05
16.7606	1.21427	28.5211	0.05753
16.7689	1.21142	28.5378	0.06164
16.7773	1.21047	28.5545	0.06575
16.7856	1.21173	28.5712	0.06233
16.794	1.21491	28.588	0.04726
16.8023	1.21015	28.6047	0.0589
16.8107	1.21427	28.6214	0.05068
16.8191	1.21364	28.6381	0.04932
16.8274	1.21586	28.6548	0.05753
16.8358	1.21459	28.6715	0.06575
16.8441	1.21142	28.6882	0.06233
16.8525	1.21364	28.7049	0.05959
16.8608	1.21427	28.7217	0.04589
16.8692	1.21269	28.7384	0.04452
16.8775	1.21522	28.7551	0.04384
16.8859	1.21459	28.7718	0.06301
16.8942	1.21998	28.7885	0.05479
16.9026	1.213	28.8052	0.04932
16.911	1.21586	28.8219	0.05274
16.9193	1.21237	28.8386	0.05411
16.9277	1.21173	28.8553	0.05068
16.936	1.21427	28.8721	0.05616
16.9444	1.21522	28.8888	0.04932
16.9527	1.21427	28.9055	0.05205
16.9611	1.21618	28.9222	0.05274
16.9694	1.21713	28.9389	0.05685
16.9778	1.21205	28.9556	0.04521
16.9862	1.21427	28.9723	0.05479
16.9945	1.21205	28.989	0.04658
17.0029	1.21522	29.0057	0.04932
17.0112	1.21459	29.0224	0.05342
17.0196	1.21586	29.0392	0.06027
17.0279	1.21237	29.0559	0.05274
17.0363	1.213	29.0726	0.04521
17.0447	1.21459	29.0893	0.04315
17.053	1.21459	29.106	0.04384
17.0614	1.21522	29.1227	0.05959
17.0697	1.21047	29.1394	0.04452
17.0781	1.21237	29.1561	0.05342
17.0864	1.21395	29.1729	0.04384
17.0948	1.21522	29.1896	0.0637
17.1031	1.21142	29.2063	0.05205
17.1115	1.21237	29.223	0.05548
17.1198	1.21871	29.2397	0.05274
17.1282	1.21491	29.2564	0.0589
17.1366	1.21491	29.2731	0.05411
17.1449	1.21015	29.2898	0.05205
17.1533	1.21586	29.3065	0.04932
17.1616	1.21173	29.3233	0.0589
17.17	1.21364	29.34	0.04795
17.1783	1.21459	29.3567	0.05
17.1867	1.21522	29.3734	0.05
17.195	1.213	29.3901	0.05959
17.2034	1.21237	29.4068	0.05068
17.2118	1.21586	29.4235	0.06438
17.2201	1.21618	29.4402	0.05616
17.2285	1.21237	29.4569	0.04726
17.2368	1.2111	29.4736	0.05274
17.2452	1.21078	29.4904	0.06096
17.2535	1.21078	29.5071	0.06575
17.2619	1.21522	29.5238	0.05205
17.2703	1.21586	29.5405	0.05274
17.2786	1.21586	29.5572	0.04384
17.287	1.20856	29.5739	0.05753
17.2953	1.20951	29.5906	0.05411
17.3037	1.21522	29.6073	0.04726
17.312	1.21586	29.6241	0.04726
17.3204	1.21554	29.6408	0.06164
17.3287	1.21142	29.6575	0.04315
17.3371	1.21237	29.6742	0.04932
17.3454	1.20983	29.6909	0.05068
17.3538	1.21173	29.7076	0.04521
17.3622	1.21237	29.7243	0.04795
17.3705	1.21205	29.741	0.04795
17.3789	1.21491	29.7577	0.05274
17.3872	1.21522	29.7745	0.05
17.3956	1.21586	29.7912	0.04726
17.4039	1.21395	29.8079	0.05548
17.4123	1.21269	29.8246	0.05274
17.4206	1.21364	29.8413	0.05068
17.429	1.21586	29.858	0.04658
17.4374	1.2184	29.8747	0.04726
17.4457	1.21142	29.8914	0.0411
17.4541	1.21142	29.9081	0.05342
17.4624	1.21237	29.9249	0.04932
17.4708	1.21015	29.9416	0.03562
17.4791	1.21713	29.9583	0.04521
17.4875	1.21364	29.975	0.05548
17.4959	1.21554	29.9917	0.05411
17.5042	1.21554	30.0084	0.04726
17.5126	1.21237	30.0251	0.04726
17.5209	1.21586	30.0418	0.04932
17.5293	1.21269	30.0586	0.04658
17.5376	1.21142	30.0753	0.05959
17.546	1.21427	30.092	0.05274
17.5543	1.21649	30.1087	0.04247
17.5627	1.21173	30.1254	0.05205
17.571	1.21459	30.1421	0.05342
17.5794	1.21269	30.1588	0.04726
17.5878	1.21142	30.1755	0.04452
17.5961	1.21459	30.1922	0.04726
17.6045	1.21491	30.209	0.05205
17.6128	1.21459	30.2257	0.05068
17.6212	1.21522	30.2424	0.04932
17.6295	1.21459	30.2591	0.04247
17.6379	1.21237	30.2758	0.03219
17.6462	1.213	30.2925	0.05274
17.6546	1.21142	30.3092	0.04658
17.663	1.21618	30.3259	0.05068
17.6713	1.21459	30.3426	0.04452
17.6797	1.20951	30.3593	0.05137
17.688	1.21078	30.3761	0.05
17.6964	1.21173	30.3928	0.05411
17.7047	1.21459	30.4095	0.04795
17.7131	1.21491	30.4262	0.05205
17.7215	1.21237	30.4429	0.04589
17.7298	1.21205	30.4596	0.04932
17.7382	1.21459	30.4763	0.05
17.7465	1.21522	30.493	0.04726
17.7549	1.21395	30.5098	0.05137
17.7632	1.21522	30.5265	0.04589
17.7716	1.21681	30.5432	0.05068
17.7799	1.21491	30.5599	0.05068
17.7883	1.21237	30.5766	0.04521
17.7966	1.21618	30.5933	0.04658
17.805	1.21078	30.61	0.05685
17.8134	1.2111	30.6267	0.04932
17.8217	1.21205	30.6434	0.04658
17.8301	1.2111	30.6602	0.05
17.8384	1.21522	30.6769	0.04658
17.8468	1.21586	30.6936	0.04726
17.8551	1.21586	30.7103	0.05274
17.8635	1.21205	30.727	0.04247
17.8719	1.21173	30.7437	0.05
17.8802	1.21395	30.7604	0.04589
17.8886	1.21459	30.7771	0.05411
17.8969	1.21364	30.7938	0.05479
17.9053	1.21491	30.8105	0.0411
17.9136	1.21237	30.8273	0.04589
17.922	1.21459	30.844	0.05137
17.9303	1.21459	30.8607	0.05137
17.9387	1.21681	30.8774	0.04452
17.9471	1.21522	30.8941	0.05205
17.9554	1.21269	30.9108	0.04589
17.9638	1.21395	30.9275	0.04521
17.9721	1.21269	30.9443	0.04658
17.9805	1.21237	30.961	0.05685
17.9888	1.213	30.9777	0.04795
17.9972	1.21078	30.9944	0.05
18.0055	1.21364	31.0111	0.04452
18.0139	1.213	31.0278	0.04658
18.0223	1.21459	31.0445	0.05342
18.0306	1.21047	31.0612	0.06096
18.039	1.21681	31.0779	0.04452
18.0473	1.21364	31.0947	0.04452
18.0557	1.21205	31.1114	0.05479
18.064	1.21205	31.1281	0.05548
18.0724	1.21459	31.1448	0.04795
18.0807	1.21205	31.1615	0.03699
18.0891	1.21205	31.1782	0.04658
18.0975	1.21491	31.1949	0.04521
18.1058	1.21078	31.2116	0.04589
18.1142	1.21395	31.2283	0.04726
18.1225	1.21269	31.245	0.05411
18.1309	1.21395	31.2618	0.03973
18.1392	1.21491	31.2785	0.04521
18.1476	1.21269	31.2952	0.04726
18.156	1.21269	31.3119	0.04521
18.1643	1.21205	31.3286	0.05137
18.1727	1.21491	31.3453	0.03699
18.181	1.21237	31.362	0.04932
18.1894	1.21491	31.3787	0.04521
18.1977	1.21586	31.3955	0.03219
18.2061	1.21269	31.4122	0.05548
18.2144	1.21015	31.4289	0.04932
18.2228	1.21173	31.4456	0.04178
18.2311	1.21871	31.4623	0.03973
18.2395	1.21364	31.479	0.03699
18.2479	1.21269	31.4957	0.03562
18.2562	1.21205	31.5124	0.03836
18.2646	1.21522	31.5291	0.03973
18.2729	1.21586	31.5459	0.04452
18.2813	1.21364	31.5626	0.03836
18.2896	1.21237	31.5793	0.04452
18.298	1.21237	31.596	0.05068
18.3063	1.21237	31.6127	0.04521
18.3147	1.21522	31.6294	0.04041
18.3231	1.21142	31.6461	0.04315
18.3314	1.21205	31.6628	0.04247
18.3398	1.21142	31.6795	0.03767
18.3481	1.21205	31.6962	0.02534
18.3565	1.21649	31.713	0.03356
18.3648	1.21205	31.7297	0.04452
18.3732	1.21618	31.7464	0.03425
18.3816	1.213	31.7631	0.03425
18.3899	1.21364	31.7798	0.0363
18.3983	1.21395	31.7965	0.04658
18.4066	1.21427	31.8132	0.03562
18.415	1.21364	31.8299	0.03288
18.4233	1.21395	31.8467	0.03219
18.4317	1.21205	31.8634	0.03288
18.44	1.21554	31.8801	0.04247
18.4484	1.21618	31.8968	0.02603
18.4567	1.213	31.9135	0.04178
18.4651	1.21173	31.9302	0.04452
18.4735	1.21522	31.9469	0.04315
18.4818	1.21649	31.9636	0.03425
18.4902	1.21142	31.9803	0.03767
18.4985	1.21078	31.9971	0.04521
18.5069	1.21047	32.0138	0.03973
18.5152	1.21364	32.0305	0.02945
18.5236	1.21237	32.0472	0.03836
18.5319	1.21744	32.0639	0.03425
18.5403	1.21522	32.0806	0.0363
18.5487	1.21491	32.0973	0.03425
18.557	1.213	32.114	0.04384
18.5654	1.21395	32.1307	0.04178
18.5737	1.21173	32.1475	0.04795
18.5821	1.21491	32.1642	0.03425
18.5904	1.21269	32.1809	0.03699
18.5988	1.21395	32.1976	0.04521
18.6072	1.21142	32.2143	0.03425
18.6155	1.21427	32.231	0.03425
18.6239	1.20825	32.2477	0.03082
18.6322	1.21173	32.2644	0.03425
18.6406	1.21649	32.2811	0.03767
18.6489	1.21491	32.2979	0.03425
18.6573	1.21427	32.3146	0.0411
18.6656	1.213	32.3313	0.03014
18.674	1.21491	32.348	0.03767
18.6823	1.21681	32.3647	0.03973
18.6907	1.21935	32.3814	0.04041
18.6991	1.21554	32.3981	0.04041
18.7074	1.21395	32.4148	0.03356
18.7158	1.2111	32.4316	0.03425
18.7241	1.21047	32.4483	0.04589
18.7325	1.21395	32.465	0.04178
18.7408	1.21364	32.4817	0.04452
18.7492	1.21364	32.4984	0.03767
18.7575	1.21395	32.5151	0.03493
18.7659	1.21395	32.5318	0.04521
18.7743	1.2184	32.5485	0.03151
18.7826	1.213	32.5652	0.03493
18.791	1.21459	32.5819	0.03836
18.7993	1.21459	32.5987	0.04247
18.8077	1.21776	32.6154	0.03014
18.816	1.21427	32.6321	0.03082
18.8244	1.21395	32.6488	0.03973
18.8328	1.21491	32.6655	0.02466
18.8411	1.21586	32.6822	0.03082
18.8495	1.21427	32.6989	0.0411
18.8578	1.21142	32.7156	0.03288
18.8662	1.21491	32.7323	0.0363
18.8745	1.21459	32.7491	0.02808
18.8829	1.21649	32.7658	0.03493
18.8912	1.21142	32.7825	0.03699
18.8996	1.21364	32.7992	0.03288
18.9079	1.21459	32.8159	0.03767
18.9163	1.21491	32.8326	0.03082
18.9247	1.21713	32.8493	0.03836
18.933	1.21205	32.866	0.03767
18.9414	1.2184	32.8828	0.0363
18.9497	1.21491	32.8995	0.03493
18.9581	1.21205	32.9162	0.02192
18.9664	1.21491	32.9329	0.02534
18.9748	1.21522	32.9496	0.02466
18.9831	1.21364	32.9663	0.03699
18.9915	1.21173	32.983	0.03493
18.9999	1.21364	32.9997	0.03493
19.0082	1.21554	33.0164	0.03151
19.0166	1.21364	33.0331	0.02671
19.0249	1.2111	33.0499	0.02671
19.0333	1.21237	33.0666	0.04178
19.0416	1.21364	33.0833	0.02808
19.05	1.21744	33.1	0.03288
19.0584	1.21364	33.1167	0.03493
19.0667	1.21205	33.1334	0.02123
19.0751	1.21364	33.1501	0.03836
19.0834	1.21205	33.1668	0.04452
19.0918	1.21554	33.1836	0.03493
19.1001	1.21522	33.2003	0.03973
19.1085	1.21554	33.217	0.03836
19.1168	1.213	33.2337	0.02123
19.1252	1.21205	33.2504	0.03219
19.1336	1.21554	33.2671	0.04247
19.1419	1.21935	33.2838	0.03288
19.1503	1.21364	33.3005	0.04041
19.1586	1.21047	33.3173	0.04178
19.167	1.21427	33.334	0.03219
19.1753	1.21586	33.3507	0.03151
19.1837	1.21395	33.3674	0.02671
19.192	1.21491	33.3841	0.03082
19.2004	1.21586	33.4008	0.03562
19.2088	1.21744	33.4175	0.03219
19.2171	1.21205	33.4342	0.03425
19.2255	1.21554	33.4509	0.03288
19.2338	1.21364	33.4676	0.03151
19.2422	1.21491	33.4844	0.03493
19.2505	1.20793	33.5011	0.0274
19.2589	1.21522	33.5178	0.03014
19.2673	1.21522	33.5345	0.02534
19.2756	1.21395	33.5512	0.0274
19.284	1.2111	33.5679	0.03562
19.2923	1.21427	33.5846	0.03425
19.3007	1.21491	33.6013	0.03014
19.309	1.21237	33.618	0.03219
19.3174	1.21269	33.6348	0.02192
19.3257	1.21459	33.6515	0.02466
19.3341	1.21269	33.6682	0.03767
19.3424	1.21269	33.6849	0.03973
19.3508	1.21047	33.7016	0.03219
19.3592	1.21491	33.7183	0.03425
19.3675	1.21586	33.735	0.02945
19.3759	1.21269	33.7517	0.04178
19.3842	1.21364	33.7685	0.03219
19.3926	1.21364	33.7852	0.03151
19.4009	1.21713	33.8019	0.02808
19.4093	1.21364	33.8186	0.03493
19.4176	1.21078	33.8353	0.0274
19.426	1.21681	33.852	0.03082
19.4344	1.21427	33.8687	0.03562
19.4427	1.21522	33.8854	0.0274
19.4511	1.2203	33.9021	0.03356
19.4594	1.213	33.9188	0.03699
19.4678	1.21142	33.9356	0.03699
19.4761	1.21395	33.9523	0.03767
19.4845	1.21047	33.969	0.03767
19.4929	1.21522	33.9857	0.03836
19.5012	1.21713	34.0024	0.03699
19.5096	1.21522	34.0191	0.04726
19.5179	1.21903	34.0358	0.04658
19.5263	1.21713	34.0525	0.03219
19.5346	1.213	34.0692	0.03356
19.543	1.21078	34.086	0.03973
19.5513	1.21522	34.1027	0.04589
19.5597	1.21491	34.1194	0.04658
19.568	1.21618	34.1361	0.05137
19.5764	1.213	34.1528	0.04795
19.5848	1.21586	34.1695	0.04658
19.5931	1.21744	34.1862	0.06438
19.6015	1.21237	34.2029	0.05548
19.6098	1.21395	34.2197	0.05137
19.6182	1.21522	34.2364	0.05959
19.6265	1.21459	34.2531	0.07192
19.6349	1.21491	34.2698	0.06438
19.6432	1.21649	34.2865	0.06918
19.6516	1.21554	34.3032	0.08562
19.66	1.21427	34.3199	0.07877
19.6683	1.21713	34.3366	0.08904
19.6767	1.21586	34.3533	0.07945
19.685	1.21078	34.3701	0.08219
19.6934	1.213	34.3868	0.0726
19.7017	1.213	34.4035	0.07671
19.7101	1.21459	34.4202	0.08288
19.7185	1.21459	34.4369	0.06027
19.7268	1.21078	34.4536	0.06164
19.7352	1.21269	34.4703	0.06027
19.7435	1.21935	34.487	0.05479
19.7519	1.21618	34.5037	0.04932
19.7602	1.213	34.5205	0.03767
19.7686	1.213	34.5372	0.04247
19.7769	1.21935	34.5539	0.03151
19.7853	1.21395	34.5706	0.0411
19.7936	1.21491	34.5873	0.03562
19.802	1.21459	34.604	0.03288
19.8104	1.213	34.6207	0.03288
19.8187	1.21649	34.6374	0.0411
19.8271	1.21205	34.6542	0.03356
19.8354	1.21776	34.6709	0.03082
19.8438	1.21269	34.6876	0.03082
19.8521	1.21871	34.7043	0.02945
19.8605	1.21459	34.721	0.0226
19.8688	1.21491	34.7377	0.03014
19.8772	1.21935	34.7544	0.03151
19.8856	1.21459	34.7711	0.03151
19.8939	1.21586	34.7878	0.03288
19.9023	1.21554	34.8045	0.03493
19.9106	1.21649	34.8213	0.03082
19.919	1.21237	34.838	0.02603
19.9273	1.21237	34.8547	0.03082
19.9357	1.21459	34.8714	0.03973
19.9441	1.21776	34.8881	0.02603
19.9524	1.21681	34.9048	0.03493
19.9608	1.21966	34.9215	0.03973
19.9691	1.21744	34.9382	0.03288
19.9775	1.21142	34.9549	0.03288
19.9858	1.2111	34.9717	0.02534
19.9942	1.21364	34.9884	0.03288
20.0025	1.21681	35.0051	0.03973
20.0109	1.21395	35.0218	0.01986
20.0192	1.21427	35.0385	0.03767
20.0276	1.21618	35.0552	0.03356
20.036	1.21586	35.0719	0.01986
20.0443	1.21713	35.0886	0.03219
20.0527	1.21522	35.1054	0.02329
20.061	1.2111	35.1221	0.03082
20.0694	1.21427	35.1388	0.03356
20.0777	1.21744	35.1555	0.0274
20.0861	1.21744	35.1722	0.03493
20.0944	1.21459	35.1889	0.03288
20.1028	1.21237	35.2056	0.03151
20.1112	1.21618	35.2223	0.02671
20.1195	1.21522	35.239	0.03219
20.1279	1.213	35.2557	0.02808
20.1362	1.21871	35.2725	0.02123
20.1446	1.21491	35.2892	0.03836
20.1529	1.21903	35.3059	0.02945
20.1613	1.21586	35.3226	0.03356
20.1697	1.213	35.3393	0.0274
20.178	1.21586	35.356	0.02466
20.1864	1.2184	35.3727	0.02603
20.1947	1.21554	35.3894	0.03151
20.2031	1.21205	35.4061	0.03219
20.2114	1.21173	35.4229	0.02397
20.2198	1.21618	35.4396	0.02466
20.2281	1.21618	35.4563	0.02603
20.2365	1.21586	35.473	0.03014
20.2449	1.21364	35.4897	0.03151
20.2532	1.21427	35.5064	0.02603
20.2616	1.21871	35.5231	0.03219
20.2699	1.21173	35.5398	0.03082
20.2783	1.21269	35.5566	0.02329
20.2866	1.21586	35.5733	0.01986
20.295	1.21554	35.59	0.03014
20.3033	1.21364	35.6067	0.02055
20.3117	1.21459	35.6234	0.02534
20.3201	1.21681	35.6401	0.0274
20.3284	1.21681	35.6568	0.02192
20.3368	1.21269	35.6735	0.03973
20.3451	1.21618	35.6902	0.02671
20.3535	1.21713	35.707	0.03014
20.3618	1.21713	35.7237	0.02192
20.3702	1.21554	35.7404	0.03562
20.3786	1.21364	35.7571	0.0226
20.3869	1.21427	35.7738	0.03082
20.3953	1.2203	35.7905	0.0226
20.4036	1.213	35.8072	0.03082
20.412	1.21554	35.8239	0.03014
20.4203	1.21649	35.8406	0.02808
20.4287	1.21395	35.8574	0.0226
20.437	1.21681	35.8741	0.02329
20.4454	1.21491	35.8908	0.02397
20.4537	1.21491	35.9075	0.01781
20.4621	1.21491	35.9242	0.03082
20.4705	1.21173	35.9409	0.02945
20.4788	1.21364	35.9576	0.02808
20.4872	1.21269	35.9743	0.03288
20.4955	1.21681	35.9911	0.01712
20.5039	1.21427	36.0078	0.03219
20.5122	1.21554	36.0245	0.02466
20.5206	1.213	36.0412	0.02808
20.5289	1.21459	36.0579	0.0274
20.5373	1.21649	36.0746	0.02055
20.5457	1.21871	36.0913	0.01986
20.554	1.21205	36.108	0.02466
20.5624	1.22062	36.1247	0.02192
20.5707	1.21269	36.1414	0.02466
20.5791	1.21395	36.1582	0.02603
20.5874	1.21427	36.1749	0.03699
20.5958	1.21205	36.1916	0.02466
20.6042	1.21395	36.2083	0.03082
20.6125	1.21237	36.225	0.0226
20.6209	1.21364	36.2417	0.02671
20.6292	1.2111	36.2584	0.03014
20.6376	1.21427	36.2751	0.02603
20.6459	1.21681	36.2918	0.02123
20.6543	1.21903	36.3086	0.02466
20.6626	1.21427	36.3253	0.02466
20.671	1.21522	36.342	0.03356
20.6793	1.21015	36.3587	0.02808
20.6877	1.21586	36.3754	0.02808
20.6961	1.21078	36.3921	0.03425
20.7044	1.21459	36.4088	0.02329
20.7128	1.21491	36.4255	0.02055
20.7211	1.213	36.4423	0.03014
20.7295	1.21618	36.459	0.01849
20.7378	1.21459	36.4757	0.02945
20.7462	1.213	36.4924	0.02534
20.7545	1.21966	36.5091	0.03014
20.7629	1.21713	36.5258	0.02808
20.7713	1.21586	36.5425	0.01712
20.7796	1.21395	36.5592	0.03219
20.788	1.21618	36.5759	0.02603
20.7963	1.21459	36.5926	0.02603
20.8047	1.21427	36.6094	0.02808
20.813	1.21618	36.6261	0.02192
20.8214	1.21681	36.6428	0.02603
20.8298	1.21395	36.6595	0.03425
20.8381	1.21871	36.6762	0.02534
20.8465	1.21427	36.6929	0.02397
20.8548	1.21427	36.7096	0.02534
20.8632	1.21618	36.7263	0.02192
20.8715	1.21047	36.7431	0.03151
20.8799	1.21618	36.7598	0.01575
20.8882	1.21618	36.7765	0.02671
20.8966	1.21237	36.7932	0.0226
20.9049	1.21618	36.8099	0.02534
20.9133	1.21142	36.8266	0.03082
20.9217	1.21491	36.8433	0.03288
20.93	1.21744	36.86	0.03356
20.9384	1.21491	36.8768	0.02671
20.9467	1.21364	36.8935	0.02192
20.9551	1.21618	36.9102	0.03767
20.9634	1.21364	36.9269	0.02945
20.9718	1.2111	36.9436	0.03219
20.9801	1.21427	36.9603	0.02329
20.9885	1.21554	36.977	0.04041
20.9969	1.21459	36.9937	0.02534
21.0052	1.21871	37.0104	0.02534
21.0136	1.21935	37.0271	0.02055
21.0219	1.21142	37.0439	0.02671
21.0303	1.21618	37.0606	0.02466
21.0386	1.21966	37.0773	0.02945
21.047	1.21522	37.094	0.03014
21.0554	1.21903	37.1107	0.02466
21.0637	1.21522	37.1274	0.02534
21.0721	1.21681	37.1441	0.02808
21.0804	1.21554	37.1608	0.02397
21.0888	1.21491	37.1775	0.03014
21.0971	1.21205	37.1943	0.03151
21.1055	1.21903	37.211	0.01781
21.1138	1.21554	37.2277	0.02397
21.1222	1.21649	37.2444	0.0274
21.1305	1.21459	37.2611	0.03082
21.1389	1.21554	37.2778	0.03151
21.1473	1.21871	37.2945	0.03082
21.1556	1.21586	37.3112	0.02808
21.164	1.21427	37.328	0.0274
21.1723	1.21269	37.3447	0.03288
21.1807	1.21681	37.3614	0.02671
21.189	1.21554	37.3781	0.0274
21.1974	1.21586	37.3948	0.03767
21.2057	1.21618	37.4115	0.02808
21.2141	1.21681	37.4282	0.02808
21.2225	1.21713	37.4449	0.02671
21.2308	1.21744	37.4616	0.0363
21.2392	1.22125	37.4783	0.03493
21.2475	1.21681	37.4951	0.03836
21.2559	1.21776	37.5118	0.03493
21.2642	1.21618	37.5285	0.02466
21.2726	1.20856	37.5452	0.02945
21.281	1.21142	37.5619	0.03014
21.2893	1.21618	37.5786	0.02671
21.2977	1.21554	37.5953	0.03425
21.306	1.21744	37.612	0.02466
21.3144	1.21649	37.6287	0.03014
21.3227	1.21618	37.6455	0.03425
21.3311	1.21491	37.6622	0.03493
21.3394	1.21427	37.6789	0.03767
21.3478	1.21522	37.6956	0.03082
21.3561	1.2184	37.7123	0.03288
21.3645	1.21681	37.729	0.03356
21.3729	1.2203	37.7457	0.02945
21.3812	1.21395	37.7624	0.03767
21.3896	1.2203	37.7792	0.03219
21.3979	1.21459	37.7959	0.02945
21.4063	1.21395	37.8126	0.03151
21.4146	1.21205	37.8293	0.02603
21.423	1.21395	37.846	0.03973
21.4314	1.2111	37.8627	0.02603
21.4397	1.21713	37.8794	0.02945
21.4481	1.21649	37.8961	0.0411
21.4564	1.21744	37.9128	0.03219
21.4648	1.213	37.9296	0.03836
21.4731	1.21491	37.9463	0.02945
21.4815	1.22062	37.963	0.03082
21.4898	1.21649	37.9797	0.03356
21.4982	1.21966	37.9964	0.02329
21.5066	1.21744	38.0131	0.03151
21.5149	1.213	38.0298	0.03082
21.5233	1.21427	38.0465	0.02945
21.5316	1.21871	38.0632	0.03219
21.54	1.21491	38.08	0.03082
21.5483	1.21586	38.0967	0.02808
21.5567	1.21618	38.1134	0.03151
21.565	1.21871	38.1301	0.0411
21.5734	1.21713	38.1468	0.0274
21.5818	1.21618	38.1635	0.03356
21.5901	1.21586	38.1802	0.03836
21.5985	1.21205	38.1969	0.02671
21.6068	1.21649	38.2137	0.0363
21.6152	1.21681	38.2304	0.04041
21.6235	1.21554	38.2471	0.02671
21.6319	1.21744	38.2638	0.04247
21.6403	1.21618	38.2805	0.02603
21.6486	1.21554	38.2972	0.03425
21.657	1.21554	38.3139	0.03562
21.6653	1.21586	38.3306	0.0363
21.6737	1.21618	38.3473	0.0363
21.682	1.21395	38.364	0.03288
21.6904	1.21364	38.3808	0.03082
[truncated: 3,388 more rows]

## Sheet: b
	0 mg/mL	20mg/mL	40mg/mL	60mg/mL	80mg/mL	100mg/mL	120mg/mL
Wavelength (nm)	Absorbance
600	-0.00115	0.00672	0.01299	0.00966	-0.000806	0.00845	0.0071
599	-0.00129	0.00637	0.01235	0.00904	-0.000576	0.00864	0.00669
598	-0.00131	0.00622	0.01295	0.00934	-0.0002	0.00879	0.00667
597	-0.00164	0.00613	0.01273	0.00934	-0.000637	0.00812	0.00697
596	-0.000833	0.00637	0.01276	0.00919	-0.000116	0.00891	0.00663
595	-0.00123	0.00673	0.01254	0.00974	-0.000836	0.0088	0.00749
594	-0.00136	0.00683	0.01242	0.00982	-0.000301	0.00891	0.00719
593	-0.00132	0.0068	0.01306	0.00973	8.1e-05	0.00903	0.00752
592	-0.000656	0.00678	0.01289	0.00934	-0.00042	0.0095	0.00716
591	-0.000913	0.00664	0.01333	0.00964	-0.00091	0.0094	0.00719
590	-0.000804	0.00689	0.01275	0.00949	-0.000119	0.00931	0.007
589	-0.00118	0.00725	0.01343	0.00975	0.000189	0.00893	0.00731
588	-0.00113	0.0075	0.01327	0.01006	-0.000285	0.00852	0.00785
587	-0.00134	0.0073	0.01378	0.01028	-0.000886	0.00948	0.00804
586	-0.000893	0.00666	0.01314	0.00985	-0.000202	0.00999	0.00747
585	-0.000652	0.00666	0.0134	0.00968	0.000312	0.00972	0.00744
584	-0.00079	0.00735	0.01356	0.00975	0.000135	0.01021	0.00768
583	-0.00114	0.00726	0.01347	0.01024	2.8e-05	0.00963	0.00782
582	-0.000779	0.00718	0.01325	0.00998	-0.000294	0.01006	0.00796
581	-0.000602	0.00732	0.01369	0.0105	-0.000351	0.01048	0.00842
580	-0.000655	0.00737	0.0133	0.01011	0.000114	0.00959	0.00773
579	-0.00108	0.00703	0.01322	0.01025	3.3e-05	0.01025	0.0081
578	-0.000549	0.00701	0.01371	0.01033	0.000265	0.01077	0.00794
577	-0.000823	0.00666	0.01312	0.0102	6.4e-05	0.00977	0.00783
576	-0.000775	0.00678	0.01298	0.01011	0.000393	0.01058	0.00813
575	-0.000668	0.00788	0.0142	0.01068	0.000277	0.01016	0.0093
574	-0.000736	0.00707	0.01344	0.00983	0.000404	0.01073	0.00789
573	-0.000421	0.00746	0.01362	0.01049	-0.000192	0.00989	0.00834
572	-0.000433	0.00746	0.01359	0.01065	0.000604	0.01004	0.00803
571	-0.000723	0.00721	0.01307	0.00991	-6.2e-05	0.01059	0.00786
570	-0.00101	0.00717	0.01319	0.01057	-0.000549	0.00972	0.00848
569	-0.000493	0.00732	0.01343	0.01031	0.000767	0.01041	0.00871
568	-0.00122	0.0073	0.01356	0.01073	-5.4e-05	0.00999	0.00924
567	-0.00105	0.00692	0.01272	0.01032	0.000178	0.01005	0.00827
566	-0.000932	0.00724	0.01363	0.01004	0.000256	0.01049	0.00876
565	-0.00114	0.00733	0.01308	0.01063	-0.000683	0.01033	0.00864
564	-0.000667	0.00734	0.01371	0.0107	0.00029	0.01082	0.00875
563	-0.000326	0.00695	0.01322	0.01036	-0.000278	0.01104	0.00864
562	-0.000733	0.00701	0.01315	0.01044	8.9e-05	0.01096	0.00829
561	-0.00137	0.0077	0.01383	0.01122	-0.000694	0.01056	0.00971
560	-0.00147	0.00772	0.01388	0.01169	3.7e-05	0.01082	0.00973
559	-0.00214	0.00772	0.01365	0.01186	-0.000307	0.01043	0.00955
558	-0.00173	0.00838	0.01427	0.01243	-0.000315	0.01091	0.01005
557	-0.00143	0.0083	0.01389	0.01244	0.000248	0.01127	0.01009
556	-0.00182	0.00739	0.01344	0.01151	0.000173	0.01108	0.00951
555	-0.00124	0.00792	0.01386	0.01195	4.9e-05	0.01119	0.01021
554	-0.00106	0.00816	0.01367	0.01219	0.000178	0.01172	0.01012
553	-0.00182	0.00792	0.01368	0.01113	0.000656	0.01131	0.00967
552	-0.00178	0.00821	0.01405	0.01256	0.00027	0.011	0.01014
551	-0.00114	0.00804	0.01391	0.01204	0.00079	0.01205	0.01023
550	-0.00206	0.00754	0.01345	0.0114	0.000781	0.01123	0.0099
549	-0.00162	0.0079	0.01375	0.01205	0.000341	0.01119	0.01019
548	-0.00124	0.00799	0.01371	0.01225	0.00121	0.01161	0.0098
547	-0.00149	0.00784	0.01353	0.01205	0.000573	0.01166	0.0105
546	-0.00134	0.00744	0.01351	0.01217	0.000479	0.0118	0.01031
545	-0.00107	0.00835	0.01391	0.01229	0.000911	0.01216	0.01063
544	-0.00147	0.0082	0.01376	0.01223	0.00101	0.01201	0.01067
543	-0.00168	0.00806	0.01339	0.01179	0.000511	0.01175	0.01013
542	-0.00163	0.00805	0.01349	0.01191	0.00104	0.01213	0.01009
541	-0.00151	0.00764	0.01303	0.01218	0.000758	0.01145	0.01012
540	-0.00162	0.00833	0.01346	0.01246	0.000808	0.01203	0.01091
539	-0.00161	0.00837	0.01411	0.01326	0.000881	0.01212	0.01101
538	-0.00143	0.00797	0.01349	0.01185	0.00121	0.0126	0.01072
537	-0.0018	0.00786	0.01349	0.01258	0.000692	0.01198	0.01084
536	-0.000714	0.00776	0.0134	0.0121	0.00123	0.01286	0.01066
535	-0.00129	0.00813	0.01345	0.0126	0.00119	0.01249	0.01104
534	-0.00102	0.00807	0.01366	0.01278	0.0013	0.01264	0.01112
533	-0.000645	0.00839	0.01359	0.01303	0.00138	0.01328	0.01117
532	-0.00138	0.00864	0.01365	0.01287	0.00206	0.01253	0.01119
531	-0.000947	0.00774	0.01338	0.01234	0.00168	0.01299	0.01029
530	-0.000433	0.00852	0.01379	0.01296	0.00118	0.01348	0.0112
529	-0.000958	0.00795	0.01315	0.01187	0.000916	0.01301	0.01092
528	-0.00123	0.00863	0.01383	0.013	0.00151	0.0129	0.01168
527	-0.000902	0.0081	0.01382	0.01245	0.00175	0.01302	0.01179
526	-0.00145	0.00842	0.0137	0.01318	0.00188	0.01278	0.0121
525	-0.000843	0.00801	0.01359	0.0123	0.00165	0.01349	0.01119
524	-0.000984	0.0083	0.01329	0.01301	0.00185	0.01293	0.012
523	-0.000798	0.00831	0.01375	0.01271	0.00187	0.01338	0.01169
522	-0.000859	0.00803	0.01306	0.0122	0.00192	0.01329	0.01111
521	-0.000389	0.00834	0.01354	0.01322	0.00185	0.01329	0.01215
520	-0.000423	0.00826	0.01384	0.01312	0.00167	0.01397	0.01168
519	-0.000196	0.00825	0.0143	0.01296	0.0025	0.01343	0.01222
518	0.000454	0.00836	0.01358	0.01273	0.00235	0.01391	0.01178
517	-0.000648	0.00815	0.01329	0.01252	0.0019	0.01358	0.01209
516	-0.000431	0.00897	0.01391	0.01323	0.00267	0.01422	0.01283
515	-0.00013	0.0084	0.01392	0.01322	0.00342	0.01422	0.01262
514	-0.000372	0.00841	0.01423	0.01306	0.00249	0.01417	0.01261
513	-7.5e-05	0.00771	0.01339	0.01297	0.00296	0.0145	0.01246
512	0.000335	0.00846	0.01382	0.01317	0.00276	0.01393	0.01268
511	-0.000198	0.00891	0.01386	0.0131	0.00197	0.01388	0.01357
510	-0.000581	0.00815	0.01371	0.01284	0.00221	0.01473	0.01299
509	0.000428	0.00845	0.01374	0.01326	0.0035	0.01502	0.01285
508	-5.1e-05	0.00789	0.01364	0.01308	0.00247	0.01483	0.01248
507	-0.000329	0.00779	0.0141	0.01338	0.00216	0.01445	0.01378
506	-0.000444	0.00791	0.01321	0.01302	0.00243	0.01401	0.01354
505	-0.000631	0.008	0.0134	0.01321	0.00299	0.0146	0.01303
504	0.000189	0.00761	0.01297	0.01287	0.00339	0.01522	0.01319
503	0	0.0079	0.01332	0.01342	0.00397	0.01527	0.01357
502	7.7e-05	0.00777	0.01351	0.01335	0.00374	0.01492	0.01377
501	0.000118	0.00871	0.0141	0.0139	0.0041	0.01485	0.01444
500	0.000194	0.00745	0.01344	0.01355	0.00397	0.01499	0.01431
499	4.1e-05	0.00748	0.01372	0.0131	0.00374	0.01467	0.01363
498	0.00118	0.00794	0.0137	0.01348	0.0042	0.01634	0.01477
497	0.000916	0.0075	0.01387	0.01411	0.00403	0.01622	0.01529
496	0.000774	0.00799	0.01388	0.01425	0.0043	0.01621	0.01531
495	0.000248	0.00834	0.0138	0.01383	0.00546	0.01612	0.01552
494	0.000853	0.00812	0.01466	0.01431	0.00552	0.01605	0.01615
493	0.000742	0.00707	0.01293	0.01369	0.00447	0.01645	0.01578
492	0.000865	0.0085	0.01428	0.01494	0.00519	0.01689	0.017
491	0.000437	0.00821	0.01468	0.01519	0.00523	0.01767	0.01759
490	0.000591	0.00786	0.01384	0.01455	0.00542	0.01743	0.01713
489	0.000613	0.00795	0.01392	0.01521	0.00624	0.01731	0.01776
488	0.00143	0.00799	0.01411	0.015	0.00606	0.01831	0.01752
487	0.000677	0.00739	0.01332	0.01487	0.00593	0.01796	0.01747
486	0.00085	0.00842	0.01395	0.01555	0.0062	0.01873	0.01868
485	0.000558	0.00803	0.01438	0.01623	0.00647	0.01868	0.01947
484	0.000561	0.0085	0.01469	0.01621	0.00682	0.01895	0.01974
483	0.000438	0.00847	0.01442	0.01633	0.00708	0.01865	0.02082
482	0.000899	0.00899	0.0144	0.01669	0.00749	0.0199	0.02103
481	0.000921	0.00895	0.01478	0.01731	0.00776	0.02015	0.02124
480	0.000218	0.00987	0.01522	0.01776	0.00847	0.02055	0.02248
479	0.000555	0.00876	0.01401	0.01763	0.0088	0.02037	0.02278
478	0.00144	0.00909	0.01401	0.01815	0.00907	0.02201	0.02316
477	0.00053	0.00867	0.01442	0.0177	0.00943	0.02128	0.0234
476	0.00139	0.0094	0.0146	0.01824	0.00921	0.02239	0.02549
475	0.000599	0.00884	0.01494	0.01839	0.01009	0.02186	0.02527
474	0.00119	0.00965	0.01486	0.01902	0.01111	0.02273	0.02682
473	0.000786	0.00964	0.01479	0.01945	0.01108	0.02352	0.02689
472	0.000147	0.00925	0.01496	0.01932	0.01174	0.02291	0.02739
471	0.000547	0.00864	0.01488	0.01928	0.01189	0.02367	0.02897
470	0.00136	0.0088	0.01449	0.0201	0.01277	0.02443	0.0292
469	0.001	0.00937	0.01557	0.0201	0.01298	0.02548	0.03027
468	0.00156	0.00887	0.01476	0.02072	0.01381	0.02541	0.03069
467	0.00141	0.00909	0.01563	0.0215	0.0137	0.02649	0.03205
466	0.00123	0.00941	0.01537	0.02129	0.01454	0.02676	0.03303
465	0.00166	0.0092	0.01515	0.02172	0.01518	0.02662	0.03449
464	0.00163	0.00952	0.01537	0.02283	0.01562	0.0286	0.03465
463	0.0019	0.00972	0.0164	0.02276	0.01566	0.02908	0.03616
462	0.00161	0.00989	0.01567	0.02256	0.01685	0.02954	0.0377
461	0.00203	0.00998	0.01571	0.0239	0.0175	0.03001	0.0394
460	0.00161	0.00961	0.01504	0.02339	0.0178	0.02975	0.03955
459	0.00255	0.00994	0.01626	0.0248	0.01786	0.03181	0.04118
458	0.00221	0.01116	0.01622	0.02624	0.01976	0.03201	0.04198
457	0.00244	0.00979	0.01561	0.02457	0.01899	0.03322	0.04346
456	0.00157	0.01035	0.01502	0.02522	0.01976	0.03262	0.04459
455	0.00233	0.01016	0.01566	0.02592	0.02027	0.03431	0.04517
454	0.00176	0.0099	0.01618	0.02624	0.02199	0.03488	0.04688
453	0.00228	0.01049	0.01619	0.02791	0.023	0.03539	0.04847
452	0.00154	0.01086	0.01722	0.02859	0.02424	0.03689	0.05038
451	0.0023	0.01112	0.01708	0.02851	0.02452	0.03734	0.05247
450	0.00261	0.01098	0.01705	0.02883	0.02464	0.03826	0.05316
449	0.00163	0.01066	0.01648	0.0302	0.0258	0.03819	0.05485
448	0.00279	0.01045	0.01594	0.03002	0.0254	0.04065	0.05555
447	0.00269	0.01082	0.01645	0.03069	0.02653	0.0414	0.05721
446	0.00195	0.01062	0.01688	0.03098	0.02777	0.04162	0.05955
445	0.00254	0.01168	0.01708	0.03182	0.0285	0.04295	0.06037
444	0.00236	0.01116	0.01716	0.03174	0.02919	0.04417	0.06214
443	0.00295	0.01133	0.01827	0.03347	0.03113	0.04458	0.06466
442	0.00264	0.01124	0.01827	0.03451	0.03136	0.0461	0.06569
441	0.00176	0.01094	0.01739	0.03467	0.03235	0.04637	0.06778
440	0.00283	0.01201	0.01852	0.03613	0.03288	0.04793	0.06945
439	0.00295	0.01208	0.01832	0.03621	0.03392	0.04937	0.07107
438	0.00217	0.01182	0.01779	0.03704	0.03508	0.04965	0.07304
437	0.0022	0.01185	0.01825	0.03762	0.03679	0.05087	0.0755
436	0.00281	0.01187	0.01805	0.03792	0.03702	0.05158	0.0763
435	0.00285	0.01254	0.01839	0.03946	0.03731	0.05358	0.0784
434	0.00324	0.01236	0.01936	0.03976	0.04012	0.05477	0.08092
433	0.00301	0.01279	0.01959	0.04119	0.04082	0.05565	0.08403
432	0.00288	0.0131	0.01911	0.04145	0.04169	0.05724	0.08645
431	0.00325	0.01213	0.0194	0.04297	0.0426	0.05853	0.08805
430	0.00326	0.01264	0.01939	0.04345	0.04377	0.05954	0.09007
429	0.00317	0.01288	0.01934	0.04368	0.04523	0.0612	0.09235
428	0.00333	0.01197	0.01905	0.04477	0.04634	0.06301	0.0954
427	0.00346	0.01275	0.0196	0.04595	0.04687	0.06413	0.09769
426	0.00323	0.01245	0.01916	0.04622	0.04854	0.06582	0.09985
425	0.0033	0.01333	0.02058	0.04864	0.04967	0.06719	0.10301
424	0.00293	0.01345	0.02071	0.04909	0.05206	0.06891	0.10647
423	0.00338	0.01417	0.01997	0.05117	0.05235	0.07109	0.1093
422	0.00402	0.0129	0.02067	0.05175	0.05508	0.07293	0.11226
421	0.00384	0.01397	0.02049	0.0526	0.05677	0.07456	0.11599
420	0.00286	0.01468	0.02174	0.05399	0.05773	0.07626	0.1198
419	0.00405	0.01465	0.02167	0.05552	0.05973	0.07892	0.12433
418	0.00334	0.01401	0.02097	0.05616	0.06023	0.08055	0.12718
417	0.00309	0.01423	0.02148	0.05771	0.06327	0.08308	0.13134
416	0.00452	0.01423	0.02185	0.05913	0.0651	0.08647	0.13586
415	0.00409	0.0153	0.02306	0.06134	0.0674	0.08811	0.14139
414	0.00403	0.01459	0.02207	0.0624	0.07019	0.09097	0.14567
413	0.0039	0.0159	0.02316	0.06387	0.07118	0.09479	0.1514
412	0.00522	0.01464	0.02256	0.06552	0.0747	0.09819	0.15629
411	0.00424	0.01436	0.02304	0.06742	0.07665	0.10148	0.16289
410	0.00397	0.01568	0.02294	0.07032	0.07842	0.10424	0.1694
409	0.00508	0.01601	0.02411	0.07114	0.08257	0.10887	0.17617
408	0.00392	0.01629	0.02429	0.07508	0.08469	0.11302	0.18308
407	0.00484	0.01728	0.02489	0.07747	0.08908	0.11746	0.1907
406	0.00472	0.01666	0.02382	0.07861	0.09139	0.12261	0.19932
405	0.00404	0.01692	0.02403	0.08211	0.09511	0.12843	0.20754
404	0.00442	0.0176	0.02534	0.0853	0.09905	0.13231	0.21707
403	0.00458	0.0183	0.02632	0.08771	0.10348	0.13647	0.22752
402	0.00411	0.01814	0.02661	0.09051	0.10684	0.14335	0.23713
401	0.00473	0.01889	0.02721	0.09543	0.11171	0.1496	0.24948
400	0.00474	0.01846	0.02725	0.09832	0.11602	0.1563	0.26073
399	0.0044	0.01925	0.02813	0.10271	0.12193	0.16433	0.27306
398	0.00453	0.01978	0.02901	0.10697	0.12713	0.1709	0.28723
397	0.00575	0.01957	0.02928	0.10859	0.13184	0.18047	0.29909
396	0.00392	0.02086	0.02924	0.11411	0.137	0.18707	0.31431
395	0.00473	0.02068	0.03057	0.1182	0.1429	0.19592	0.32944
394	0.00533	0.02097	0.03031	0.12263	0.15049	0.20541	0.34586
393	0.00462	0.02276	0.03239	0.12922	0.15536	0.21437	0.36259
392	0.00557	0.02093	0.03192	0.13179	0.16304	0.22498	0.37918
391	0.00501	0.02301	0.03346	0.13883	0.17049	0.23596	0.3999
390	0.00626	0.02264	0.03474	0.14375	0.17711	0.24607	0.41759
389	0.00626	0.02293	0.0345	0.14862	0.18477	0.25914	0.43842
388	0.00513	0.0237	0.03688	0.15446	0.19163	0.27091	0.45726
387	0.00655	0.0258	0.0379	0.1615	0.20022	0.28286	0.48148
386	0.00517	0.02533	0.03852	0.16817	0.20946	0.29579	0.50487
385	0.006	0.02519	0.03925	0.17369	0.21774	0.30903	0.52746
384	0.00519	0.02671	0.04069	0.18005	0.22684	0.32217	0.55125
383	0.00671	0.02709	0.04233	0.1882	0.23613	0.33869	0.57639
382	0.00719	0.02877	0.0421	0.19397	0.24534	0.35393	0.60133
381	0.00639	0.02947	0.04405	0.20211	0.25578	0.36849	0.62939
380	0.00687	0.02679	0.04394	0.20851	0.26521	0.38403	0.65523
379	0.00648	0.02967	0.04557	0.21552	0.27443	0.40133	0.68661
378	0.00824	0.03195	0.05678	0.23408	0.28236	0.43055	0.72915
377	0.00425	0.03954	0.06218	0.24198	0.30041	0.44562	0.75625
376	0.00807	0.03595	0.06149	0.24562	0.31056	0.46639	0.78926
375	0.00894	0.03992	0.05833	0.25708	0.32294	0.48806	0.80812
374	0.00817	0.03714	0.0614	0.26477	0.33503	0.51048	0.84521
373	0.00585	0.03326	0.06027	0.27138	0.3443	0.51693	0.87354
372	0.01117	0.04081	0.06284	0.28203	0.35809	0.54353	0.90441
371	0.00308	0.04147	0.06925	0.2845	0.36264	0.56133	0.94577
370	0.00432	0.03891	0.07436	0.30146	0.3833	0.58052	0.96779
369	0.01315	0.04567	0.07322	0.30555	0.39016	0.6004	1.00438
368	0.01307	0.03959	0.07286	0.30916	0.40259	0.62342	1.04268
367	0.00985	0.03884	0.08122	0.31761	0.40754	0.63548	1.07086
366	0.01293	0.03975	0.075	0.32633	0.41758	0.66153	1.10471
365	0.01175	0.04507	0.08338	0.33426	0.42564	0.68225	1.13344
364	0.0119	0.04579	0.08385	0.34086	0.44119	0.69612	1.17539
363	0.01012	0.04333	0.08272	0.35008	0.4448	0.72279	1.21474
362	0.01484	0.0455	0.08473	0.35032	0.45786	0.74563	1.24466
361	0.00943	0.04929	0.08713	0.3606	0.4697	0.75673	1.28007
360	0.01038	0.04723	0.08456	0.36377	0.47228	0.77009	1.30594
359	0.01328	0.05306	0.09228	0.3727	0.48238	0.79649	1.31567
358	0.0127	0.04373	0.09078	0.37719	0.49217	0.80597	1.35532
357	0.00984	0.04855	0.09789	0.38388	0.50371	0.83559	1.38278
356	0.01213	0.04779	0.09867	0.38542	0.50325	0.84909	1.38432
355	0.01879	0.0522	0.10216	0.39476	0.50696	0.85642	1.39639
354	0.0125	0.05196	0.10192	0.39436	0.51324	0.86122	1.4136
353	0.01566	0.05256	0.10254	0.39968	0.53364	0.88107	1.41738
352	0.01047	0.05059	0.10644	0.40053	0.52888	0.89036	1.42145
351	0.01094	0.05502	0.10813	0.40354	0.53096	0.89526	1.43987
350	0.01832	0.05448	0.11547	0.40908	0.53611	0.91262	1.44554
349	0.01454	0.05433	0.11155	0.41083	0.54478	0.91999	1.50404
348	0.01429	0.05487	0.11532	0.41128	0.55384	0.91138	1.4441
347	0.01547	0.05825	0.11882	0.41779	0.54441	0.92519	1.4695
346	0.01915	0.05705	0.12004	0.4169	0.55075	0.95075	1.46637
345	0.01531	0.05511	0.12492	0.41418	0.55737	0.95543	1.48152
344	0.01454	0.05494	0.12905	0.4193	0.55961	0.95115	1.56539
343	0.01728	0.05506	0.13137	0.41733	0.56299	0.97239	1.45608
342	0.02518	0.05998	0.13717	0.42123	0.55391	0.98122	1.47517
341	0.01407	0.06467	0.14758	0.42387	0.564	1.00113	1.52697
340	0.02129	0.05855	0.14262	0.41853	0.55914	1.00451	1.51821
339	0.01735	0.0614	0.15277	0.42143	0.56309	0.99004	1.53239
338	0.01475	0.062	0.15444	0.42945	0.56427	1.01529	1.51961
337	0.01668	0.05941	0.15235	0.42422	0.56396	1.01296	1.57631
336	0.01914	0.06597	0.17024	0.43534	0.57328	1.02464	1.54264
335	0.02342	0.06339	0.1714	0.43174	0.58924	1.04617	1.41804
334	0.02319	0.06919	0.18446	0.44038	0.58141	1.05399	1.56093
333	0.01884	0.07271	0.1865	0.43655	0.59574	1.0613	1.64142
332	0.02242	0.06844	0.18308	0.44803	0.60069	1.07341	1.57808
331	0.01747	0.06854	0.18838	0.45063	0.61447	1.0769	1.61108
330	0.02126	0.07418	0.20938	0.46478	0.61255	1.13136	1.55293
329	0.02082	0.08304	0.21783	0.46777	0.62606	1.1474	1.6696
328	0.02729	0.08081	0.22283	0.46678	0.6393	1.11866	1.68753
327	0.02095	0.08979	0.23056	0.48134	0.65057	1.25377	1.60632
326	0.02727	0.08427	0.24292	0.48118	0.63524	1.22397	1.65738
325	0.02395	0.08786	0.24704	0.50928	0.6683	1.18519	1.57358
324	0.02532	0.09653	0.2629	0.51065	0.66572	1.27601	1.64825
323	0.03398	0.09142	0.25585	0.54886	0.67948	1.28333	1.78364
322	0.01893	0.11019	0.27769	0.55015	0.72243	1.33432	1.63614
321	0.02931	0.10328	0.3047	0.58411	0.69574	1.29395	1.56296
320	0.02138	0.11075	0.30218	0.55767	0.7355	1.31026	1.59077
319	0.03532	0.12245	0.32955	0.58435	0.76584	1.37613	1.74961
318	0.03513	0.10753	0.31373	0.59555	0.80732	1.48593	1.96691
317	0.03904	0.1142	0.3258	0.61709	0.84292	1.51113	2.02273
316	0.0351	0.12157	0.34617	0.63911	0.87328	1.54055	2.06754
315	0.03885	0.12485	0.362	0.67068	0.89975	1.61126	2.18035
314	0.04262	0.13398	0.38146	0.70035	0.93336	1.66475	2.25396
313	0.03857	0.14348	0.39708	0.72789	0.96691	1.68796	2.3701
312	0.03737	0.15348	0.41943	0.76036	1.01432	1.74998	2.43954
311	0.0448	0.16064	0.43735	0.7879	1.05311	1.82573	2.43562
310	0.04259	0.17197	0.46068	0.83362	1.09549	1.88085	2.57762
309	0.04305	0.18195	0.48194	0.86831	1.12908	1.94926	2.68546
308	0.04262	0.19331	0.50717	0.90783	1.17175	2.01652	2.89775
307	0.04437	0.20148	0.53014	0.95458	1.24487	2.07756	2.80215
306	0.04623	0.21327	0.55506	0.99088	1.2953	2.20763	2.95651
305	0.0464	0.23034	0.5909	1.03975	1.35681	2.17195	2.69042
304	0.04437	0.24062	0.61663	1.09856	1.43566	2.39271	3.87713
303	0.04936	0.25931	0.65354	1.14254	1.48232	2.5249	10
302	0.04717	0.27676	0.68618	1.20153	1.53049	2.54546	2.96595
301	0.04688	0.2923	0.71721	1.27227	1.60655	2.66917	3.07681
300	0.05269	0.31198	0.75753	1.31459	1.69622	2.68484	10
