# Supplementary material for: Aqueous-based recycling of perovskite photovoltaics
Source: Nature. 2025 Feb 12;638(8051):670–5. doi: 10.1038/s41586-024-08408-7 (PMC11839462; doi:10.1038/s41586-024-08408-7)
Supplement: Supplementary file 8 — Source Data Extended Data Fig. 5 [file 41586_2024_8408_MOESM8_ESM.xlsx]

## Sheet: K
Concentration (ppb)	Calculation Curve ( counts per second)		Control Solution (cps)	Concentration		FAPbI3 recycled perovskite (cps)	Concentration		FA0.5MA0.5PbI3 recycled perovskite (cps)	Concentration		5th recycled perovskite (cps)	Concentration
0	18365.5109		25340.75979	7.2907		27919.88622	10.70488		28698.97773	11.35834		30955.67236	14.21142
5	22844.23682
10	27131.62979
20	35622.14058
50	60848.03067
100	103468.8069

## Sheet: Na
Concentration (ppb)	Calculation Curve ( counts per second)		Control Solution (cps)	Concentration		FAPbI3 recycled perovskite (cps)	Concentration		FA0.5MA0.5PbI3 recycled perovskite (cps)	Concentration		5th recycled perovskite (cps)	Concentration
0	5792.01256		41906.55011	12.61468		58770.83886	18.76442		70412.10886	22.71257		81270.12699	26.67758
5	19065.22747
10	30634.80997
20	58234.90786
50	141792.7477
100	288477.40536

## Sheet: Ca
Concentration (ppb)	Calculation Curve ( counts per second)		Control Solution (cps)	Concentration		FAPbI3 recycled perovskite (cps)	Concentration		FA0.5MA0.5PbI3 recycled perovskite (cps)	Concentration		5th recycled perovskite (cps)	Concentration
0	248.00265		1768.12737	2.18274		2034.16696	2.5986		1989.49417	2.50847		1742.78934	2.16203
0.1	374.67266
1	1123.38462
5	3881.27368
10	7272.13984
20	13695.52602

## Sheet: Mg
Concentration (ppb)	Calculation Curve ( counts per second)		Control Solution (cps)	Concentration		FAPbI3 recycled perovskite (cps)	Concentration		FA0.5MA0.5PbI3 recycled perovskite (cps)	Concentration		5th recycled perovskite (cps)	Concentration
0	384.67281		4492.81125	3.25376		4812.93079	3.55084		5575.2525	4.12922		4604.18799	3.37494
0.1	572.01368
1	1959.48925
5	6728.48545
10	12889.45412
20	25033.74292
