# Supplementary material for: Aqueous-based recycling of perovskite photovoltaics
Source: Nature. 2025 Feb 12;638(8051):670–5. doi: 10.1038/s41586-024-08408-7 (PMC11839462; doi:10.1038/s41586-024-08408-7)
Supplement: Supplementary file 9 — Source Data Extended Data Fig. 6 [file 41586_2024_8408_MOESM9_ESM.xlsx]

## Sheet: a
Recycled spiro with EVA			Recycled spiro with EVA eliminated
Chemical Shift (ppm)	Intensity (cps)		Chemical Shift (ppm)	Intensity (cps)
-3.8216	24018.9		16.1645	-519.84
-3.8213	24018.9		16.1642	-1000.53
-3.82099	24018.9		16.1639	-1481.23
-3.82069	24018.9		16.1636	-1357.51
-3.82038	24018.9		16.1633	-1233.8
-3.82008	24018.9		16.163	-1162.97
-3.81977	24018.9		16.1627	-1092.14
-3.81947	24018.9		16.1624	-1021.31
-3.81916	23775.1		16.1621	-950.481
-3.81886	23531.4		16.1618	-675.664
-3.81855	24223.8		16.1614	-400.847
-3.81825	24916		16.1611	-488.675
-3.81794	24711.2		16.1608	-576.503
-3.81764	24506.3		16.1605	-838.099
-3.81733	23482.3		16.1602	-1099.69
-3.81703	22458.5		16.1599	-998.645
-3.81672	21920.2		16.1596	-897.595
-3.81642	23253.5		16.1593	-667.165
-3.81611	23533.8		16.159	-436.734
-3.81581	23814.3		16.1587	-568.948
-3.8155	24348.2		16.1584	-701.163
-3.8152	24882.1		16.1581	-720.05
-3.81489	25416		16.1578	-738.938
-3.81459	25949.7		16.1575	-757.826
-3.81428	25844.9		16.1572	-776.714
-3.81398	25740		16.1569	-1010.92
-3.81367	25635.2		16.1566	-1245.13
-3.81337	25530.5		16.1563	-874.93
-3.81306	25776.7		16.156	-504.73
-3.81276	26023		16.1557	-421.624
-3.81245	26269.2		16.1553	-338.517
-3.81215	26515.3		16.155	-618.056
-3.81184	26509.2		16.1547	-897.595
-3.81153	26503.1		16.1544	-926.871
-3.81123	26497		16.1541	-956.147
-3.81092	26490.9		16.1538	-985.424
-3.81062	26426.3		16.1535	-1014.7
-3.81031	26361.4		16.1532	-1142.19
-3.81001	25828.7		16.1529	-1269.68
-3.8097	25296.4		16.1526	-1034.53
-3.8094	25378.1		16.1523	-799.379
-3.80909	25460.1		16.152	-552.894
-3.80879	26009.8		16.1517	-306.408
-3.80848	26559.1		16.1514	-422.568
-3.80818	26436		16.1511	-538.728
-3.80787	26313.5		16.1508	-798.435
-3.80757	27126.6		16.1505	-1058.14
-3.80726	27938.7		16.1502	-1317.85
-3.80696	27440.1		16.1499	-1577.56
-3.80665	26941.9		16.1496	-1557.72
-3.80635	26911.5		16.1492	-1537.89
-3.80604	26880.8		16.1489	-1155.41
-3.80574	26645.6		16.1486	-772.936
-3.80543	26409.5		16.1483	-745.549
-3.80513	25122.5		16.148	-718.162
-3.80482	25705.9		16.1477	-690.774
-3.80452	25677.9		16.1474	-663.387
-3.80421	25649.9		16.1471	-780.491
-3.80391	25738.9		16.1468	-897.595
-3.8036	25827.5		16.1465	-1014.7
-3.8033	25487.4		16.1462	-1131.8
-3.80299	25147.3		16.1459	-1203.58
-3.80269	24807.2		16.1456	-1275.35
-3.80238	24467.6		16.1453	-1347.12
-3.80208	24609.6		16.145	-1418.9
-3.80177	24751.6		16.1447	-1077.97
-3.80147	24893.6		16.1444	-737.049
-3.80116	25035.9		16.1441	-396.125
-3.80086	25382.7		16.1438	-55.2007
-3.80055	25729		16.1435	51.5151
-3.80025	25607.7		16.1431	158.231
-3.79994	25487.2		16.1428	-339.462
-3.79964	26080.2		16.1425	-837.155
-3.79933	26672.2		16.1422	-568.948
-3.79903	26329		16.1419	-300.742
-3.79872	25986.1		16.1416	-32.5354
-3.79842	25847.8		16.1413	235.671
-3.79811	25709.4		16.141	-259.189
-3.79781	25571.1		16.1407	-754.048
-3.7975	25433.6		16.1404	-402.736
-3.7972	26058.4		16.1401	-51.4231
-3.79689	26681.2		16.1398	-398.958
-3.79659	25745.6		16.1395	-746.493
-3.79628	24811.8		16.1392	-731.383
-3.79598	25290.3		16.1389	-716.273
-3.79567	25768.1		16.1386	-852.265
-3.79537	25778.5		16.1383	-988.257
-3.79506	25788.7		16.138	-1124.25
-3.79476	25716.2		16.1377	-1260.24
-3.79445	25643.7		16.1373	-1080.81
-3.79415	25571.1		16.137	-901.373
-3.79384	25498.5		16.1367	-721.939
-3.79354	25377.3		16.1364	-542.505
-3.79323	25256		16.1361	-597.28
-3.79293	25134.7		16.1358	-652.054
-3.79262	25013		16.1355	-706.829
-3.79231	24605.8		16.1352	-761.604
-3.79201	24199.5		16.1349	-1069.71
-3.7917	24302.2		16.1346	-1377.82
-3.7914	26272.1		16.1343	-1081.52
-3.79109	26615.8		16.134	-785.213
-3.79079	26958.3		16.1337	-723.12
-3.79048	26482.9		16.1334	-661.026
-3.79018	26008.9		16.1331	-236.287
-3.78987	26423.3		16.1328	188.452
-3.78957	26837		16.1325	159.884
-3.78926	26783.4		16.1322	131.316
-3.78896	26729.7		16.1319	-259.897
-3.78865	26607.8		16.1316	-651.11
-3.78835	26485.9		16.1312	-407.694
-3.78804	26364		16.1309	-164.278
-3.78774	26242		16.1306	-283.507
-3.78743	26105.5		16.1303	-402.736
-3.78713	25969		16.13	-938.912
-3.78682	25832.5		16.1297	-1475.09
-3.78652	25695.9		16.1294	-1165.09
-3.78621	25559.4		16.1291	-855.098
-3.78591	25422.9		16.1288	-771.756
-3.7856	25286.4		16.1285	-688.413
-3.7853	25150		16.1282	-605.071
-3.78499	25118.3		16.1279	-521.729
-3.78469	25086.7		16.1276	-631.042
-3.78438	25055		16.1273	-740.355
-3.78408	25024		16.127	-849.668
-3.78377	25401.9		16.1267	-958.981
-3.78347	25778.9		16.1264	-924.747
-3.78316	25688.7		16.1261	-890.512
-3.78286	25599		16.1258	-856.278
-3.78255	25745.2		16.1255	-822.044
-3.78225	25892.4		16.1251	-912.233
-3.78194	26506.8		16.1248	-1002.42
-3.78164	27118.3		16.1245	-246.439
-3.78133	26299.1		16.1242	509.543
-3.78103	25481.9		16.1239	336.249
-3.78072	25598.9		16.1236	162.953
-3.78042	25716.3		16.1233	-10.3423
-3.78011	26030.8		16.123	-183.637
-3.77981	26344.3		16.1227	-203.942
-3.7795	26190.8		16.1224	-224.246
-3.7792	26037.2		16.1221	-244.551
-3.77889	25903.1		16.1218	-264.855
-3.77859	25769		16.1215	-247.384
-3.77828	25634.9		16.1212	-229.913
-3.77798	25501.8		16.1209	-212.441
-3.77767	25798		16.1206	-194.97
-3.77737	26093.2		16.1203	-327.185
-3.77706	25921.3		16.12	-459.399
-3.77676	25750.5		16.1197	12.7952
-3.77645	26046.7		16.1193	484.99
-3.77615	26341.8		16.119	58.126
-3.77584	26170		16.1187	-368.738
-3.77554	25999.7		16.1184	-432.956
-3.77523	26542.2		16.1181	-497.175
-3.77493	27082.4		16.1178	-831.488
-3.77462	26688.7		16.1175	-1165.8
-3.77432	26296.8		16.1172	-895.707
-3.77401	26663.7		16.1169	-625.611
-3.7737	27029.5		16.1166	-113.753
-3.7734	26928.3		16.1163	398.106
-3.77309	26827.1		16.116	305.556
-3.77279	26723.5		16.1157	213.006
-3.77248	26619.9		16.1154	557.943
-3.77218	26516.3		16.1151	902.881
-3.77187	26412.5		16.1148	401.647
-3.77157	26221.1		16.1145	-99.5869
-3.77126	26029.7		16.1142	-11.5227
-3.77096	25838.3		16.1139	76.5415
-3.77065	25649.1		16.1136	164.606
-3.77035	26293.9		16.1132	252.67
-3.77004	26936.3		16.1129	238.74
-3.76974	26645		16.1126	224.811
-3.76943	26352.8		16.1123	210.881
-3.76913	25729.9		16.112	196.951
-3.76882	25109.5		16.1117	-88.9626
-3.76852	25422.8		16.1114	-374.876
-3.76821	25736.7		16.1111	-660.79
-3.76791	26290.7		16.1108	-946.704
-3.7676	26842.2		16.1105	-750.035
-3.7673	26460		16.1102	-553.366
-3.76699	26079.5		16.1099	-356.697
-3.76669	26282.5		16.1096	-160.028
-3.76638	26485.4		16.1093	-212.677
-3.76608	26688.4		16.109	-265.327
-3.76577	26891		16.1087	-680.622
-3.76547	26964.7		16.1084	-1095.92
-3.76516	27038.5		16.1081	-931.357
-3.76486	27112.2		16.1078	-766.798
-3.76455	27186.3		16.1075	-602.238
-3.76425	27377.1		16.1071	-437.678
-3.76394	27567.8		16.1068	-303.339
-3.76364	27758.6		16.1065	-169
-3.76333	27947.3		16.1062	-34.6602
-3.76303	27440.2		16.1059	99.679
-3.76272	26933.1		16.1056	306.028
-3.76242	26426.1		16.1053	512.613
-3.76211	25920.9		16.105	-127.21
-3.76181	26077		16.1047	-766.798
-3.7615	26233		16.1044	-998.645
-3.7612	26389		16.1041	-1230.26
-3.76089	26545.1		16.1038	-1462.1
-3.76059	26710.9		16.1035	-1693.72
-3.76028	26876.6		16.1032	-1190.83
-3.75998	27042.4		16.1029	-687.705
-3.75967	27207.1		16.1026	-547.463
-3.75937	27012		16.1023	-406.986
-3.75906	26819.9		16.102	-984.479
-3.75876	27561.1		16.1017	-1561.74
-3.75845	28299.5		16.1014	-1051.29
-3.75815	28181.9		16.101	-540.616
-3.75784	28062.7		16.1007	-705.412
-3.75754	27477		16.1004	-869.972
-3.75723	26892.5		16.1001	-672.123
-3.75693	26667.6		16.0998	-474.037
-3.75662	26444.2		16.0995	-185.526
-3.75632	26687.4		16.0992	103.22
-3.75601	26929.4		16.0989	-454.441
-3.75571	26831.3		16.0986	-1011.87
-3.7554	26734.7		16.0983	-995.34
-3.75509	27104.7		16.098	-978.577
-3.75479	27474.6		16.0977	-599.405
-3.75448	27834.8		16.0974	-219.997
-3.75418	28191.9		16.0971	-211.025
-3.75387	27615.9		16.0968	-201.817
-3.75357	27042.1		16.0965	-192.845
-3.75326	27104.9		16.0962	-183.637
-3.75296	27166.1		16.0959	-404.625
-3.75265	26760.8		16.0956	-625.611
-3.75235	26358.9		16.0952	-242.19
-3.75204	26958.1		16.0949	141.232
-3.75174	27557.2		16.0946	177.119
-3.75143	28156.3		16.0943	213.006
-3.75113	28750		16.094	-113.753
-3.75082	27803.5		16.0937	-440.511
-3.75052	26860.3		16.0934	-480.176
-3.75021	26849.9		16.0931	-519.84
-3.74991	26838.7		16.0928	-559.504
-3.7496	26604.1		16.0925	-599.168
-3.7493	26371.1		16.0922	-533.061
-3.74899	26604.5		16.0919	-466.954
-3.74869	26835.4		16.0916	-38.2017
-3.74838	26371.6		16.0913	390.551
-3.74808	25911.2		16.091	111.484
-3.74777	26383.6		16.0907	-167.583
-3.74747	26857.3		16.0904	-446.65
-3.74716	27690.4		16.0901	-725.717
-3.74686	28517.8		16.0898	-249.272
-3.74655	27790.7		16.0895	227.171
-3.74625	27063.7		16.0891	99.2068
-3.74594	26373.1		16.0888	-28.7578
-3.74564	25688.5		16.0885	54.8206
-3.74533	26558.3		16.0882	138.399
-3.74503	27422.2		16.0879	221.977
-3.74472	26790.2		16.0876	305.556
-3.74442	26161.8		16.0873	200.256
-3.74411	26465.9		16.087	94.957
-3.74381	26769.7		16.0867	-10.3423
-3.7435	26980.6		16.0864	-115.642
-3.7432	27191.2		16.0861	-116.35
-3.74289	27343.6		16.0858	-116.822
-3.74259	27496		16.0855	-117.53
-3.74228	27664.2		16.0852	-118.002
-3.74198	26898.3		16.0849	485.698
-3.74167	25730.6		16.0846	1089.63
-3.74137	26119.1		16.0843	847.163
-3.74106	27016.2		16.084	604.927
-3.74076	26983.3		16.0837	653.327
-3.74045	27572.1		16.0834	701.963
-3.74015	28157		16.083	387.718
-3.73984	27790.1		16.0827	73.7083
-3.73954	27423.2		16.0824	-316.088
-3.73923	27056.2		16.0821	-705.648
-3.73893	26693.3		16.0818	-491.036
-3.73862	27277.2		16.0815	-276.188
-3.73832	27861		16.0812	-46.9373
-3.73801	28444.9		16.0809	182.549
-3.73771	29025.4		16.0806	-192.609
-3.7374	28790.1		16.0803	-567.531
-3.7371	28554.9		16.08	-942.69
-3.73679	28319.6		16.0797	-1317.61
-3.73648	28083.7		16.0794	-846.598
-3.73618	27692.4		16.0791	-375.348
-3.73587	27301.1		16.0788	106.998
-3.73557	26909.8		16.0785	589.581
-3.73526	26519.7		16.0782	301.306
-3.73496	26401.4		16.0779	13.2676
-3.73465	26283.2		16.0776	-834.085
-3.73435	26165		16.0772	-472.384
-3.73404	26049		16.0769	-186.471
-3.73374	26447.6		16.0766	99.679
-3.73343	26846.2		16.0763	-71.9636
-3.73313	27244.8		16.076	-243.606
-3.73282	27639.9		16.0757	-52.6038
-3.73252	27248.6		16.0754	138.399
-3.73221	26859.4		16.0751	238.74
-3.73191	26936.2		16.0748	339.082
-3.7316	27012.7		16.0745	76.7776
-3.7313	27031		16.0742	-185.526
-3.73099	27053.6		16.0739	-265.563
-3.73069	28008		16.0736	-345.6
-3.73038	28954.5		16.0733	-62.9919
-3.73008	28173.2		16.073	219.616
-3.72977	27394		16.0727	298.237
-3.72947	27080.7		16.0724	376.857
-3.72916	26768.6		16.0721	455.478
-3.72886	26717.4		16.0718	534.098
-3.72855	26666.2		16.0715	551.333
-3.72825	26615		16.0711	568.568
-3.72794	26564.1		16.0708	223.158
-3.72764	26571.4		16.0705	-122.252
-3.72733	26581		16.0702	-59.6865
-3.72703	27056.4		16.0699	2.87915
-3.72672	27534.7		16.0696	-297.2
-3.72642	28624.4		16.0693	-597.28
-3.72611	29709.7		16.069	-769.867
-3.72581	29863.3		16.0687	-942.454
-3.7255	30013.9		16.0684	-1115.04
-3.7252	29543.4		16.0681	-1287.63
-3.72489	29075.1		16.0678	-1006.91
-3.72459	29072.7		16.0675	-726.189
-3.72428	29066.1		16.0672	-566.351
-3.72398	28215.6		16.0669	318.777
-3.72367	27369.9		16.0666	625.231
-3.72337	27455.6		16.0663	-277.132
-3.72306	27541.3		16.066	-454.205
-3.72276	27578.1		16.0657	-631.278
-3.72245	27615.3		16.0654	-347.489
-3.72215	27652.2		16.065	-63.7002
-3.72184	27691.2		16.0647	-142.557
-3.72154	28098.7		16.0644	-221.413
-3.72123	28501.7		16.0641	-220.941
-3.72093	27973		16.0638	-220.469
-3.72062	27446.2		16.0635	-582.642
-3.72032	27249		16.0632	-944.815
-3.72001	27052.2		16.0629	-710.134
-3.71971	26855		16.0626	-475.454
-3.7194	26661.1		16.0623	-240.773
-3.7191	27043		16.062	-6.09253
-3.71879	27425.1		16.0617	-92.5041
-3.71849	27806.9		16.0614	-178.916
-3.71818	28186.1		16.0611	97.3181
-3.71787	27982.8		16.0608	373.552
-3.71757	27779.8		16.0605	649.785
-3.71726	27576.6		16.0602	926.019
-3.71696	27376.3		16.0599	1111.59
-3.71665	27680.1		16.0596	571.874
-3.71635	27984.2		16.0593	-189.776
-3.71604	28288.1		16.0589	740.919
-3.71574	28585.5		16.0586	1354.3
-3.71543	27631.4		16.0583	758.862
-3.71513	26685.9		16.058	662.062
-3.71482	27292		16.0577	565.263
-3.71452	27894.7		16.0574	392.912
-3.71421	27811.2		16.0571	220.561
-3.71391	27725.2		16.0568	-19.55
-3.7136	27173.6		16.0565	-259.661
-3.7133	26627.1		16.0562	-137.126
-3.71299	27011.7		16.0559	-14.592
-3.71269	27401.4		16.0556	-254.703
-3.71238	28722.1		16.0553	-494.814
-3.71208	30035.7		16.055	-372.279
-3.71177	30035		16.0547	-249.745
-3.71147	30031.9		16.0544	-82.824
-3.71116	29563.2		16.0541	84.0967
-3.71086	29095.3		16.0538	251.017
-3.71055	28772.9		16.0535	417.938
-3.71025	28450.4		16.0531	-19.55
-3.70994	28128		16.0528	-457.038
-3.70964	27809.2		16.0525	-48.354
-3.70933	28128		16.0522	360.33
-3.70903	28441.4		16.0519	302.486
-3.70872	27824		16.0516	244.643
-3.70842	27213.5		16.0513	186.799
-3.70811	27815.1		16.051	128.955
-3.70781	28411.3		16.0507	33.3357
-3.7075	28076.7		16.0504	-62.2837
-3.7072	27746.9		16.0501	-157.903
-3.70689	28246.1		16.0498	-253.522
-3.70659	28745.9		16.0495	-201.817
-3.70628	29356.7		16.0492	-150.112
-3.70598	29034.6		16.0489	-98.4065
-3.70567	28349.4		16.0486	-46.7012
-3.70537	28588.7		16.0483	-146.098
-3.70506	27751.2		16.048	-245.495
-3.70476	28468.3		16.0477	259.517
-3.70445	29754.4		16.0474	764.529
-3.70415	29486.7		16.047	834.886
-3.70384	28739.5		16.0467	905.243
-3.70354	28921.7		16.0464	612.954
-3.70323	28851.6		16.0461	320.666
-3.70293	28777		16.0458	731.003
-3.70262	27887.8		16.0455	1141.34
-3.70232	27001.1		16.0452	463.741
-3.70201	26495.3		16.0449	-213.858
-3.70171	26920.1		16.0446	-320.102
-3.7014	27286.4		16.0443	-426.345
-3.7011	27651.6		16.044	-532.589
-3.70079	27793.6		16.0437	-638.833
-3.70049	27939.5		16.0434	-601.53
-3.70018	28660.9		16.0431	-564.226
-3.69988	28445.9		16.0428	-526.923
-3.69957	27213.8		16.0425	-489.619
-3.69927	26918.3		16.0422	-511.812
-3.69896	27591.8		16.0419	-534.006
-3.69865	28264.8		16.0416	-556.199
-3.69835	28811.5		16.0413	-578.392
-3.69804	29352.8		16.0409	-577.92
-3.69774	28963.3		16.0406	-577.448
-3.69743	28577.4		16.0403	-576.975
-3.69713	28714.6		16.04	-576.503
-3.69682	28849.1		16.0397	-289.881
-3.69652	28518.1		16.0394	-3.25928
-3.69621	28192.1		16.0391	-79.2827
-3.69591	28592.5		16.0388	-155.306
-3.6956	28987.3		16.0385	25.5444
-3.6953	28451.6		16.0382	206.395
-3.69499	27919		16.0379	24.6001
-3.69469	27830		16.0376	-157.195
-3.69438	27741		16.0373	-47.6455
-3.69408	27652		16.037	61.9036
-3.69377	27565.3		16.0367	171.453
-3.69347	27827.4		16.0364	281.001
-3.69316	28085.4		16.0361	-47.6455
-3.69286	27729.4		16.0358	-376.293
-3.69255	28305.6		16.0355	-342.295
-3.69225	29181.7		16.0352	-308.297
-3.69194	28513.7		16.0348	-232.746
-3.69164	28775.7		16.0345	-157.195
-3.69133	29036.8		16.0342	-81.6436
-3.69103	29142.9		16.0339	-6.09253
-3.69072	29252.4		16.0336	-179.86
-3.69042	29878.9		16.0333	-353.627
-3.69011	29574.8		16.033	-527.395
-3.68981	29195.7		16.0327	-701.163
-3.6895	28822.7		16.0324	-448.539
-3.6892	29349.9		16.0321	-195.915
-3.68889	28325.7		16.0318	56.7092
-3.68859	27079.3		16.0315	309.333
-3.68828	27382.9		16.0312	108.651
-3.68798	27706		16.0309	-92.032
-3.68767	28029.6		16.0306	69.9307
-3.68737	28454		16.0303	231.893
-3.68706	29802		16.03	-246.439
-3.68676	30213.8		16.0297	-724.772
-3.68645	29694.1		16.0294	-795.129
-3.68615	28942		16.029	-865.486
-3.68584	28195.9		16.0287	-822.516
-3.68554	28321.4		16.0284	-54.2563
-3.68523	28448.2		16.0281	623.342
-3.68493	28742.5		16.0278	92.124
-3.68462	29030.9		16.0275	53.4041
-3.68432	28447.6		16.0272	14.6841
-3.68401	27865.6		16.0269	-99.5869
-3.68371	27464.3		16.0266	-213.858
-3.6834	27993.1		16.0263	261.169
-3.6831	28573.5		16.026	736.197
-3.68279	28222.3		16.0257	123.289
-3.68249	27596.8		16.0254	-489.619
-3.68218	27903.4		16.0251	-297.909
-3.68188	28558.6		16.0248	-106.198
-3.68157	29210.6		16.0245	85.5132
-3.68127	29407.5		16.0242	277.224
-3.68096	29603.2		16.0239	400.939
-3.68066	29650.7		16.0236	524.654
-3.68035	30625.5		16.0233	648.369
-3.68004	31291.6		16.0229	772.083
-3.67974	30402.3		16.0226	721.559
-3.67943	28652.6		16.0223	671.034
-3.67913	28453.2		16.022	620.509
-3.67882	28418.5		16.0217	569.984
-3.67852	28384.4		16.0214	164.37
-3.67821	28447.2		16.0211	-241.245
-3.67791	28507.1		16.0208	-284.215
-3.6776	28175		16.0205	-327.185
-3.6773	27842.4		16.0202	-625.139
-3.67699	27451.7		16.0199	-923.094
-3.67669	27072.6		16.0196	-1221.05
-3.67638	28274.4		16.0193	-1519
-3.67608	28539.6		16.019	-1552.53
-3.67577	27824.2		16.0187	-1586.05
-3.67547	28044.7		16.0184	-773.408
-3.67516	29147.7		16.0181	39.238
-3.67486	29314.3		16.0178	404.716
-3.67455	28512.8		16.0175	770.195
-3.67425	27720.6		16.0172	531.265
-3.67394	28186.9		16.0168	292.334
-3.67364	28653.2		16.0165	91.1794
-3.67333	29119.4		16.0162	-109.975
-3.67303	29583.2		16.0159	-311.13
-3.67272	29717.9		16.0156	-512.285
-3.67242	29852.6		16.0153	-316.796
-3.67211	29987.3		16.015	-121.308
-3.67181	30116.7		16.0147	-288.465
-3.6715	29539.5		16.0144	-455.622
-3.6712	28965.8		16.0141	-418.79
-3.67089	28856.7		16.0138	-381.959
-3.67059	28744.4		16.0135	-707.773
-3.67028	28208.7		16.0132	-1033.59
-3.66998	27680		16.0129	-416.429
-3.66967	28080.5		16.0126	200.729
-3.66937	28482.2		16.0123	-28.2856
-3.66906	29058.2		16.012	-257.3
-3.66876	29626.3		16.0117	-138.779
-3.66845	29161.4		16.0114	-20.2583
-3.66815	27785.9		16.0111	-264.383
-3.66784	28795.8		16.0107	-508.507
-3.66754	29801.7		16.0104	-423.984
-3.66723	30285		16.0101	-339.462
-3.66693	30761.2		16.0098	107.706
-3.66662	30327.9		16.0095	554.875
-3.66632	29894.6		16.0092	405.189
-3.66601	29461.2		16.0089	255.503
-3.66571	29032.8		16.0086	105.818
-3.6654	29235.5		16.0083	-43.8682
-3.6651	29434.5		16.008	-184.11
-3.66479	29169		16.0077	-324.352
-3.66449	28905		16.0074	-147.279
-3.66418	28815.1		16.0071	29.7942
-3.66388	28725.2		16.0068	524.182
-3.66357	28635.3		16.0065	293.279
-3.66327	28545.2		16.0062	17.0449
-3.66296	28430.9		16.0059	466.102
-3.66266	28320.4		16.0056	998.265
-3.66235	28674.2		16.0053	805.137
-3.66205	29031.5		16.0049	657.34
-3.66174	29824.1		16.0046	509.543
-3.66143	30603		16.0043	467.519
-3.66113	29679.3		16.004	-299.797
-3.66082	28766.8		16.0037	-659.137
-3.66052	29225.4		16.0034	-1018.48
-3.66021	29675.2		16.0031	-607.668
-3.65991	29041.7		16.0028	-196.859
-3.6596	28413.8		16.0025	289.501
-3.6593	28482.4		16.0022	-432.956
-3.65899	28550.9		16.0019	-626.556
-3.65869	28619.5		16.0016	-820.156
-3.65838	28688.5		16.0013	-1043.98
-3.65808	28810.7		16.001	-1267.8
-3.65777	28932.9		16.0007	-1544.5
-3.65747	29055.1		16.0004	-1095.92
-3.65716	29168		16.0001	-209.136
-3.65686	28159		15.9998	677.645
-3.65655	27159		15.9995	446.27
-3.65625	27242.2		15.9992	214.895
-3.65594	27324.8		15.9988	-575.559
-3.65564	27331.5		15.9985	-1366.01
-3.65533	27347.3		15.9982	-1390.57
-3.65503	28446.2		15.9979	-689.83
-3.65472	29542.9		15.9976	-397.069
-3.65442	30388.3		15.9973	-104.309
-3.65411	31233.3		15.997	-60.8669
-3.65381	32024		15.9967	-17.425
-3.6535	30957.7		15.9964	388.662
-3.6532	29862.5		15.9961	-414.068
-3.65289	28784.4		15.9958	-891.929
-3.65259	29701.7		15.9955	-644.499
-3.65228	28770.5		15.9952	131.788
-3.65198	28787		15.9949	182.785
-3.65167	28798.5		15.9946	128.011
-3.65137	28229.8		15.9943	73.2361
-3.65106	27670.2		15.994	124.233
-3.65076	28163.9		15.9937	-1033.59
-3.65045	28653.6		15.9934	-878.708
-3.65015	28679.2		15.9931	484.99
-3.64984	28709.6		15.9927	488.767
-3.64954	29291		15.9924	492.545
-3.64923	29865.7		15.9921	330.11
-3.64893	29667		15.9918	167.675
-3.64862	29469		15.9915	5.24023
-3.64832	29343.4		15.9912	-157.195
-3.64801	29217.9		15.9909	-113.753
-3.64771	29092.3		15.9906	-70.311
-3.6474	28968.7		15.9903	-72.1997
-3.6471	29067.5		15.99	-74.0884
-3.64679	29166.2		15.9897	218.672
-3.64649	29264.9		15.9894	-213.858
-3.64618	29365		15.9891	-238.412
-3.64588	29619.5		15.9888	-262.966
-3.64557	29874		15.9885	-79.2827
-3.64527	30128.4		15.9882	104.637
-3.64496	30383.9		15.9879	-74.3245
-3.64466	30755.4		15.9876	-253.05
-3.64435	31122.7		15.9873	51.5151
-3.64405	31026.1		15.9869	356.316
-3.64374	30919.1		15.9866	615.551
-3.64344	29647.4		15.9863	875.022
-3.64313	28384.4		15.986	1132.37
-3.64282	28104.6		15.9857	664.66
-3.64252	29671.6		15.9854	287.376
-3.64221	30262.5		15.9851	-89.6709
-3.64191	30850.2		15.9848	-534.95
-3.6416	31090.1		15.9845	-254.703
-3.6413	31321.9		15.9842	-427.998
-3.64099	30670		15.9839	-601.057
-3.64069	30019.2		15.9836	-392.82
-3.64038	29484.4		15.9833	-909.636
-3.64008	28947.5		15.983	-1426.69
-3.63977	28195.6		15.9827	-1218.22
-3.63947	29290.2		15.9824	-526.451
-3.63916	29401.4		15.9821	165.55
-3.63886	27667.3		15.9818	464.449
-3.63855	27030.2		15.9815	38.2937
-3.63825	28237.5		15.9812	374.968
-3.63794	28285.4		15.9808	711.879
-3.63764	28333.9		15.9805	806.79
-3.63733	28459.8		15.9802	176.647
-3.63703	28574.9		15.9799	218.672
-3.63672	27547.8		15.9796	260.934
-3.63642	28380.5		15.9793	620.273
-3.63611	29694.8		15.979	979.849
-3.63581	29142.2		15.9787	785.777
-3.6355	27331.8		15.9784	591.706
-3.6352	27379.7		15.9781	397.634
-3.63489	27785		15.9778	203.562
-3.63459	28191.4		15.9775	530.792
-3.63428	28713.7		15.9772	858.023
-3.63398	29232.7		15.9769	1593.23
-3.63367	29401.6		15.9766	1603.15
-3.63337	29570.4		15.9763	1318.41
-3.63306	29739.2		15.976	1033.68
-3.63276	29905.5		15.9757	748.946
-3.63245	29801.2		15.9754	464.213
-3.63215	29692.6		15.9751	-130.28
-3.63184	29120.3		15.9747	0.518311
-3.63154	28554.2		15.9744	85.9854
-3.63123	28632.8		15.9741	171.453
-3.63093	28706.9		15.9738	712.115
-3.63062	28317.5		15.9735	1252.78
-3.63032	27930.9		15.9732	1748.11
-3.63001	27843.8		15.9729	2243.44
-3.62971	27764.1		15.9726	2164.58
-3.6294	28457.1		15.9723	1360.44
-3.6291	29147.9		15.972	964.267
-3.62879	29611.7		15.9717	568.096
-3.62849	30075.5		15.9714	247.476
-3.62818	30539.3		15.9711	-73.144
-3.62788	30995		15.9708	-31.1189
-3.62757	30620.2		15.9705	10.9065
-3.62727	30255.9		15.9702	566.679
-3.62696	30973.3		15.9699	1122.45
-3.62666	31677.7		15.9696	1481.79
-3.62635	31067		15.9693	1115.84
-3.62605	30456.3		15.9689	735.961
-3.62574	29845.6		15.9686	356.316
-3.62544	29237		15.9683	21.7668
-3.62513	28840.8		15.968	-312.547
-3.62483	28464.6		15.9677	-783.088
-3.62452	30096.9		15.9674	197.187
-3.62422	31711.4		15.9671	1177.23
-3.62391	31554.1		15.9668	706.921
-3.6236	31396.9		15.9665	559.36
-3.6233	31239.6		15.9662	412.036
-3.62299	31078.9		15.9659	536.459
-3.62269	30570.6		15.9656	661.118
-3.62238	30062.3		15.9653	853.537
-3.62208	29554		15.965	1046.19
-3.62177	29056.2		15.9647	875.966
-3.62147	29598.6		15.9644	705.977
-3.62116	30134.2		15.9641	894.618
-3.62086	29994		15.9638	1083.5
-3.62055	29846.4		15.9635	909.492
-3.62025	28980.8		15.9632	735.725
-3.61994	29656.2		15.9628	561.721
-3.61964	29974.7		15.9625	387.954
-3.61933	29380.3		15.9622	349.942
-3.61903	30147		15.9619	-413.124
-3.61872	30905.3		15.9616	-1182.09
-3.61842	30833.3		15.9613	-500.244
-3.61811	30762.5		15.961	1057.76
-3.61781	30797.9		15.9607	1890.71
-3.6175	30822.1		15.9604	1151.96
-3.6172	29765.2		15.9601	413.452
-3.61689	28726.7		15.9598	233.782
-3.61659	29455.6		15.9595	54.3484
-3.61628	30176.5		15.9592	-470.26
-3.61598	30125.3		15.9589	-994.867
-3.61567	30072.6		15.9586	-431.54
-3.61537	29875.2		15.9583	131.788
-3.61506	29673.5		15.958	105.818
-3.61476	29082.5		15.9577	79.8469
-3.61445	30026.4		15.9574	-308.769
-3.61415	30072.7		15.9571	-697.385
-3.61384	30120		15.9567	32.1553
-3.61354	30263.9		15.9564	761.695
-3.61323	30408.6		15.9561	886.827
-3.61293	30640.2		15.9558	1011.96
-3.61262	30860.4		15.9555	275.808
-3.61232	29999.8		15.9552	-460.344
-3.61201	29145.6		15.9549	-108.559
-3.61171	28894.5		15.9546	243.226
-3.6114	28648.3		15.9543	731.003
-3.6111	28865.3		15.954	1218.78
-3.61079	29086.2		15.9537	1343.91
-3.61049	29673.7		15.9534	1469.04
-3.61018	30244.2		15.9531	997.32
-3.60988	29212.9		15.9528	525.598
-3.60957	28181.7		15.9525	416.521
-3.60927	27171.9		15.9522	307.444
-3.60896	27711.4		15.9519	141.704
-3.60866	28771.9		15.9516	-24.0359
-3.60835	29827.3		15.9513	-189.776
-3.60805	30410		15.951	-355.516
-3.60774	30984.3		15.9506	75.5972
-3.60744	30786.9		15.9503	506.71
-3.60713	30590.4		15.95	-150.112
-3.60683	30484.9		15.9497	-806.934
-3.60652	30379.5		15.9494	-219.052
-3.60622	30274		15.9491	368.83
-3.60591	30170.5		15.9488	352.303
-3.60561	30240.6		15.9485	335.776
-3.6053	30310.7		15.9482	1.93481
-3.60499	30380.8		15.9479	-331.906
-3.60469	30446.3		15.9476	-303.103
-3.60438	30097.1		15.9473	-274.299
-3.60408	29752.9		15.947	-445.705
-3.60377	29871.8		15.9467	-617.112
-3.60347	29988.7		15.9464	-184.11
-3.60316	29932		15.9461	248.892
-3.60286	29875.4		15.9458	848.107
-3.60255	29818.7		15.9455	1447.32
-3.60225	29771.2		15.9452	1442.13
-3.60194	30553.2		15.9448	1436.93
-3.60164	31316.3		15.9445	1439.29
-3.60133	30381.9		15.9442	1441.66
-3.60103	29457.5		15.9439	839.607
-3.60072	29420.3		15.9436	237.56
-3.60042	29388.3		15.9433	156.814
-3.60011	29819.2		15.943	76.0693
-3.59981	30245.3		15.9427	357.969
-3.5995	30247.2		15.9424	639.869
-3.5992	30249		15.9421	487.351
-3.59889	30250.8		15.9418	334.832
-3.59859	30249.2		15.9415	182.313
-3.59828	29938.9		15.9412	29.7942
-3.59798	29640.9		15.9409	-77.3938
-3.59767	30422.9		15.9406	-184.582
-3.59737	31191.7		15.9403	-201.109
-3.59706	30795.5		15.94	-217.635
-3.59676	30399.3		15.9397	-1075.61
-3.59645	30003.2		15.9394	-483.009
-3.59615	29612.1		15.9391	-343.711
-3.59584	29664.5		15.9387	-204.414
-3.59554	29716.9		15.9384	-337.101
-3.59523	29769.3		15.9381	-469.787
-3.59493	29828.6		15.9378	-602.474
-3.59462	30485.6		15.9375	-735.161
-3.59432	31133.8		15.9372	-837.627
-3.59401	31010.6		15.9369	-940.093
-3.59371	30880.1		15.9366	-770.575
-3.5934	30103.6		15.9363	-601.057
-3.5931	29339.6		15.936	172.869
-3.59279	29655.3		15.9357	-503.785
-3.59249	29972.3		15.9354	-817.794
-3.59218	30400.2		15.9351	-406.513
-3.59188	30818.4		15.9348	675.284
-3.59157	30407.6		15.9345	1031.79
-3.59127	30000.7		15.9342	995.432
-3.59096	29920.4		15.9339	959.073
-3.59066	28911.4		15.9336	552.513
-3.59035	27631.3		15.9333	145.954
-3.59005	27882.3		15.933	343.804
-3.58974	27199.5		15.9326	541.653
-3.58944	27457.1		15.9323	903.826
-3.58913	28986.9		15.932	1266
-3.58883	30502		15.9317	1023.76
-3.58852	30773.9		15.9314	781.528
-3.58822	31055.9		15.9311	486.406
-3.58791	32187.2		15.9308	191.285
-3.58761	31769		15.9305	500.572
-3.5873	30729.9		15.9302	809.859
-3.587	29707.9		15.9299	707.865
-3.58669	30131.4		15.9296	605.871
-3.58638	30556.1		15.9293	503.877
-3.58608	31067.4		15.929	401.883
-3.58577	31560.4		15.9287	760.751
-3.58547	30511.5		15.9284	1119.62
-3.58516	29477		15.9281	1478.49
-3.58486	29654.4		15.9278	1837.35
-3.58455	29826.2		15.9275	1365.16
-3.58425	29535.5		15.9272	892.965
-3.58394	29247.1		15.9268	420.771
-3.58364	29151.4		15.9265	-51.4231
-3.58333	29055.7		15.9262	-538.728
-3.58303	28960		15.9259	-1026.03
-3.58272	28867.3		15.9256	-667.165
-3.58242	29022.1		15.9253	-308.297
-3.58211	29182.5		15.925	-540.616
-3.58181	29805.4		15.9247	-772.936
-3.5815	30426.9		15.9244	-400.847
-3.5812	30932.8		15.9241	-28.7578
-3.58089	31427.4		15.9238	139.343
-3.58059	30997.1		15.9235	307.444
-3.58028	30575.5		15.9232	959.073
-3.57998	30864.4		15.9229	885.41
-3.57967	31147.6		15.9226	-92.9763
-3.57937	30968.4		15.9223	137.455
-3.57906	30786.5		15.922	654.979
-3.57876	30383		15.9217	447.214
-3.57845	29968.2		15.9214	-9.87012
-3.57815	28628.5		15.9211	-466.954
-3.57784	27319.6		15.9207	360.33
-3.57754	28496.5		15.9204	-21.2026
-3.57723	29661.9		15.9201	-553.366
-3.57693	29902.7		15.9198	-360.238
-3.57662	30137.2		15.9195	-287.992
-3.57632	29870.9		15.9192	-215.747
-3.57601	29604.5		15.9189	-264.383
-3.57571	29338.2		15.9186	-313.019
-3.5754	29077.5		15.9183	242.754
-3.5751	29274.4		15.918	798.526
-3.57479	29471.3		15.9177	368.357
-3.57449	29668.1		15.9174	-61.8115
-3.57418	29869.1		15.9171	112.428
-3.57388	30397.5		15.9168	286.668
-3.57357	30914.3		15.9165	596.899
-3.57327	30506.6		15.9162	907.131
-3.57296	30104.5		15.9159	371.191
-3.57266	30153.3		15.9156	-164.75
-3.57235	30202		15.9153	199.784
-3.57205	30250.8		15.915	564.318
-3.57174	30306.9		15.9146	324.443
-3.57144	30940.7		15.9143	84.5688
-3.57113	31562.9		15.914	131.788
-3.57083	31260.6		15.9137	179.008
-3.57052	30956.1		15.9134	226.227
-3.57022	30478.2		15.9131	273.446
-3.56991	30000.4		15.9128	486.878
-3.56961	29522.6		15.9125	700.31
-3.5693	29062.7		15.9122	913.742
-3.569	30008.6		15.9119	1127.17
-3.56869	30949.6		15.9116	1038.4
-3.56839	31481.7		15.9113	949.629
-3.56808	30161.3		15.911	860.856
-3.56777	28557.7		15.9107	772.083
-3.56747	28799.8		15.9104	662.535
-3.56716	28810.8		15.9101	552.985
-3.56686	28827.3		15.9098	443.437
-3.56655	29277.1		15.9095	333.887
-3.56625	29726.9		15.9092	413.216
-3.56594	30176.7		15.9089	492.545
-3.56564	30626.6		15.9085	-153.417
-3.56533	31081.3		15.9082	409.438
-3.56503	31529.9		15.9079	1027.07
-3.56472	31516.5		15.9076	919.408
-3.56442	31493.7		15.9073	252.67
-3.56411	30748.9		15.907	-414.068
-3.56381	30002.6		15.9067	-468.843
-3.5635	29165		15.9064	201.673
-3.5632	30168.6		15.9061	615.315
-3.56289	30642.7		15.9058	-663.387
-3.56259	31118.4		15.9055	-1244.66
-3.56228	31709.6		15.9052	-1100.64
-3.56198	32288.9		15.9049	-820.628
-3.56167	31963.5		15.9046	668.201
-3.56137	31638		15.9043	630.897
-3.56106	31312.5		15.904	593.594
-3.56076	30988.9		15.9037	631.842
-3.56045	30799.9		15.9034	670.09
-3.56015	30611		15.9031	510.016
-3.55984	30422		15.9027	349.942
-3.55954	30235.4		15.9024	189.868
-3.55923	30222		15.9021	29.7942
-3.55893	30202.4		15.9018	277.696
-3.55862	29720.9		15.9015	525.598
-3.55832	29248.1		15.9012	-269.105
-3.55801	29421.2		15.9009	-1063.81
-3.55771	29614.3		15.9006	-923.566
-3.5574	31284		15.9003	-58.0339
-3.5571	31101.9		15.9	716.837
-3.55679	30611.8		15.8997	282.891
-3.55649	30117.1		15.8994	68.042
-3.55618	29300.9		15.8991	-146.806
-3.55588	30333.3		15.8988	167.203
-3.55557	31422.5		15.8985	481.212
-3.55527	30679.9		15.8982	389.134
-3.55496	31091.9		15.8979	297.056
-3.55466	31486.6		15.8976	204.978
-3.55435	30601.6		15.8973	112.9
-3.55405	29729.2		15.897	375.913
-3.55374	29780.4		15.8966	638.925
-3.55344	29824.6		15.8963	297.528
-3.55313	29359		15.896	-43.8682
-3.55283	28899.6		15.8957	-554.782
-3.55252	28902.1		15.8954	-1065.7
-3.55222	28908.6		15.8951	-488.675
-3.55191	29213.3		15.8948	88.3464
-3.55161	29518.1		15.8945	-195.915
-3.5513	29822.8		15.8942	-480.176
-3.551	30122.9		15.8939	-160.028
-3.55069	30086.4		15.8936	160.12
-3.55039	30049.8		15.8933	572.818
-3.55008	30013.2		15.893	985.516
-3.54978	29978.2		15.8927	552.041
-3.54947	30058.7		15.8924	118.567
-3.54916	30139.1		15.8921	-141.14
-3.54886	30219.6		15.8918	-400.847
-3.54855	30295		15.8915	-56.145
-3.54825	30002.4		15.8912	288.557
-3.54794	29709.9		15.8909	370.719
-3.54764	29417.3		15.8905	452.88
-3.54733	29134.6		15.8902	489.711
-3.54703	29563.7		15.8899	526.542
-3.54672	29986.4		15.8896	419.827
-3.54642	29947.4		15.8893	-412.18
-3.54611	29912.1		15.889	-1047.75
-3.54581	30146.2		15.8887	-232.746
-3.5455	30386.7		15.8884	125.177
-3.5452	31088.8		15.8881	483.101
-3.54489	31765.5		15.8878	327.277
-3.54459	30634.3		15.8875	171.453
-3.54428	29524.8		15.8872	-150.584
-3.54398	29953.9		15.8869	-472.621
-3.54367	30374.7		15.8866	-794.657
-3.54337	30212.6		15.8863	-1116.69
-3.54306	30050.5		15.886	-732.8
-3.54276	29888.3		15.8857	-348.906
-3.54245	29735.8		15.8854	-10.3423
-3.54215	30256.3		15.8851	328.221
-3.54184	30776.8		15.8848	704.56
-3.54154	31297.3		15.8844	355.608
-3.54123	31808.2		15.8841	-446.65
-3.54093	31646.1		15.8838	201.673
-3.54062	31483.9		15.8835	479.795
-3.54032	31321.8		15.8832	32.6274
-3.54001	31166.3		15.8829	-429.651
-3.53971	31472.2		15.8826	-891.929
-3.5394	31765		15.8823	-1414.65
-3.5391	31134.8		15.882	-486.786
-3.53879	30519.2		15.8817	-374.876
-3.53849	30922.1		15.8814	-262.966
-3.53818	31311.7		15.8811	-277.132
-3.53788	30778.4		15.8808	-291.298
-3.53757	30250.9		15.8805	298.945
-3.53727	30127.2		15.8802	889.188
-3.53696	30003.4		15.8799	693.7
-3.53666	29879.7		15.8796	498.211
-3.53635	29762.7		15.8793	302.723
-3.53605	30107		15.879	107.234
-3.53574	30446.4		15.8786	108.178
-3.53544	30426.2		15.8783	109.123
-3.53513	29498.5		15.878	-252.578
-3.53483	29622.2		15.8777	-614.279
-3.53452	30646.9		15.8774	-575.559
-3.53422	30158.6		15.8771	-536.839
-3.53391	28761.7		15.8768	-135.474
-3.53361	28347.8		15.8765	265.892
-3.5333	29470.2		15.8762	380.163
-3.533	30496.6		15.8759	494.434
-3.53269	31526.1		15.8756	246.059
-3.53239	32744.4		15.8753	-2.31494
-3.53208	32424.2		15.875	-69.3665
-3.53178	32046.3		15.8747	-136.418
-3.53147	31677.4		15.8744	159.176
-3.53117	31916.3		15.8741	454.769
-3.53086	32155.2		15.8738	638.925
-3.53056	32394.2		15.8735	823.081
-3.53025	32617.2		15.8732	644.591
-3.52994	31763.9		15.8729	466.102
-3.52964	30924.3		15.8725	423.604
-3.52933	31007.2		15.8722	381.107
-3.52903	31089.3		15.8719	338.609
-3.52872	31117.9		15.8716	296.112
-3.52842	31146.5		15.8713	102.512
-3.52811	31175.2		15.871	-91.0874
-3.52781	31186.6		15.8707	-284.687
-3.5275	30045.1		15.8704	-478.287
-3.5272	28935.7		15.8701	121.4
-3.52689	29978.5		15.8698	721.087
-3.52659	31001.7		15.8695	232.838
-3.52628	30715.9		15.8692	-255.411
-3.52598	30430.9		15.8689	-292.242
-3.52567	30203.6		15.8686	-329.073
-3.52537	29982.4		15.8683	-275.243
-3.52506	30188.3		15.868	-221.413
-3.52476	31298.5		15.8677	-598.224
-3.52445	31194.3		15.8674	475.546
-3.52415	29578.9		15.8671	1549.32
-3.52384	29685		15.8668	1172.5
-3.52354	29796.5		15.8664	897.688
-3.52323	30273.2		15.8661	622.87
-3.52293	30737.4		15.8658	257.392
-3.52262	30385.1		15.8655	-108.086
-3.52232	30046.8		15.8652	-103.365
-3.52201	30630.7		15.8649	-98.6426
-3.52171	31199.6		15.8646	-93.9207
-3.5214	30784		15.8643	-89.1987
-3.5211	30380.9		15.864	261.169
-3.52079	30803.9		15.8637	611.538
-3.52049	31223.9		15.8634	115.734
-3.52018	31428.3		15.8631	-380.07
-3.51988	30109.2		15.8628	-82.5879
-3.51957	29654.6		15.8625	214.895
-3.51927	29209.1		15.8622	648.369
-3.51896	29365.2		15.8619	356.553
-3.51866	29535.4		15.8616	-735.161
-3.51835	30627.6		15.8613	-376.293
-3.51805	31705.3		15.861	1025.18
-3.51774	31841.8		15.8606	976.072
-3.51744	31964.1		15.8603	768.306
-3.51713	31164.4		15.86	560.541
-3.51683	30378.2		15.8597	1350.05
-3.51652	30461.1		15.8594	2139.56
-3.51622	30529.7		15.8591	1450.15
-3.51591	29676.4		15.8588	760.751
-3.51561	28848.7		15.8585	71.3474
-3.5153	29662.9		15.8582	-618.056
-3.515	30453.3		15.8579	-551.949
-3.51469	29707.3		15.8576	-485.842
-3.51439	28978.7		15.8573	-419.735
-3.51408	29366.3		15.857	-353.627
-3.51378	29746.7		15.8567	-233.218
-3.51347	29666.3		15.8564	-112.808
-3.51317	29600.4		15.8561	370.247
-3.51286	30465.9		15.8558	853.301
-3.51256	31316.9		15.8555	1132.37
-3.51225	31246.2		15.8552	1411.44
-3.51195	31161.6		15.8549	1086.09
-3.51164	30193.7		15.8545	760.751
-3.51133	29240.4		15.8542	189.868
-3.51103	29208.7		15.8539	-381.015
-3.51072	29187.6		15.8536	287.14
-3.51042	29838.6		15.8533	955.295
-3.51011	30474.9		15.853	1857.66
-3.50981	30189.7		15.8527	1309.44
-3.5095	29915.2		15.8524	1214.53
-3.5092	30322.4		15.8521	1119.62
-3.50889	30729.5		15.8518	1071.46
-3.50859	31136.7		15.8515	1023.53
-3.50828	31533.7		15.8512	975.363
-3.50798	31297.2		15.8509	927.436
-3.50767	31053.4		15.8506	221.977
-3.50737	30348.8		15.8503	-483.245
-3.50706	29661.6		15.85	-266.98
-3.50676	30059		15.8497	-50.4788
-3.50645	30449		15.8494	-542.505
-3.50615	30378.3		15.8491	174.522
-3.50584	30319.1		15.8488	1253.96
-3.50554	30979.8		15.8484	1124.81
-3.50523	31639.9		15.8481	406.133
-3.50493	32231.9		15.8478	-312.311
-3.50462	31002.5		15.8475	223.158
-3.50432	31095.8		15.8472	758.862
-3.50401	31187.2		15.8469	776.806
-3.50371	31163.4		15.8466	794.985
-3.5034	31138.6		15.8463	450.283
-3.5031	31046.5		15.846	105.818
-3.50279	30954.5		15.8457	138.871
-3.50249	30862.5		15.8454	172.161
-3.50218	30781.7		15.8451	-157.431
-3.50188	31396.7		15.8448	-486.786
-3.50157	32011.7		15.8445	-23.0916
-3.50127	32626.6		15.8442	440.839
-3.50096	33209.2		15.8439	541.889
-3.50066	31805.6		15.8436	643.175
-3.50035	30429.5		15.8433	578.012
-3.50005	30742.2		15.843	513.085
-3.49974	31049.1		15.8427	810.567
-3.49944	31000.9		15.8423	1108.29
-3.49913	30952.8		15.842	1491.24
-3.49883	30904.6		15.8417	1874.19
-3.49852	30860.6		15.8414	1410.96
-3.49822	31066		15.8411	947.74
-3.49791	31271.3		15.8408	983.155
-3.49761	31476.7		15.8405	1018.57
-3.4973	31670		15.8402	1053.98
-3.497	31129.4		15.8399	1089.4
-3.49669	30596.4		15.8396	996.376
-3.49639	30523.9		15.8393	903.354
-3.49608	30461.7		15.839	810.332
-3.49578	31023		15.8387	717.309
-3.49547	31566.5		15.8384	646.952
-3.49517	31035.7		15.8381	576.595
-3.49486	30530.2		15.8378	506.238
-3.49456	31551.7		15.8375	435.881
-3.49425	32555.3		15.8372	1151.26
-3.49395	32484.6		15.8369	1866.63
-3.49364	32397.6		15.8365	1494.07
-3.49334	31332.2		15.8362	1121.51
-3.49303	30284.8		15.8359	696.061
-3.49272	30311.6		15.8356	270.613
-3.49242	30340.4		15.8353	449.575
-3.49211	30489.1		15.835	628.537
-3.49181	30630.1		15.8347	930.269
-3.4915	30310.7		15.8344	1232
-3.4912	29995.9		15.8341	1171.09
-3.49089	29949.6		15.8338	1110.17
-3.49059	29895.5		15.8335	731.947
-3.49028	29381.1		15.8332	353.72
-3.48998	28879.6		15.8329	579.901
-3.48967	29141.6		15.8326	806.082
-3.48937	29411.5		15.8323	932.394
-3.48906	30141.7		15.832	1058.94
-3.48876	30855.9		15.8317	580.845
-3.48845	30630.4		15.8314	102.984
-3.48815	30417.9		15.8311	131.08
-3.48784	30972.5		15.8308	159.412
-3.48754	31511.2		15.8304	187.507
-3.48723	31110.2		15.8301	215.839
-3.48693	30722.2		15.8298	748.238
-3.48662	31101.3		15.8295	1280.87
-3.48632	31477.1		15.8292	967.1
-3.48601	31661.2		15.8289	653.563
-3.48571	31845.2		15.8286	800.651
-3.4854	32029.3		15.8283	947.976
-3.4851	32202		15.828	490.656
-3.48479	31708.3		15.8277	33.5718
-3.48449	31214.6		15.8274	394.564
-3.48418	30720.9		15.8271	755.793
-3.48388	30233.7		15.8268	950.573
-3.48357	30120.3		15.8265	-63.228
-3.48327	29999		15.8262	-351.975
-3.48296	29417.6		15.8259	-640.486
-3.48266	28856.9		15.8256	-445.705
-3.48235	29499.3		15.8253	-250.689
-3.48205	30139.7		15.825	-69.1304
-3.48174	30665		15.8247	-612.626
-3.48144	31205.2		15.8243	-823.933
-3.48113	32566.6		15.824	173.813
-3.48083	32081.5		15.8237	393.148
-3.48052	31251.4		15.8234	612.718
-3.48022	30419.9		15.8231	907.604
-3.47991	29509.4		15.8228	1202.73
-3.47961	28628.1		15.8225	1599.37
-3.4793	29433.9		15.8222	1996.25
-3.479	30236.6		15.8219	1546.72
-3.47869	30866.8		15.8216	1097.43
-3.47839	31478.3		15.8213	904.771
-3.47808	31016.3		15.821	712.351
-3.47778	30570.5		15.8207	519.696
-3.47747	31049.5		15.8204	327.277
-3.47717	31486.3		15.8201	436.826
-3.47686	29540.2		15.8198	546.611
-3.47656	29435.3		15.8195	51.7512
-3.47625	29397.5		15.8192	-442.872
-3.47595	29369.8		15.8189	-355.989
-3.47564	29917.1		15.8186	-268.869
-3.47534	30458.5		15.8182	664.188
-3.47503	30664.6		15.8179	872.189
-3.47473	30868.5		15.8176	315
-3.47442	30957.5		15.8173	966.864
-3.47411	31059.2		15.817	530.556
-3.47381	31847		15.8167	-630.806
-3.4735	30813.4		15.8164	-946.231
-3.4732	30814.6		15.8161	-52.6038
-3.47289	30822.6		15.8158	115.498
-3.47259	31213.9		15.8155	283.835
-3.47228	31605.2		15.8152	587.928
-3.47198	31996.5		15.8149	892.257
-3.47167	32373.4		15.8146	1196.35
-3.47137	31945.6		15.8143	1500.68
-3.47106	31517.7		15.814	1079.48
-3.47076	31089.9		15.8137	658.521
-3.47045	30665.4		15.8134	841.732
-3.47015	30428.3		15.8131	1025.18
-3.46984	30194.6		15.8128	347.581
-3.46954	30152.5		15.8124	-330.018
-3.46923	30097.6		15.8121	-856.514
-3.46893	29379.2		15.8118	-657.721
-3.46862	31704.6		15.8115	-277.604
-3.46832	32806.5		15.8112	-622.778
-3.46801	32961.8		15.8109	-152
-3.46771	31617.8		15.8106	318.777
-3.4674	30303.3		15.8103	502.461
-3.4671	30617.2		15.81	686.145
-3.46679	30930		15.8097	1685.78
-3.46649	31185.4		15.8094	1960.12
-3.46618	31415.8		15.8091	1222.08
-3.46588	30266.9		15.8088	1209.34
-3.46557	29137.8		15.8085	1151.26
-3.46527	29098.2		15.8082	367.885
-3.46496	29058.6		15.8079	161.536
-3.46466	29019		15.8076	-44.8125
-3.46435	29003.6		15.8073	-251.161
-3.46405	30319.4		15.807	-457.51
-3.46374	31610.2		15.8067	-595.863
-3.46344	31521.8		15.8063	-8.92578
-3.46313	31426.2		15.806	170.036
-3.46283	30935.6		15.8057	348.998
-3.46252	30464.6		15.8054	932.158
-3.46222	31066.1		15.8051	1515.32
-3.46191	31658.2		15.8048	1010.54
-3.46161	31733.2		15.8045	505.766
-3.4613	31799.7		15.8042	771.611
-3.461	31406.6		15.8039	1037.46
-3.46069	31014.5		15.8036	1348.63
-3.46039	30679.3		15.8033	934.519
-3.46008	30352.6		15.803	604.691
-3.45978	30485.4		15.8027	275.099
-3.45947	30627.8		15.8024	-100.059
-3.45917	31287.3		15.8021	-474.981
-3.45886	31921.3		15.8018	-419.499
-3.45856	31176.5		15.8015	-363.78
-3.45825	30446.6		15.8012	-187.415
-3.45795	30523.4		15.8009	1198
-3.45764	30608.7		15.8006	1891.89
-3.45734	31153.6		15.8002	1860.73
-3.45703	31674.3		15.7999	1466.68
-3.45673	30893		15.7996	1072.87
-3.45642	30125.8		15.7993	1003.69
-3.45612	30124.6		15.799	934.755
-3.45581	30123.7		15.7987	1424.66
-3.45551	30138.3		15.7984	1914.79
-3.4552	30167.2		15.7981	1648.71
-3.45489	30962		15.7978	657.577
-3.45459	31739.4		15.7975	74.1804
-3.45428	31588.3		15.7972	-508.979
-3.45398	31451.5		15.7969	-616.404
-3.45367	32080.4		15.7966	-723.592
-3.45337	32686.8		15.7963	-513.701
-3.45306	32087.1		15.796	-303.575
-3.45276	31466.8		15.7957	42.3074
-3.45245	29790		15.7954	-336.865
-3.45215	29952.7		15.7951	54.3484
-3.45184	30193.8		15.7948	445.797
-3.45154	29551.8		15.7944	481.92
-3.45123	30804.9		15.7941	518.279
-3.45093	32046.3		15.7938	629.953
-3.45062	32634.4		15.7935	741.863
-3.45032	31383.9		15.7932	-436.734
-3.45001	30110.8		15.7929	-406.513
-3.44971	30676.2		15.7926	197.896
-3.4494	31281.7		15.7923	77.0137
-3.4491	30960.8		15.792	152.565
-3.44879	30272.8		15.7917	228.116
-3.44849	31389.6		15.7914	711.643
-3.44818	30786.2		15.7911	469.879
-3.44788	30226.2		15.7908	16.5728
-3.44757	31908.7		15.7905	288.557
-3.44727	31737.7		15.7902	908.076
-3.44696	30732.5		15.7899	1527.59
-3.44666	30636.4		15.7896	1104.51
-3.44635	30060.4		15.7893	-43.8682
-3.44605	30418.4		15.789	61.9036
-3.44574	31548.5		15.7887	167.675
-3.44544	30835.6		15.7883	360.802
-3.44513	29834.2		15.788	553.93
-3.44483	29772.6		15.7877	701.727
-3.44452	30785.6		15.7874	849.523
-3.44422	29974.8		15.7871	1012.43
-3.44391	29853		15.7868	450.047
-3.44361	29728.7		15.7865	-384.32
-3.4433	29500.2		15.7862	-9.87012
-3.443	30192.3		15.7859	77.4858
-3.44269	30963.8		15.7856	164.842
-3.44239	29901		15.7853	645.063
-3.44208	28989.9		15.785	1125.29
-3.44178	28999.8		15.7847	1658.39
-3.44147	29143.7		15.7844	1466.21
-3.44117	29295.3		15.7841	322.083
-3.44086	29846.9		15.7838	870.3
-3.44056	30383.6		15.7835	1410.96
-3.44025	30155		15.7832	1226.33
-3.43995	29933.9		15.7829	951.045
-3.43964	30095.4		15.7826	675.756
-3.43934	30242		15.7822	853.773
-3.43903	29623.4		15.7819	1031.79
-3.43873	29014.8		15.7816	-44.3403
-3.43842	28920.3		15.7813	-395.181
-3.43812	28840.8		15.781	153.037
-3.43781	29526.5		15.7807	701.254
-3.43751	30196.8		15.7804	690.394
-3.4372	30082.8		15.7801	679.534
-3.4369	29977.9		15.7798	177.591
-3.43659	30332		15.7795	-324.352
-3.43628	30689.9		15.7792	-1234.27
-3.43598	31239		15.7789	-1418.9
-3.43567	31773.1		15.7786	-790.407
-3.43537	31542.1		15.7783	-161.917
-3.43506	31302.4		15.778	360.802
-3.43476	30622.8		15.7777	158.231
-3.43445	29958.4		15.7774	-286.104
-3.43415	30058.9		15.7771	-5.14819
-3.43384	30175.2		15.7768	-132.168
-3.43354	31082.7		15.7765	-259.189
-3.43323	31962.6		15.7761	-548.644
-3.43293	31464.5		15.7758	-112.808
-3.43262	31887.3		15.7755	35.9329
-3.43232	32417.1		15.7752	-1024.14
-3.43201	31131.4		15.7749	-1759.35
-3.43171	30878.5		15.7746	-1769.27
-3.4314	30641.2		15.7743	-2066.28
-3.4311	31169.6		15.774	-1638
-3.43079	30779		15.7737	-886.735
-3.43049	30367.7		15.7734	-135.474
-3.43018	31762.2		15.7731	56.7092
-3.42988	31665.3		15.7728	248.892
-3.42957	31568.4		15.7725	395.745
-3.42927	31471.5		15.7722	542.597
-3.42896	31386.8		15.7719	689.45
-3.42866	31872.3		15.7716	836.302
-3.42835	30523.4		15.7713	556.291
-3.42805	29250.4		15.771	276.28
-3.42774	28902.7		15.7707	-3.73144
-3.42744	28937.5		15.7703	-283.743
-3.42713	28986.4		15.77	2.87915
-3.42683	29742.8		15.7697	289.501
-3.42652	30499		15.7694	576.123
-3.42622	31209.2		15.7691	862.745
-3.42591	30116.5		15.7688	720.143
-3.42561	30611.2		15.7685	577.54
-3.4253	30182.6		15.7682	797.582
-3.425	29495.4		15.7679	1017.62
-3.42469	29750.5		15.7676	1154.56
-3.42439	31191.9		15.7673	1291.5
-3.42408	30785		15.767	340.498
-3.42378	29728.2		15.7667	-610.501
-3.42347	28692.3		15.7664	-241.245
-3.42317	28726		15.7661	128.011
-3.42286	30573.8		15.7658	-590.669
-3.42256	31361.7		15.7655	-1309.35
-3.42225	30327.5		15.7652	-955.203
-3.42195	29942.7		15.7649	-601.057
-3.42164	30465.2		15.7646	-609.557
-3.42134	30486.5		15.7642	-618.056
-3.42103	30499.6		15.7639	-759.242
-3.42073	30111.4		15.7636	-900.428
-3.42042	29731.3		15.7633	-678.969
-3.42012	29752.7		15.763	-457.51
-3.41981	29789.7		15.7627	-515.59
-3.41951	30591.2		15.7624	-573.67
-3.4192	31371.7		15.7621	-631.75
-3.4189	31134.6		15.7618	-689.83
-3.41859	30897.6		15.7615	-791.352
-3.41829	30660.5		15.7612	-892.874
-3.41798	30439.3		15.7609	-389.987
-3.41767	30992.1		15.7606	112.9
-3.41737	31544.9		15.7603	-230.385
-3.41706	32097.7		15.76	-573.67
-3.41676	32626.8		15.7597	-554.31
-3.41645	32006.3		15.7594	-534.95
-3.41615	31385.9		15.7591	-367.793
-3.41584	30765.4		15.7588	-200.636
-3.41554	30163.2		15.7585	-33.4797
-3.41523	30439.9		15.7581	133.677
-3.41493	30700.7		15.7578	164.842
-3.41462	30197.3		15.7575	196.007
-3.41432	29701.7		15.7572	227.171
-3.41401	29583.5		15.7569	258.336
-3.41371	29474.8		15.7566	8.07324
-3.4134	29824.6		15.7563	-242.19
-3.4131	30166.9		15.756	-129.807
-3.41279	30146.2		15.7557	-17.425
-3.41249	30135.8		15.7554	-222.357
-3.41218	30641.4		15.7551	-427.29
-3.41188	32030.1		15.7548	-269.577
-3.41157	31782.3		15.7545	-111.864
-3.41127	30628		15.7542	-282.798
-3.41096	30008.8		15.7539	-453.733
-3.41066	31207.5		15.7536	-624.667
-3.41035	31603.5		15.7533	-795.601
-3.41005	30188.6		15.753	-1291.41
-3.40974	29881.8		15.7527	-1787.21
-3.40944	30506.1		15.7523	-1436.84
-3.40913	31801.2		15.752	-1086.47
-3.40883	33045.2		15.7517	-579.336
-3.40852	31863.4		15.7514	-72.1997
-3.40822	30679		15.7511	-411.235
-3.40791	29409.2		15.7508	-750.271
-3.40761	29980.2		15.7505	-711.551
-3.4073	30895.1		15.7502	-672.831
-3.407	31787.1		15.7499	-271.466
-3.40669	31600		15.7496	129.899
-3.40639	31412.8		15.7493	-123.197
-3.40608	31225.7		15.749	-376.293
-3.40578	31044.5		15.7487	216.783
-3.40547	31140.2		15.7484	809.859
-3.40517	31226.1		15.7481	1221.61
-3.40486	30853.7		15.7478	1633.37
-3.40456	30497.1		15.7475	1198.95
-3.40425	30878		15.7472	764.529
-3.40395	31260.5		15.7469	-179.86
-3.40364	31680.3		15.7466	-1124.25
-3.40334	30264.9		15.7462	-497.175
-3.40303	28793.2		15.7459	129.899
-3.40273	29163.6		15.7456	190.34
-3.40242	29954.1		15.7453	250.781
-3.40212	30761.1		15.745	311.222
-3.40181	32297.9		15.7447	371.663
-3.40151	32000.9		15.7444	-280.91
-3.4012	31665.7		15.7441	-933.482
-3.4009	31336.6		15.7438	-498.119
-3.40059	31293.9		15.7435	-62.7559
-3.40029	31266.1		15.7432	-103.365
-3.39998	31886.1		15.7429	-143.973
-3.39968	30687.9		15.7426	-788.991
-3.39937	30214.3		15.7423	-1434.01
-3.39906	31550		15.742	-930.649
-3.39876	31777.6		15.7417	-427.29
-3.39845	31094.5		15.7414	-286.576
-3.39815	30669		15.7411	-145.862
-3.39784	30242.4		15.7408	-458.455
-3.39754	29758.4		15.7405	-771.047
-3.39723	29296		15.7401	-237.468
-3.39693	29823.8		15.7398	296.112
-3.39662	30341.7		15.7395	300.362
-3.39632	30401.4		15.7392	304.611
-3.39601	30454.3		15.7389	429.743
-3.39571	30192.2		15.7386	1280.17
-3.3954	29953.4		15.7383	1775.5
-3.3951	30783.5		15.738	1062.01
-3.39479	31583.7		15.7377	711.171
-3.39449	31012		15.7374	360.33
-3.39418	30436.6		15.7371	372.135
-3.39388	29709.4		15.7368	383.94
-3.39357	29909.8		15.7365	395.745
-3.39327	30595		15.7362	407.55
-3.39296	29471.7		15.7359	494.906
-3.39266	29436.4		15.7356	582.262
-3.39235	29423.2		15.7353	1032.26
-3.39205	30419.1		15.735	1482.26
-3.39174	31410.4		15.7347	891.549
-3.39144	32158.2		15.7344	300.834
-3.39113	31386.2		15.734	-697.857
-3.39083	30929.1		15.7337	-971.258
-3.39052	30492.1		15.7334	-526.923
-3.39022	30971.2		15.7331	-82.5879
-3.38991	31453.1		15.7328	-680.858
-3.38961	32043.6		15.7325	-553.838
-3.3893	31712.6		15.7322	736.669
-3.389	31133.6		15.7319	818.359
-3.38869	30574.9		15.7316	537.403
-3.38839	30932		15.7313	256.448
-3.38808	31276.5		15.731	353.248
-3.38778	31068.9		15.7307	450.047
-3.38747	31774.9		15.7304	184.202
-3.38717	32362.8		15.7301	-81.6436
-3.38686	32046.4		15.7298	62.8479
-3.38656	32245.1		15.7295	207.339
-3.38625	32443.1		15.7292	472.712
-3.38595	32592.2		15.7289	12.7952
-3.38564	31825.4		15.7286	-190.248
-3.38534	31079.1		15.7282	815.525
-3.38503	31230.5		15.7279	1775.97
-3.38473	30571		15.7276	1527.59
-3.38442	29935.8		15.7273	1279.22
-3.38412	30367.6		15.727	1030.85
-3.38381	29907.4		15.7267	752.251
-3.38351	30526.4		15.7264	473.657
-3.3832	32037.1		15.7261	572.818
-3.3829	32459.1		15.7258	1397.27
-3.38259	31950.6		15.7255	1451.1
-3.38229	30804.6		15.7252	1504.93
-3.38198	30578.5		15.7249	787.666
-3.38168	30543.2		15.7246	70.4031
-3.38137	30535.7		15.7243	-87.7822
-3.38107	31768.1		15.724	-245.967
-3.38076	32978.1		15.7237	366.469
-3.38045	33148.1		15.7234	253.614
-3.38015	31207.1		15.7231	-629.861
-3.37984	30416.4		15.7228	-788.046
-3.37954	31168.7		15.7225	-1269.21
-3.37923	32635.5		15.7221	-541.561
-3.37893	31952.5		15.7218	322.083
-3.37862	30693.7		15.7215	460.436
-3.37832	30934.7		15.7212	-88.7266
-3.37801	30066.1		15.7209	-637.888
-3.37771	30718.3		15.7206	-144.446
-3.3774	31135.7		15.7203	348.998
-3.3771	30634.3		15.72	172.869
-3.37679	29980.3		15.7197	-3.25928
-3.37649	29351.7		15.7194	-179.388
-3.37618	29838.7		15.7191	-355.516
-3.37588	30313.9		15.7188	-33.0076
-3.37557	30295.2		15.7185	289.501
-3.37527	31160		15.7182	52.9319
-3.37496	30632.7		15.7179	-183.637
-3.37466	30131.3		15.7176	-335.212
-3.37435	30754.8		15.7173	238.504
-3.37405	31352.7		15.717	404.244
-3.37374	30835.3		15.7167	569.984
-3.37344	30328.3		15.7164	546.847
-3.37313	30279		15.716	523.709
-3.37283	30233.3		15.7157	455.241
-3.37252	30350.3		15.7154	1112.06
-3.37222	30518.7		15.7151	1190.45
-3.37191	32882.5		15.7148	1268.83
-3.37161	33684.5		15.7145	1241.44
-3.3713	32894.6		15.7142	488.767
-3.371	32108.2		15.7139	-369.682
-3.37069	31495.5		15.7136	-502.841
-3.37039	31783.7		15.7133	-726.661
-3.37008	31461.9		15.713	-950.481
-3.36978	31141.4		15.7127	-989.201
-3.36947	30878.1		15.7124	-1027.92
-3.36917	30615.9		15.7121	-915.539
-3.36886	30401.4		15.7118	-77.866
-3.36856	30189.5		15.7115	329.166
-3.36825	30070.7		15.7112	10.9065
-3.36795	29047.5		15.7109	191.285
-3.36764	28497.7		15.7106	371.663
-3.36734	28872.1		15.7103	122.344
-3.36703	29646.8		15.7099	598.316
-3.36673	30432.5		15.7096	711.643
-3.36642	31659.2		15.7093	99.679
-3.36612	31364.7		15.709	190.34
-3.36581	31222.7		15.7087	281.001
-3.36551	31082.3		15.7084	416.994
-3.3652	31029.9		15.7081	-172.305
-3.3649	31892.8		15.7078	-840.932
-3.36459	32724.8		15.7075	-784.269
-3.36429	31423.9		15.7072	-1543.56
-3.36398	30225.4		15.7069	-2302.85
-3.36368	30549.6		15.7066	-1468.01
-3.36337	30761.9		15.7063	-633.167
-3.36307	29490		15.706	-251.634
-3.36276	29954.3		15.7057	855.19
-3.36246	31323.7		15.7054	821.664
-3.36215	32237.7		15.7051	62.8479
-3.36185	31618.9		15.7048	-121.78
-3.36154	30664		15.7045	902.409
-3.36123	31224.9		15.7041	1405.3
-3.36093	31382.9		15.7038	1182.89
-3.36062	30636.5		15.7035	673.395
-3.36032	30335.4		15.7032	889.188
-3.36001	30936.9		15.7029	496.794
-3.35971	31023.8		15.7026	104.401
-3.3594	31121.1		15.7023	74.6528
-3.3591	31668.4		15.702	44.9045
-3.35879	33085.9		15.7017	-664.803
-3.35849	32616.9		15.7014	-2099.8
-3.35818	32150.1		15.7011	-1630.91
-3.35788	31764		15.7008	-1162.02
-3.35757	31398.6		15.7005	-503.313
-3.35727	31853.9		15.7002	-1053.42
-3.35696	30809		15.6999	-560.921
-3.35666	30754.5		15.6996	-68.4221
-3.35635	30685.7		15.6993	446.742
-3.35605	30028.9		15.699	961.906
-3.35574	30295.8		15.6987	1114.42
-3.35544	30945.8		15.6984	1266.94
-3.35513	31557.5		15.698	711.171
-3.35483	30549.7		15.6977	155.398
-3.35452	29570.5		15.6974	-400.375
-3.35422	29771.9		15.6971	-956.147
-3.35391	29986.9		15.6968	-182.221
-3.35361	30775.8		15.6965	591.706
-3.3533	32421.6		15.6962	685.672
-3.353	31661		15.6959	54.3484
-3.35269	30923.7		15.6956	240.393
-3.35239	31157.7		15.6953	426.438
-3.35208	31381		15.695	567.151
-3.35178	31156.7		15.6947	707.865
-3.35147	30932.4		15.6944	349.942
-3.35117	30708.1		15.6941	-7.9812
-3.35086	30484.7		15.6938	-365.905
-3.35056	30297		15.6935	-723.828
-3.35025	30109.2		15.6932	-175.138
-3.34995	29921.5		15.6929	373.552
-3.34964	29729.7		15.6926	317.833
-3.34934	29366.4		15.6923	262.114
-3.34903	29040		15.6919	342.387
-3.34873	30237.1		15.6916	422.66
-3.34842	31406.9		15.6913	820.248
-3.34812	31453.8		15.691	1217.83
-3.34781	31500.7		15.6907	1143.23
-3.34751	31547.7		15.6904	343.331
-3.3472	31590		15.6901	-864.542
-3.3469	31441.9		15.6898	-621.834
-3.34659	31296.5		15.6895	111.956
-3.34629	31265.5		15.6892	845.746
-3.34598	31203.7		15.6889	340.498
-3.34568	29930		15.6886	-164.75
-3.34537	30480.8		15.6883	98.7346
-3.34507	30920.6		15.688	362.219
-3.34476	32260.8		15.6877	-220.469
-3.34446	33004.1		15.6874	-803.156
-3.34415	31924.1		15.6871	-758.77
-3.34385	31015.3		15.6868	-714.384
-3.34354	30123.3		15.6865	-65.5891
-3.34324	29915.5		15.6861	583.206
-3.34293	29708		15.6858	258.336
-3.34262	29500.1		15.6855	-66.5334
-3.34232	29307.8		15.6852	-391.403
-3.34201	29733.8		15.6849	-716.273
-3.34171	30163		15.6846	-912.706
-3.3414	30683.5		15.6843	-1109.14
-3.3411	30301.4		15.684	-701.163
-3.34079	30374.5		15.6837	-293.187
-3.34049	31353.1		15.6834	31.6831
-3.34018	31943.7		15.6831	356.553
-3.33988	30715.8		15.6828	318.777
-3.33957	29875.4		15.6825	281.001
-3.33927	30830		15.6822	31.6831
-3.33896	30493.6		15.6819	-217.635
-3.33866	31062.7		15.6816	-466.954
-3.33835	31247.8		15.6813	-716.273
-3.33805	29620.3		15.681	-475.454
-3.33774	28586.2		15.6807	-234.635
-3.33744	28471.4		15.6804	6.18457
-3.33713	28584.8		15.68	247.004
-3.33683	28711.2		15.6797	-48.5901
-3.33652	29351.2		15.6794	-344.184
-3.33622	29990.5		15.6791	-277.132
-3.33591	30591.5		15.6788	-210.081
-3.33561	31170		15.6785	-35.3687
-3.3353	30834.8		15.6782	139.343
-3.335	30514.8		15.6779	314.055
-3.33469	30794		15.6776	488.767
-3.33439	31062		15.6773	482.156
-3.33408	30873.1		15.677	475.546
-3.33378	30685.1		15.6767	831.58
-3.33347	30522.9		15.6764	1187.61
-3.33317	30372.3		15.6761	1054.69
-3.33286	30678.2		15.6758	922.005
-3.33256	30962.7		15.6755	789.083
-3.33225	30391		15.6752	656.396
-3.33195	29842.2		15.6749	538.583
-3.33164	30206.7		15.6746	421.007
-3.33134	30572		15.6743	-59.4504
-3.33103	30970.6		15.6739	-539.672
-3.33073	31346.2		15.6736	-187.179
-3.33042	30808.7		15.6733	165.55
-3.33012	30307.3		15.673	472.712
-3.32981	31242.3		15.6727	780.111
-3.32951	32154.2		15.6724	429.979
-3.3292	32153		15.6721	-645.208
-3.3289	32142.5		15.6718	-1765.96
-3.32859	31768.3		15.6715	-1435.9
-3.32829	31382.5		15.6712	-544.158
-3.32798	30540.2		15.6709	347.817
-3.32768	29718.9		15.6706	484.045
-3.32737	29725		15.6703	620.509
-3.32707	29731.1		15.67	998.501
-3.32676	29737.2		15.6697	1376.73
-3.32646	29756.1		15.6694	908.548
-3.32615	30279		15.6691	440.604
-3.32585	30778.7		15.6688	438.951
-3.32554	30365.5		15.6685	437.534
-3.32524	29971.1		15.6682	-168.527
-3.32493	30318.6		15.6678	-774.353
-3.32463	30666		15.6675	-413.36
-3.32432	31013.4		15.6672	-52.1313
-3.32401	31358.2		15.6669	-53.7842
-3.32371	31603.2		15.6666	-55.2007
-3.3234	31848.3		15.6663	-293.659
-3.3231	32093.3		15.666	-532.117
-3.32279	32312		15.6657	-407.93
-3.32249	31503.8		15.6654	-283.743
-3.32218	30691.3		15.6651	-454.205
-3.32188	29754.4		15.6648	-624.667
-3.32157	30623.7		15.6645	-749.799
-3.32127	30718.5		15.6642	-874.93
-3.32096	29924		15.6639	-584.531
-3.32066	30065.7		15.6636	431.16
-3.32035	31091.8		15.6633	857.551
-3.32005	30968		15.663	-166.639
-3.31974	29070.3		15.6627	-1092.61
-3.31944	29169		15.6624	-568.004
-3.31913	29254.2		15.662	561.013
-3.31883	28811.7		15.6617	239.448
-3.31852	28379		15.6614	-462.704
-3.31822	28373.7		15.6611	285.724
-3.31791	30200.5		15.6608	490.184
-3.31761	32246.3		15.6605	694.644
-3.3173	32444.3		15.6602	506.238
-3.317	31767.8		15.6599	317.833
-3.31669	31075		15.6596	733.836
-3.31639	29802.2		15.6593	1149.84
-3.31608	30367.2		15.659	842.441
-3.31578	31426.5		15.6587	535.042
-3.31547	32461.8		15.6584	590.289
-3.31517	32575.2		15.6581	645.536
-3.31486	32664.8		15.6578	262.586
-3.31456	31842		15.6575	-120.364
-3.31425	31046.3		15.6572	-503.313
-3.31395	31291		15.6569	-886.263
-3.31364	31524.1		15.6566	-69.3665
-3.31334	31300.7		15.6563	747.766
-3.31303	31096.8		15.6559	1564.66
-3.31273	31624.3		15.6556	2381.79
-3.31242	32152.1		15.6553	1801
-3.31212	32679.6		15.655	1220.43
-3.31181	33176.8		15.6547	1244.04
-3.31151	32504.9		15.6544	1267.89
-3.3112	31833.2		15.6541	1378.38
-3.3109	31161.3		15.6538	1489.11
-3.31059	30503.6		15.6535	1599.6
-3.31029	30377.7		15.6532	1710.33
-3.30998	30252.2		15.6529	1994.59
-3.30968	30126.3		15.6526	2279.09
-3.30937	30011.6		15.6523	1717.18
-3.30907	30310		15.652	1155.51
-3.30876	30608.6		15.6517	521.821
-3.30846	30907		15.6514	-111.628
-3.30815	31191.6		15.6511	100.86
-3.30785	30943.8		15.6508	313.583
-3.30754	30696.4		15.6505	-176.555
-3.30724	30448.6		15.6502	-666.456
-3.30693	30209.4		15.6498	173.105
-3.30663	30283.5		15.6495	1012.9
-3.30632	30357.8		15.6492	1134.73
-3.30602	30431.9		15.6489	1256.79
-3.30571	30512.3		15.6486	1378.62
-3.3054	30820.4		15.6483	1500.68
-3.3051	31127.3		15.648	1048.32
-3.30479	31376.9		15.6477	596.191
-3.30449	31634.9		15.6474	506.475
-3.30418	32173.8		15.6471	416.994
-3.30388	31781.1		15.6468	476.962
-3.30357	30704.1		15.6465	536.931
-3.30327	31733.3		15.6462	596.899
-3.30296	31930.9		15.6459	656.868
-3.30266	31221.6		15.6456	815.053
-3.30235	30702.3		15.6453	973.238
-3.30205	30191.9		15.645	768.778
-3.30174	30014		15.6447	564.318
-3.30144	29860.4		15.6444	854.718
-3.30113	30618.6		15.6441	1145.12
-3.30083	31342.5		15.6437	831.108
-3.30052	30784.2		15.6434	517.099
-3.30022	30250.3		15.6431	429.743
-3.29991	30628.2		15.6428	342.387
-3.29961	31000.7		15.6425	617.676
-3.2993	31171.3		15.6422	892.965
-3.299	31342		15.6419	1181.48
-3.29869	31512.6		15.6416	1469.99
-3.29839	31680.2		15.6413	1154.09
-3.29808	31733.8		15.641	838.191
-3.29778	31789		15.6407	1134.26
-3.29747	31901.2		15.6404	1430.32
-3.29717	31975.3		15.6401	1726.39
-3.29686	30663.9		15.6398	2022.45
-3.29656	30299.4		15.6395	1427.02
-3.29625	31204.3		15.6392	831.58
-3.29595	30584.1		15.6389	840.552
-3.29564	29770.1		15.6386	849.523
-3.29534	29875.8		15.6383	1085.15
-3.29503	30285.4		15.6379	1320.77
-3.29473	30680.2		15.6376	1450.63
-3.29442	30529		15.6373	855.19
-3.29412	30390.5		15.637	13.2676
-3.29381	30707.5		15.6367	621.926
-3.29351	31025.5		15.6364	1275.92
-3.2932	31371.6		15.6361	479.323
-3.2929	31705.8		15.6358	-475.926
-3.29259	31583.9		15.6355	19.406
-3.29229	31464.5		15.6352	212.533
-3.29198	31425.5		15.6349	405.661
-3.29168	31374.3		15.6346	372.135
-3.29137	30867.3		15.6343	338.609
-3.29107	30390.7		15.634	909.492
-3.29076	31024.6		15.6337	1480.38
-3.29046	31646.3		15.6334	721.559
-3.29015	31812.1		15.6331	-37.2573
-3.28985	31984.1		15.6328	50.0986
-3.28954	32371.7		15.6325	137.455
-3.28924	32734.7		15.6322	57.1816
-3.28893	32186.2		15.6318	-23.0916
-3.28863	31652		15.6315	259.281
-3.28832	31630.1		15.6312	541.653
-3.28802	31595.9		15.6309	944.907
-3.28771	31105.9		15.6306	1348.16
-3.28741	30637.8		15.6303	905.243
-3.2871	30957.2		15.63	462.324
-3.2868	31276.9		15.6297	-271.466
-3.28649	31596.2		15.6294	-1005.26
-3.28618	31888		15.6291	-651.11
-3.28588	31163.9		15.6288	-296.964
-3.28557	30440.1		15.6285	298.945
-3.28527	29716.1		15.6282	894.854
-3.28496	29031.4		15.6279	644.591
-3.28466	29762.1		15.6276	394.328
-3.28435	30492.9		15.6273	578.956
-3.28405	31223.7		15.627	763.584
-3.28374	31935.6		15.6267	585.567
-3.28344	31964.2		15.6264	407.55
-3.28313	31992.9		15.6261	153.981
-3.28283	32021.5		15.6257	-99.5869
-3.28252	32042.7		15.6254	493.017
-3.28222	31795.9		15.6251	1085.62
-3.28191	31549		15.6248	741.391
-3.28161	31302.2		15.6245	397.162
-3.2813	31058		15.6242	657.34
-3.281	30908.7		15.6239	917.52
-3.28069	30772		15.6236	958.601
-3.28039	31090.8		15.6233	999.681
-3.28008	31416.8		15.623	1040.76
-3.27978	32003.7		15.6227	1081.84
-3.27947	32578		15.6224	1111.12
-3.27917	32696.8		15.6221	1140.4
-3.27886	32814.1		15.6218	807.026
-3.27856	32874.4		15.6215	473.657
-3.27825	32930.5		15.6212	510.488
-3.27795	32860.3		15.6209	547.319
-3.27764	33688.3		15.6206	221.505
-3.27734	34028		15.6203	-104.309
-3.27703	32848.2		15.6199	-705.885
-3.27673	31637.1		15.6196	-1307.46
-3.27642	31323.1		15.6193	-186.471
-3.27612	30525.2		15.619	934.519
-3.27581	29754.6		15.6187	1481.32
-3.27551	29951.4		15.6184	577.54
-3.2752	30155.5		15.6181	-280.91
-3.2749	30614.4		15.6178	-414.068
-3.27459	31060.6		15.6175	-202.998
-3.27429	31051.4		15.6172	8.07324
-3.27398	31050.8		15.6169	-98.1704
-3.27368	31353.7		15.6166	-204.414
-3.27337	31656.6		15.6163	-733.744
-3.27307	31959.6		15.616	-1263.07
-3.27276	32228.7		15.6157	-1082.22
-3.27246	31300.4		15.6154	549.208
-3.27215	30419.3		15.6151	1153.14
-3.27185	31207.4		15.6148	1031.79
-3.27154	31982.9		15.6145	1046.43
-3.27124	32312.6		15.6142	1061.07
-3.27093	32620.8		15.6138	456.186
-3.27063	32170.4		15.6135	-148.695
-3.27032	31713.9		15.6132	-753.576
-3.27002	31041.6		15.6129	-1358.46
-3.26971	30399.5		15.6126	-1031.23
-3.26941	30819.5		15.6123	-703.996
-3.2691	31261		15.612	-376.765
-3.2688	32461		15.6117	-49.5344
-3.26849	33627.7		15.6114	-243.606
-3.26819	33618.5		15.6111	-437.678
-3.26788	33624.9		15.6108	-631.75
-3.26757	34124.6		15.6105	-825.822
-3.26727	32807.1		15.6102	-1329.65
-3.26696	31629.3		15.6099	-1833.48
-3.26666	31366.6		15.6096	-1491.14
-3.26635	31300.6		15.6093	-1148.8
-3.26605	32158.8		15.609	-1123.78
-3.26574	33423.3		15.6087	-1098.75
-3.26544	31695.3		15.6084	-227.552
-3.26513	31413.1		15.6081	643.647
-3.26483	31117.9		15.6077	925.075
-3.26452	30419.8		15.6074	1206.5
-3.26422	31522.6		15.6071	989.293
-3.26391	31952.3		15.6068	1497.37
-3.26361	32401.5		15.6065	2028.12
-3.2633	33481.1		15.6062	1108.29
-3.263	32755		15.6059	445.325
-3.26269	32531.3		15.6056	-217.635
-3.26239	32304.4		15.6053	41.127
-3.26208	31963.7		15.605	299.89
-3.26178	31630		15.6047	196.007
-3.26147	31542.9		15.6044	92.124
-3.26117	31459		15.6041	86.4575
-3.26086	31488.9		15.6038	80.7913
-3.26056	31490.9		15.6035	75.125
-3.26025	30581.1		15.6032	69.4585
-3.25995	31483.4		15.6029	112.9
-3.25964	32120.3		15.6026	156.342
-3.25934	32728.4		15.6023	562.43
-3.25903	32341.4		15.602	968.517
-3.25873	31954.4		15.6016	112.9
-3.25842	31567.3		15.6013	-742.716
-3.25812	31196.1		15.601	-510.396
-3.25781	31369.8		15.6007	-278.076
-3.25751	31574.9		15.6004	10.9065
-3.2572	32807.4		15.6001	299.89
-3.2569	32204.5		15.5998	-257.3
-3.25659	31078.5		15.5995	-814.489
-3.25629	30865.9		15.5992	-737.049
-3.25598	30786.1		15.5989	-659.609
-3.25568	30725.7		15.5986	-582.17
-3.25537	31333.4		15.5983	-504.73
-3.25507	31892.4		15.598	-187.415
-3.25476	30783.7		15.5977	129.899
-3.25446	29731.5		15.5974	447.214
-3.25415	30612.2		15.5971	764.529
-3.25385	31412.6		15.5968	326.333
-3.25354	29518.5		15.5965	-111.864
-3.25324	29485.8		15.5962	-550.06
-3.25293	30871.4		15.5958	-988.257
-3.25263	31305.2		15.5955	-954.259
-3.25232	30325.6		15.5952	-920.261
-3.25202	30243.8		15.5949	-886.263
-3.25171	29817.5		15.5946	-852.265
-3.25141	31225.2		15.5943	12.7952
-3.2511	33091.1		15.594	877.855
-3.2508	33111.9		15.5937	896.743
-3.25049	32244.6		15.5934	915.631
-3.25019	31396.3		15.5931	846.69
-3.24988	31192.1		15.5928	777.75
-3.24958	31013		15.5925	1071.46
-3.24927	31686.5		15.5922	1365.16
-3.24896	32328.7		15.5919	669.146
-3.24866	31910		15.5916	-26.8691
-3.24835	31509.2		15.5913	-722.884
-3.24805	31717.1		15.591	-1418.9
-3.24774	31911.5		15.5907	-796.546
-3.24744	31651.2		15.5904	-174.194
-3.24713	31407.2		15.5901	-156.25
-3.24683	31712.6		15.5897	-138.307
-3.24652	31995.5		15.5894	106.29
-3.24622	31520.7		15.5891	350.886
-3.24591	31060.1		15.5888	595.483
-3.24561	31076.5		15.5885	840.08
-3.2453	31115.5		15.5882	868.411
-3.245	31912.1		15.5879	896.743
-3.24469	32679.4		15.5876	562.43
-3.24439	32461.8		15.5873	228.116
-3.24408	32257.7		15.587	279.113
-3.24378	32508.2		15.5867	330.11
-3.24347	32720.9		15.5864	-223.302
-3.24317	31662.2		15.5861	-776.714
-3.24286	30643.6		15.5858	-1205.47
-3.24256	30996.8		15.5855	-1634.22
-3.24225	32233		15.5852	-2123.41
-3.24195	32543.8		15.5849	-1162.02
-3.24164	31067.1		15.5846	214.895
-3.24134	30640.2		15.5843	141.232
-3.24103	31089.8		15.584	128.011
-3.24073	30451.7		15.5836	114.789
-3.24042	29874.2		15.5833	79.8469
-3.24012	31323		15.583	44.9045
-3.23981	32695.7		15.5827	9.96216
-3.23951	31530.9		15.5824	-24.9802
-3.2392	30398		15.5821	-97.6982
-3.2389	30325.5		15.5818	-170.416
-3.23859	30274.9		15.5815	-560.449
-3.23829	30953.2		15.5812	-950.481
-3.23798	31617.9		15.5809	-1178.08
-3.23768	31828.2		15.5806	-680.386
-3.23737	32043		15.5803	587.928
-3.23707	32409.3		15.58	405.661
-3.23676	32738		15.5797	-146.806
-3.23646	31817		15.5794	-699.274
-3.23615	30888.7		15.5791	-299.797
-3.23585	29770.9		15.5788	99.679
-3.23554	30462.6		15.5785	404.244
-3.23524	30889.3		15.5782	-16.4807
-3.23493	31327.3		15.5778	-29.23
-3.23463	32144		15.5775	-41.9792
-3.23432	32941.3		15.5772	307.917
-3.23402	33094.9		15.5769	657.812
-3.23371	33217.6		15.5766	237.088
-3.23341	32375.5		15.5763	541.653
-3.2331	33305.9		15.576	544.014
-3.2328	32759.8		15.5757	546.375
-3.23249	32200.2		15.5754	1047.37
-3.23219	31195.7		15.5751	823.081
-3.23188	30201.7		15.5748	334.359
-3.23158	29603.6		15.5745	570.929
-3.23127	30785.7		15.5742	1200.36
-3.23097	30757.7		15.5739	1829.8
-3.23066	30733.1		15.5736	1314.63
-3.23035	30822.1		15.5733	799.471
-3.23005	30916.5		15.573	646.952
-3.22974	31190.8		15.5727	494.434
-3.22944	31451.2		15.5724	-519.368
-3.22913	31257.4		15.5721	-1533.17
-3.22883	31043.4		15.5717	-1821.68
-3.22852	30169.4		15.5714	65.6809
-3.22822	29327.8		15.5711	1299.52
-3.22791	29546		15.5708	841.024
-3.22761	29782.8		15.5705	1107.81
-3.2273	30625.1		15.5702	1374.6
-3.227	31425.6		15.5699	1558.29
-3.22669	30863.7		15.5696	1741.97
-3.22639	30338.9		15.5693	1608.34
-3.22608	31026.4		15.569	1474.71
-3.22578	31681.4		15.5687	1285.36
-3.22547	31276.7		15.5684	1821.3
-3.22517	30889.1		15.5681	1949.26
-3.22486	31059.8		15.5678	2077.23
-3.22456	31230.5		15.5675	1487.46
-3.22425	31401.1		15.5672	897.688
-3.22395	31559.4		15.5669	670.562
-3.22364	31315.6		15.5666	443.437
-3.22334	31095.1		15.5663	180.424
-3.22303	31631.5		15.566	-82.5879
-3.22273	32132.5		15.5656	258.809
-3.22242	31488.9		15.5653	600.205
-3.22212	30868.6		15.565	65.2087
-3.22181	31005.2		15.5647	-469.787
-3.22151	31151.6		15.5644	249.365
-3.2212	31617.8		15.5641	243.226
-3.2209	32054.8		15.5638	53.8762
-3.22059	31545.9		15.5635	-135.474
-3.22029	31027.9		15.5632	-974.563
-3.21998	30273		15.5629	-1813.65
-3.21968	31334.1		15.5626	-884.846
-3.21937	32338.8		15.5623	43.9602
-3.21907	31557.9		15.562	368.357
-3.21876	31751.1		15.5617	692.755
-3.21846	31930.2		15.5614	633.731
-3.21815	31655.3		15.5611	574.707
-3.21785	31369.8		15.5608	228.588
-3.21754	30800.4		15.5605	-117.53
-3.21724	32015		15.5602	-508.979
-3.21693	32208.2		15.5599	308.389
-3.21663	32368.8		15.5595	853.773
-3.21632	31483.8		15.5592	673.867
-3.21602	30622.5		15.5589	368.83
-3.21571	30517.6		15.5586	63.7922
-3.21541	30416.9		15.5583	-286.576
-3.2151	30448.6		15.558	-636.944
-3.2148	30480.3		15.5577	-1145.97
-3.21449	30512		15.5574	-1655
-3.21419	30542.2		15.5571	-1725.82
-3.21388	30522.6		15.5568	-1071.36
-3.21358	30517.4		15.5565	-1060.97
-3.21327	30966		15.5562	-1050.59
-3.21297	31406.8		15.5559	-994.867
-3.21266	31601.9		15.5556	-939.148
-3.21236	31796.9		15.5553	-649.221
[truncated: 63,538 more rows]

## Sheet: b
Recycled spiro
Chemical Shift (ppm)	Intensity (cps)
16.1645	-519.84
16.1642	-1000.53
16.1639	-1481.23
16.1636	-1357.51
16.1633	-1233.8
16.163	-1162.97
16.1627	-1092.14
16.1624	-1021.31
16.1621	-950.481
16.1618	-675.664
16.1614	-400.847
16.1611	-488.675
16.1608	-576.503
16.1605	-838.099
16.1602	-1099.69
16.1599	-998.645
16.1596	-897.595
16.1593	-667.165
16.159	-436.734
16.1587	-568.948
16.1584	-701.163
16.1581	-720.05
16.1578	-738.938
16.1575	-757.826
16.1572	-776.714
16.1569	-1010.92
16.1566	-1245.13
16.1563	-874.93
16.156	-504.73
16.1557	-421.624
16.1553	-338.517
16.155	-618.056
16.1547	-897.595
16.1544	-926.871
16.1541	-956.147
16.1538	-985.424
16.1535	-1014.7
16.1532	-1142.19
16.1529	-1269.68
16.1526	-1034.53
16.1523	-799.379
16.152	-552.894
16.1517	-306.408
16.1514	-422.568
16.1511	-538.728
16.1508	-798.435
16.1505	-1058.14
16.1502	-1317.85
16.1499	-1577.56
16.1496	-1557.72
16.1492	-1537.89
16.1489	-1155.41
16.1486	-772.936
16.1483	-745.549
16.148	-718.162
16.1477	-690.774
16.1474	-663.387
16.1471	-780.491
16.1468	-897.595
16.1465	-1014.7
16.1462	-1131.8
16.1459	-1203.58
16.1456	-1275.35
16.1453	-1347.12
16.145	-1418.9
16.1447	-1077.97
16.1444	-737.049
16.1441	-396.125
16.1438	-55.2007
16.1435	51.5151
16.1431	158.231
16.1428	-339.462
16.1425	-837.155
16.1422	-568.948
16.1419	-300.742
16.1416	-32.5354
16.1413	235.671
16.141	-259.189
16.1407	-754.048
16.1404	-402.736
16.1401	-51.4231
16.1398	-398.958
16.1395	-746.493
16.1392	-731.383
16.1389	-716.273
16.1386	-852.265
16.1383	-988.257
16.138	-1124.25
16.1377	-1260.24
16.1373	-1080.81
16.137	-901.373
16.1367	-721.939
16.1364	-542.505
16.1361	-597.28
16.1358	-652.054
16.1355	-706.829
16.1352	-761.604
16.1349	-1069.71
16.1346	-1377.82
16.1343	-1081.52
16.134	-785.213
16.1337	-723.12
16.1334	-661.026
16.1331	-236.287
16.1328	188.452
16.1325	159.884
16.1322	131.316
16.1319	-259.897
16.1316	-651.11
16.1312	-407.694
16.1309	-164.278
16.1306	-283.507
16.1303	-402.736
16.13	-938.912
16.1297	-1475.09
16.1294	-1165.09
16.1291	-855.098
16.1288	-771.756
16.1285	-688.413
16.1282	-605.071
16.1279	-521.729
16.1276	-631.042
16.1273	-740.355
16.127	-849.668
16.1267	-958.981
16.1264	-924.747
16.1261	-890.512
16.1258	-856.278
16.1255	-822.044
16.1251	-912.233
16.1248	-1002.42
16.1245	-246.439
16.1242	509.543
16.1239	336.249
16.1236	162.953
16.1233	-10.3423
16.123	-183.637
16.1227	-203.942
16.1224	-224.246
16.1221	-244.551
16.1218	-264.855
16.1215	-247.384
16.1212	-229.913
16.1209	-212.441
16.1206	-194.97
16.1203	-327.185
16.12	-459.399
16.1197	12.7952
16.1193	484.99
16.119	58.126
16.1187	-368.738
16.1184	-432.956
16.1181	-497.175
16.1178	-831.488
16.1175	-1165.8
16.1172	-895.707
16.1169	-625.611
16.1166	-113.753
16.1163	398.106
16.116	305.556
16.1157	213.006
16.1154	557.943
16.1151	902.881
16.1148	401.647
16.1145	-99.5869
16.1142	-11.5227
16.1139	76.5415
16.1136	164.606
16.1132	252.67
16.1129	238.74
16.1126	224.811
16.1123	210.881
16.112	196.951
16.1117	-88.9626
16.1114	-374.876
16.1111	-660.79
16.1108	-946.704
16.1105	-750.035
16.1102	-553.366
16.1099	-356.697
16.1096	-160.028
16.1093	-212.677
16.109	-265.327
16.1087	-680.622
16.1084	-1095.92
16.1081	-931.357
16.1078	-766.798
16.1075	-602.238
16.1071	-437.678
16.1068	-303.339
16.1065	-169
16.1062	-34.6602
16.1059	99.679
16.1056	306.028
16.1053	512.613
16.105	-127.21
16.1047	-766.798
16.1044	-998.645
16.1041	-1230.26
16.1038	-1462.1
16.1035	-1693.72
16.1032	-1190.83
16.1029	-687.705
16.1026	-547.463
16.1023	-406.986
16.102	-984.479
16.1017	-1561.74
16.1014	-1051.29
16.101	-540.616
16.1007	-705.412
16.1004	-869.972
16.1001	-672.123
16.0998	-474.037
16.0995	-185.526
16.0992	103.22
16.0989	-454.441
16.0986	-1011.87
16.0983	-995.34
16.098	-978.577
16.0977	-599.405
16.0974	-219.997
16.0971	-211.025
16.0968	-201.817
16.0965	-192.845
16.0962	-183.637
16.0959	-404.625
16.0956	-625.611
16.0952	-242.19
16.0949	141.232
16.0946	177.119
16.0943	213.006
16.094	-113.753
16.0937	-440.511
16.0934	-480.176
16.0931	-519.84
16.0928	-559.504
16.0925	-599.168
16.0922	-533.061
16.0919	-466.954
16.0916	-38.2017
16.0913	390.551
16.091	111.484
16.0907	-167.583
16.0904	-446.65
16.0901	-725.717
16.0898	-249.272
16.0895	227.171
16.0891	99.2068
16.0888	-28.7578
16.0885	54.8206
16.0882	138.399
16.0879	221.977
16.0876	305.556
16.0873	200.256
16.087	94.957
16.0867	-10.3423
16.0864	-115.642
16.0861	-116.35
16.0858	-116.822
16.0855	-117.53
16.0852	-118.002
16.0849	485.698
16.0846	1089.63
16.0843	847.163
16.084	604.927
16.0837	653.327
16.0834	701.963
16.083	387.718
16.0827	73.7083
16.0824	-316.088
16.0821	-705.648
16.0818	-491.036
16.0815	-276.188
16.0812	-46.9373
16.0809	182.549
16.0806	-192.609
16.0803	-567.531
16.08	-942.69
16.0797	-1317.61
16.0794	-846.598
16.0791	-375.348
16.0788	106.998
16.0785	589.581
16.0782	301.306
16.0779	13.2676
16.0776	-834.085
16.0772	-472.384
16.0769	-186.471
16.0766	99.679
16.0763	-71.9636
16.076	-243.606
16.0757	-52.6038
16.0754	138.399
16.0751	238.74
16.0748	339.082
16.0745	76.7776
16.0742	-185.526
16.0739	-265.563
16.0736	-345.6
16.0733	-62.9919
16.073	219.616
16.0727	298.237
16.0724	376.857
16.0721	455.478
16.0718	534.098
16.0715	551.333
16.0711	568.568
16.0708	223.158
16.0705	-122.252
16.0702	-59.6865
16.0699	2.87915
16.0696	-297.2
16.0693	-597.28
16.069	-769.867
16.0687	-942.454
16.0684	-1115.04
16.0681	-1287.63
16.0678	-1006.91
16.0675	-726.189
16.0672	-566.351
16.0669	318.777
16.0666	625.231
16.0663	-277.132
16.066	-454.205
16.0657	-631.278
16.0654	-347.489
16.065	-63.7002
16.0647	-142.557
16.0644	-221.413
16.0641	-220.941
16.0638	-220.469
16.0635	-582.642
16.0632	-944.815
16.0629	-710.134
16.0626	-475.454
16.0623	-240.773
16.062	-6.09253
16.0617	-92.5041
16.0614	-178.916
16.0611	97.3181
16.0608	373.552
16.0605	649.785
16.0602	926.019
16.0599	1111.59
16.0596	571.874
16.0593	-189.776
16.0589	740.919
16.0586	1354.3
16.0583	758.862
16.058	662.062
16.0577	565.263
16.0574	392.912
16.0571	220.561
16.0568	-19.55
16.0565	-259.661
16.0562	-137.126
16.0559	-14.592
16.0556	-254.703
16.0553	-494.814
16.055	-372.279
16.0547	-249.745
16.0544	-82.824
16.0541	84.0967
16.0538	251.017
16.0535	417.938
16.0531	-19.55
16.0528	-457.038
16.0525	-48.354
16.0522	360.33
16.0519	302.486
16.0516	244.643
16.0513	186.799
16.051	128.955
16.0507	33.3357
16.0504	-62.2837
16.0501	-157.903
16.0498	-253.522
16.0495	-201.817
16.0492	-150.112
16.0489	-98.4065
16.0486	-46.7012
16.0483	-146.098
16.048	-245.495
16.0477	259.517
16.0474	764.529
16.047	834.886
16.0467	905.243
16.0464	612.954
16.0461	320.666
16.0458	731.003
16.0455	1141.34
16.0452	463.741
16.0449	-213.858
16.0446	-320.102
16.0443	-426.345
16.044	-532.589
16.0437	-638.833
16.0434	-601.53
16.0431	-564.226
16.0428	-526.923
16.0425	-489.619
16.0422	-511.812
16.0419	-534.006
16.0416	-556.199
16.0413	-578.392
16.0409	-577.92
16.0406	-577.448
16.0403	-576.975
16.04	-576.503
16.0397	-289.881
16.0394	-3.25928
16.0391	-79.2827
16.0388	-155.306
16.0385	25.5444
16.0382	206.395
16.0379	24.6001
16.0376	-157.195
16.0373	-47.6455
16.037	61.9036
16.0367	171.453
16.0364	281.001
16.0361	-47.6455
16.0358	-376.293
16.0355	-342.295
16.0352	-308.297
16.0348	-232.746
16.0345	-157.195
16.0342	-81.6436
16.0339	-6.09253
16.0336	-179.86
16.0333	-353.627
16.033	-527.395
16.0327	-701.163
16.0324	-448.539
16.0321	-195.915
16.0318	56.7092
16.0315	309.333
16.0312	108.651
16.0309	-92.032
16.0306	69.9307
16.0303	231.893
16.03	-246.439
16.0297	-724.772
16.0294	-795.129
16.029	-865.486
16.0287	-822.516
16.0284	-54.2563
16.0281	623.342
16.0278	92.124
16.0275	53.4041
16.0272	14.6841
16.0269	-99.5869
16.0266	-213.858
16.0263	261.169
16.026	736.197
16.0257	123.289
16.0254	-489.619
16.0251	-297.909
16.0248	-106.198
16.0245	85.5132
16.0242	277.224
16.0239	400.939
16.0236	524.654
16.0233	648.369
16.0229	772.083
16.0226	721.559
16.0223	671.034
16.022	620.509
16.0217	569.984
16.0214	164.37
16.0211	-241.245
16.0208	-284.215
16.0205	-327.185
16.0202	-625.139
16.0199	-923.094
16.0196	-1221.05
16.0193	-1519
16.019	-1552.53
16.0187	-1586.05
16.0184	-773.408
16.0181	39.238
16.0178	404.716
16.0175	770.195
16.0172	531.265
16.0168	292.334
16.0165	91.1794
16.0162	-109.975
16.0159	-311.13
16.0156	-512.285
16.0153	-316.796
16.015	-121.308
16.0147	-288.465
16.0144	-455.622
16.0141	-418.79
16.0138	-381.959
16.0135	-707.773
16.0132	-1033.59
16.0129	-416.429
16.0126	200.729
16.0123	-28.2856
16.012	-257.3
16.0117	-138.779
16.0114	-20.2583
16.0111	-264.383
16.0107	-508.507
16.0104	-423.984
16.0101	-339.462
16.0098	107.706
16.0095	554.875
16.0092	405.189
16.0089	255.503
16.0086	105.818
16.0083	-43.8682
16.008	-184.11
16.0077	-324.352
16.0074	-147.279
16.0071	29.7942
16.0068	524.182
16.0065	293.279
16.0062	17.0449
16.0059	466.102
16.0056	998.265
16.0053	805.137
16.0049	657.34
16.0046	509.543
16.0043	467.519
16.004	-299.797
16.0037	-659.137
16.0034	-1018.48
16.0031	-607.668
16.0028	-196.859
16.0025	289.501
16.0022	-432.956
16.0019	-626.556
16.0016	-820.156
16.0013	-1043.98
16.001	-1267.8
16.0007	-1544.5
16.0004	-1095.92
16.0001	-209.136
15.9998	677.645
15.9995	446.27
15.9992	214.895
15.9988	-575.559
15.9985	-1366.01
15.9982	-1390.57
15.9979	-689.83
15.9976	-397.069
15.9973	-104.309
15.997	-60.8669
15.9967	-17.425
15.9964	388.662
15.9961	-414.068
15.9958	-891.929
15.9955	-644.499
15.9952	131.788
15.9949	182.785
15.9946	128.011
15.9943	73.2361
15.994	124.233
15.9937	-1033.59
15.9934	-878.708
15.9931	484.99
15.9927	488.767
15.9924	492.545
15.9921	330.11
15.9918	167.675
15.9915	5.24023
15.9912	-157.195
15.9909	-113.753
15.9906	-70.311
15.9903	-72.1997
15.99	-74.0884
15.9897	218.672
15.9894	-213.858
15.9891	-238.412
15.9888	-262.966
15.9885	-79.2827
15.9882	104.637
15.9879	-74.3245
15.9876	-253.05
15.9873	51.5151
15.9869	356.316
15.9866	615.551
15.9863	875.022
15.986	1132.37
15.9857	664.66
15.9854	287.376
15.9851	-89.6709
15.9848	-534.95
15.9845	-254.703
15.9842	-427.998
15.9839	-601.057
15.9836	-392.82
15.9833	-909.636
15.983	-1426.69
15.9827	-1218.22
15.9824	-526.451
15.9821	165.55
15.9818	464.449
15.9815	38.2937
15.9812	374.968
15.9808	711.879
15.9805	806.79
15.9802	176.647
15.9799	218.672
15.9796	260.934
15.9793	620.273
15.979	979.849
15.9787	785.777
15.9784	591.706
15.9781	397.634
15.9778	203.562
15.9775	530.792
15.9772	858.023
15.9769	1593.23
15.9766	1603.15
15.9763	1318.41
15.976	1033.68
15.9757	748.946
15.9754	464.213
15.9751	-130.28
15.9747	0.518311
15.9744	85.9854
15.9741	171.453
15.9738	712.115
15.9735	1252.78
15.9732	1748.11
15.9729	2243.44
15.9726	2164.58
15.9723	1360.44
15.972	964.267
15.9717	568.096
15.9714	247.476
15.9711	-73.144
15.9708	-31.1189
15.9705	10.9065
15.9702	566.679
15.9699	1122.45
15.9696	1481.79
15.9693	1115.84
15.9689	735.961
15.9686	356.316
15.9683	21.7668
15.968	-312.547
15.9677	-783.088
15.9674	197.187
15.9671	1177.23
15.9668	706.921
15.9665	559.36
15.9662	412.036
15.9659	536.459
15.9656	661.118
15.9653	853.537
15.965	1046.19
15.9647	875.966
15.9644	705.977
15.9641	894.618
15.9638	1083.5
15.9635	909.492
15.9632	735.725
15.9628	561.721
15.9625	387.954
15.9622	349.942
15.9619	-413.124
15.9616	-1182.09
15.9613	-500.244
15.961	1057.76
15.9607	1890.71
15.9604	1151.96
15.9601	413.452
15.9598	233.782
15.9595	54.3484
15.9592	-470.26
15.9589	-994.867
15.9586	-431.54
15.9583	131.788
15.958	105.818
15.9577	79.8469
15.9574	-308.769
15.9571	-697.385
15.9567	32.1553
15.9564	761.695
15.9561	886.827
15.9558	1011.96
15.9555	275.808
15.9552	-460.344
15.9549	-108.559
15.9546	243.226
15.9543	731.003
15.954	1218.78
15.9537	1343.91
15.9534	1469.04
15.9531	997.32
15.9528	525.598
15.9525	416.521
15.9522	307.444
15.9519	141.704
15.9516	-24.0359
15.9513	-189.776
15.951	-355.516
15.9506	75.5972
15.9503	506.71
15.95	-150.112
15.9497	-806.934
15.9494	-219.052
15.9491	368.83
15.9488	352.303
15.9485	335.776
15.9482	1.93481
15.9479	-331.906
15.9476	-303.103
15.9473	-274.299
15.947	-445.705
15.9467	-617.112
15.9464	-184.11
15.9461	248.892
15.9458	848.107
15.9455	1447.32
15.9452	1442.13
15.9448	1436.93
15.9445	1439.29
15.9442	1441.66
15.9439	839.607
15.9436	237.56
15.9433	156.814
15.943	76.0693
15.9427	357.969
15.9424	639.869
15.9421	487.351
15.9418	334.832
15.9415	182.313
15.9412	29.7942
15.9409	-77.3938
15.9406	-184.582
15.9403	-201.109
15.94	-217.635
15.9397	-1075.61
15.9394	-483.009
15.9391	-343.711
15.9387	-204.414
15.9384	-337.101
15.9381	-469.787
15.9378	-602.474
15.9375	-735.161
15.9372	-837.627
15.9369	-940.093
15.9366	-770.575
15.9363	-601.057
15.936	172.869
15.9357	-503.785
15.9354	-817.794
15.9351	-406.513
15.9348	675.284
15.9345	1031.79
15.9342	995.432
15.9339	959.073
15.9336	552.513
15.9333	145.954
15.933	343.804
15.9326	541.653
15.9323	903.826
15.932	1266
15.9317	1023.76
15.9314	781.528
15.9311	486.406
15.9308	191.285
15.9305	500.572
15.9302	809.859
15.9299	707.865
15.9296	605.871
15.9293	503.877
15.929	401.883
15.9287	760.751
15.9284	1119.62
15.9281	1478.49
15.9278	1837.35
15.9275	1365.16
15.9272	892.965
15.9268	420.771
15.9265	-51.4231
15.9262	-538.728
15.9259	-1026.03
15.9256	-667.165
15.9253	-308.297
15.925	-540.616
15.9247	-772.936
15.9244	-400.847
15.9241	-28.7578
15.9238	139.343
15.9235	307.444
15.9232	959.073
15.9229	885.41
15.9226	-92.9763
15.9223	137.455
15.922	654.979
15.9217	447.214
15.9214	-9.87012
15.9211	-466.954
15.9207	360.33
15.9204	-21.2026
15.9201	-553.366
15.9198	-360.238
15.9195	-287.992
15.9192	-215.747
15.9189	-264.383
15.9186	-313.019
15.9183	242.754
15.918	798.526
15.9177	368.357
15.9174	-61.8115
15.9171	112.428
15.9168	286.668
15.9165	596.899
15.9162	907.131
15.9159	371.191
15.9156	-164.75
15.9153	199.784
15.915	564.318
15.9146	324.443
15.9143	84.5688
15.914	131.788
15.9137	179.008
15.9134	226.227
15.9131	273.446
15.9128	486.878
15.9125	700.31
15.9122	913.742
15.9119	1127.17
15.9116	1038.4
15.9113	949.629
15.911	860.856
15.9107	772.083
15.9104	662.535
15.9101	552.985
15.9098	443.437
15.9095	333.887
15.9092	413.216
15.9089	492.545
15.9085	-153.417
15.9082	409.438
15.9079	1027.07
15.9076	919.408
15.9073	252.67
15.907	-414.068
15.9067	-468.843
15.9064	201.673
15.9061	615.315
15.9058	-663.387
15.9055	-1244.66
15.9052	-1100.64
15.9049	-820.628
15.9046	668.201
15.9043	630.897
15.904	593.594
15.9037	631.842
15.9034	670.09
15.9031	510.016
15.9027	349.942
15.9024	189.868
15.9021	29.7942
15.9018	277.696
15.9015	525.598
15.9012	-269.105
15.9009	-1063.81
15.9006	-923.566
15.9003	-58.0339
15.9	716.837
15.8997	282.891
15.8994	68.042
15.8991	-146.806
15.8988	167.203
15.8985	481.212
15.8982	389.134
15.8979	297.056
15.8976	204.978
15.8973	112.9
15.897	375.913
15.8966	638.925
15.8963	297.528
15.896	-43.8682
15.8957	-554.782
15.8954	-1065.7
15.8951	-488.675
15.8948	88.3464
15.8945	-195.915
15.8942	-480.176
15.8939	-160.028
15.8936	160.12
15.8933	572.818
15.893	985.516
15.8927	552.041
15.8924	118.567
15.8921	-141.14
15.8918	-400.847
15.8915	-56.145
15.8912	288.557
15.8909	370.719
15.8905	452.88
15.8902	489.711
15.8899	526.542
15.8896	419.827
15.8893	-412.18
15.889	-1047.75
15.8887	-232.746
15.8884	125.177
15.8881	483.101
15.8878	327.277
15.8875	171.453
15.8872	-150.584
15.8869	-472.621
15.8866	-794.657
15.8863	-1116.69
15.886	-732.8
15.8857	-348.906
15.8854	-10.3423
15.8851	328.221
15.8848	704.56
15.8844	355.608
15.8841	-446.65
15.8838	201.673
15.8835	479.795
15.8832	32.6274
15.8829	-429.651
15.8826	-891.929
15.8823	-1414.65
15.882	-486.786
15.8817	-374.876
15.8814	-262.966
15.8811	-277.132
15.8808	-291.298
15.8805	298.945
15.8802	889.188
15.8799	693.7
15.8796	498.211
15.8793	302.723
15.879	107.234
15.8786	108.178
15.8783	109.123
15.878	-252.578
15.8777	-614.279
15.8774	-575.559
15.8771	-536.839
15.8768	-135.474
15.8765	265.892
15.8762	380.163
15.8759	494.434
15.8756	246.059
15.8753	-2.31494
15.875	-69.3665
15.8747	-136.418
15.8744	159.176
15.8741	454.769
15.8738	638.925
15.8735	823.081
15.8732	644.591
15.8729	466.102
15.8725	423.604
15.8722	381.107
15.8719	338.609
15.8716	296.112
15.8713	102.512
15.871	-91.0874
15.8707	-284.687
15.8704	-478.287
15.8701	121.4
15.8698	721.087
15.8695	232.838
15.8692	-255.411
15.8689	-292.242
15.8686	-329.073
15.8683	-275.243
15.868	-221.413
15.8677	-598.224
15.8674	475.546
15.8671	1549.32
15.8668	1172.5
15.8664	897.688
15.8661	622.87
15.8658	257.392
15.8655	-108.086
15.8652	-103.365
15.8649	-98.6426
15.8646	-93.9207
15.8643	-89.1987
15.864	261.169
15.8637	611.538
15.8634	115.734
15.8631	-380.07
15.8628	-82.5879
15.8625	214.895
15.8622	648.369
15.8619	356.553
15.8616	-735.161
15.8613	-376.293
15.861	1025.18
15.8606	976.072
15.8603	768.306
15.86	560.541
15.8597	1350.05
15.8594	2139.56
15.8591	1450.15
15.8588	760.751
15.8585	71.3474
15.8582	-618.056
15.8579	-551.949
15.8576	-485.842
15.8573	-419.735
15.857	-353.627
15.8567	-233.218
15.8564	-112.808
15.8561	370.247
15.8558	853.301
15.8555	1132.37
15.8552	1411.44
15.8549	1086.09
15.8545	760.751
15.8542	189.868
15.8539	-381.015
15.8536	287.14
15.8533	955.295
15.853	1857.66
15.8527	1309.44
15.8524	1214.53
15.8521	1119.62
15.8518	1071.46
15.8515	1023.53
15.8512	975.363
15.8509	927.436
15.8506	221.977
15.8503	-483.245
15.85	-266.98
15.8497	-50.4788
15.8494	-542.505
15.8491	174.522
15.8488	1253.96
15.8484	1124.81
15.8481	406.133
15.8478	-312.311
15.8475	223.158
15.8472	758.862
15.8469	776.806
15.8466	794.985
15.8463	450.283
15.846	105.818
15.8457	138.871
15.8454	172.161
15.8451	-157.431
15.8448	-486.786
15.8445	-23.0916
15.8442	440.839
15.8439	541.889
15.8436	643.175
15.8433	578.012
15.843	513.085
15.8427	810.567
15.8423	1108.29
15.842	1491.24
15.8417	1874.19
15.8414	1410.96
15.8411	947.74
15.8408	983.155
15.8405	1018.57
15.8402	1053.98
15.8399	1089.4
15.8396	996.376
15.8393	903.354
15.839	810.332
15.8387	717.309
15.8384	646.952
15.8381	576.595
15.8378	506.238
15.8375	435.881
15.8372	1151.26
15.8369	1866.63
15.8365	1494.07
15.8362	1121.51
15.8359	696.061
15.8356	270.613
15.8353	449.575
15.835	628.537
15.8347	930.269
15.8344	1232
15.8341	1171.09
15.8338	1110.17
15.8335	731.947
15.8332	353.72
15.8329	579.901
15.8326	806.082
15.8323	932.394
15.832	1058.94
15.8317	580.845
15.8314	102.984
15.8311	131.08
15.8308	159.412
15.8304	187.507
15.8301	215.839
15.8298	748.238
15.8295	1280.87
15.8292	967.1
15.8289	653.563
15.8286	800.651
15.8283	947.976
15.828	490.656
15.8277	33.5718
15.8274	394.564
15.8271	755.793
15.8268	950.573
15.8265	-63.228
15.8262	-351.975
15.8259	-640.486
15.8256	-445.705
15.8253	-250.689
15.825	-69.1304
15.8247	-612.626
15.8243	-823.933
15.824	173.813
15.8237	393.148
15.8234	612.718
15.8231	907.604
15.8228	1202.73
15.8225	1599.37
15.8222	1996.25
15.8219	1546.72
15.8216	1097.43
15.8213	904.771
15.821	712.351
15.8207	519.696
15.8204	327.277
15.8201	436.826
15.8198	546.611
15.8195	51.7512
15.8192	-442.872
15.8189	-355.989
15.8186	-268.869
15.8182	664.188
15.8179	872.189
15.8176	315
15.8173	966.864
15.817	530.556
15.8167	-630.806
15.8164	-946.231
15.8161	-52.6038
15.8158	115.498
15.8155	283.835
15.8152	587.928
15.8149	892.257
15.8146	1196.35
15.8143	1500.68
15.814	1079.48
15.8137	658.521
15.8134	841.732
15.8131	1025.18
15.8128	347.581
15.8124	-330.018
15.8121	-856.514
15.8118	-657.721
15.8115	-277.604
15.8112	-622.778
15.8109	-152
15.8106	318.777
15.8103	502.461
15.81	686.145
15.8097	1685.78
15.8094	1960.12
15.8091	1222.08
15.8088	1209.34
15.8085	1151.26
15.8082	367.885
15.8079	161.536
15.8076	-44.8125
15.8073	-251.161
15.807	-457.51
15.8067	-595.863
15.8063	-8.92578
15.806	170.036
15.8057	348.998
15.8054	932.158
15.8051	1515.32
15.8048	1010.54
15.8045	505.766
15.8042	771.611
15.8039	1037.46
15.8036	1348.63
15.8033	934.519
15.803	604.691
15.8027	275.099
15.8024	-100.059
15.8021	-474.981
15.8018	-419.499
15.8015	-363.78
15.8012	-187.415
15.8009	1198
15.8006	1891.89
15.8002	1860.73
15.7999	1466.68
15.7996	1072.87
15.7993	1003.69
15.799	934.755
15.7987	1424.66
15.7984	1914.79
15.7981	1648.71
15.7978	657.577
15.7975	74.1804
15.7972	-508.979
15.7969	-616.404
15.7966	-723.592
15.7963	-513.701
15.796	-303.575
15.7957	42.3074
15.7954	-336.865
15.7951	54.3484
15.7948	445.797
15.7944	481.92
15.7941	518.279
15.7938	629.953
15.7935	741.863
15.7932	-436.734
15.7929	-406.513
15.7926	197.896
15.7923	77.0137
15.792	152.565
15.7917	228.116
15.7914	711.643
15.7911	469.879
15.7908	16.5728
15.7905	288.557
15.7902	908.076
15.7899	1527.59
15.7896	1104.51
15.7893	-43.8682
15.789	61.9036
15.7887	167.675
15.7883	360.802
15.788	553.93
15.7877	701.727
15.7874	849.523
15.7871	1012.43
15.7868	450.047
15.7865	-384.32
15.7862	-9.87012
15.7859	77.4858
15.7856	164.842
15.7853	645.063
15.785	1125.29
15.7847	1658.39
15.7844	1466.21
15.7841	322.083
15.7838	870.3
15.7835	1410.96
15.7832	1226.33
15.7829	951.045
15.7826	675.756
15.7822	853.773
15.7819	1031.79
15.7816	-44.3403
15.7813	-395.181
15.781	153.037
15.7807	701.254
15.7804	690.394
15.7801	679.534
15.7798	177.591
15.7795	-324.352
15.7792	-1234.27
15.7789	-1418.9
15.7786	-790.407
15.7783	-161.917
15.778	360.802
15.7777	158.231
15.7774	-286.104
15.7771	-5.14819
15.7768	-132.168
15.7765	-259.189
15.7761	-548.644
15.7758	-112.808
15.7755	35.9329
15.7752	-1024.14
15.7749	-1759.35
15.7746	-1769.27
15.7743	-2066.28
15.774	-1638
15.7737	-886.735
15.7734	-135.474
15.7731	56.7092
15.7728	248.892
15.7725	395.745
15.7722	542.597
15.7719	689.45
15.7716	836.302
15.7713	556.291
15.771	276.28
15.7707	-3.73144
15.7703	-283.743
15.77	2.87915
15.7697	289.501
15.7694	576.123
15.7691	862.745
15.7688	720.143
15.7685	577.54
15.7682	797.582
15.7679	1017.62
15.7676	1154.56
15.7673	1291.5
15.767	340.498
15.7667	-610.501
15.7664	-241.245
15.7661	128.011
15.7658	-590.669
15.7655	-1309.35
15.7652	-955.203
15.7649	-601.057
15.7646	-609.557
15.7642	-618.056
15.7639	-759.242
15.7636	-900.428
15.7633	-678.969
15.763	-457.51
15.7627	-515.59
15.7624	-573.67
15.7621	-631.75
15.7618	-689.83
15.7615	-791.352
15.7612	-892.874
15.7609	-389.987
15.7606	112.9
15.7603	-230.385
15.76	-573.67
15.7597	-554.31
15.7594	-534.95
15.7591	-367.793
15.7588	-200.636
15.7585	-33.4797
15.7581	133.677
15.7578	164.842
15.7575	196.007
15.7572	227.171
15.7569	258.336
15.7566	8.07324
15.7563	-242.19
15.756	-129.807
15.7557	-17.425
15.7554	-222.357
15.7551	-427.29
15.7548	-269.577
15.7545	-111.864
15.7542	-282.798
15.7539	-453.733
15.7536	-624.667
15.7533	-795.601
15.753	-1291.41
15.7527	-1787.21
15.7523	-1436.84
15.752	-1086.47
15.7517	-579.336
15.7514	-72.1997
15.7511	-411.235
15.7508	-750.271
15.7505	-711.551
15.7502	-672.831
15.7499	-271.466
15.7496	129.899
15.7493	-123.197
15.749	-376.293
15.7487	216.783
15.7484	809.859
15.7481	1221.61
15.7478	1633.37
15.7475	1198.95
15.7472	764.529
15.7469	-179.86
15.7466	-1124.25
15.7462	-497.175
15.7459	129.899
15.7456	190.34
15.7453	250.781
15.745	311.222
15.7447	371.663
15.7444	-280.91
15.7441	-933.482
15.7438	-498.119
15.7435	-62.7559
15.7432	-103.365
15.7429	-143.973
15.7426	-788.991
15.7423	-1434.01
15.742	-930.649
15.7417	-427.29
15.7414	-286.576
15.7411	-145.862
15.7408	-458.455
15.7405	-771.047
15.7401	-237.468
15.7398	296.112
15.7395	300.362
15.7392	304.611
15.7389	429.743
15.7386	1280.17
15.7383	1775.5
15.738	1062.01
15.7377	711.171
15.7374	360.33
15.7371	372.135
15.7368	383.94
15.7365	395.745
15.7362	407.55
15.7359	494.906
15.7356	582.262
15.7353	1032.26
15.735	1482.26
15.7347	891.549
15.7344	300.834
15.734	-697.857
15.7337	-971.258
15.7334	-526.923
15.7331	-82.5879
15.7328	-680.858
15.7325	-553.838
15.7322	736.669
15.7319	818.359
15.7316	537.403
15.7313	256.448
15.731	353.248
15.7307	450.047
15.7304	184.202
15.7301	-81.6436
15.7298	62.8479
15.7295	207.339
15.7292	472.712
15.7289	12.7952
15.7286	-190.248
15.7282	815.525
15.7279	1775.97
15.7276	1527.59
15.7273	1279.22
15.727	1030.85
15.7267	752.251
15.7264	473.657
15.7261	572.818
15.7258	1397.27
15.7255	1451.1
15.7252	1504.93
15.7249	787.666
15.7246	70.4031
15.7243	-87.7822
15.724	-245.967
15.7237	366.469
15.7234	253.614
15.7231	-629.861
15.7228	-788.046
15.7225	-1269.21
15.7221	-541.561
15.7218	322.083
15.7215	460.436
15.7212	-88.7266
15.7209	-637.888
15.7206	-144.446
15.7203	348.998
15.72	172.869
15.7197	-3.25928
15.7194	-179.388
15.7191	-355.516
15.7188	-33.0076
15.7185	289.501
15.7182	52.9319
15.7179	-183.637
15.7176	-335.212
15.7173	238.504
15.717	404.244
15.7167	569.984
15.7164	546.847
15.716	523.709
15.7157	455.241
15.7154	1112.06
15.7151	1190.45
15.7148	1268.83
15.7145	1241.44
15.7142	488.767
15.7139	-369.682
15.7136	-502.841
15.7133	-726.661
15.713	-950.481
15.7127	-989.201
15.7124	-1027.92
15.7121	-915.539
15.7118	-77.866
15.7115	329.166
15.7112	10.9065
15.7109	191.285
15.7106	371.663
15.7103	122.344
15.7099	598.316
15.7096	711.643
15.7093	99.679
15.709	190.34
15.7087	281.001
15.7084	416.994
15.7081	-172.305
15.7078	-840.932
15.7075	-784.269
15.7072	-1543.56
15.7069	-2302.85
15.7066	-1468.01
15.7063	-633.167
15.706	-251.634
15.7057	855.19
15.7054	821.664
15.7051	62.8479
15.7048	-121.78
15.7045	902.409
15.7041	1405.3
15.7038	1182.89
15.7035	673.395
15.7032	889.188
15.7029	496.794
15.7026	104.401
15.7023	74.6528
15.702	44.9045
15.7017	-664.803
15.7014	-2099.8
15.7011	-1630.91
15.7008	-1162.02
15.7005	-503.313
15.7002	-1053.42
15.6999	-560.921
15.6996	-68.4221
15.6993	446.742
15.699	961.906
15.6987	1114.42
15.6984	1266.94
15.698	711.171
15.6977	155.398
15.6974	-400.375
15.6971	-956.147
15.6968	-182.221
15.6965	591.706
15.6962	685.672
15.6959	54.3484
15.6956	240.393
15.6953	426.438
15.695	567.151
15.6947	707.865
15.6944	349.942
15.6941	-7.9812
15.6938	-365.905
15.6935	-723.828
15.6932	-175.138
15.6929	373.552
15.6926	317.833
15.6923	262.114
15.6919	342.387
15.6916	422.66
15.6913	820.248
15.691	1217.83
15.6907	1143.23
15.6904	343.331
15.6901	-864.542
15.6898	-621.834
15.6895	111.956
15.6892	845.746
15.6889	340.498
15.6886	-164.75
15.6883	98.7346
15.688	362.219
15.6877	-220.469
15.6874	-803.156
15.6871	-758.77
15.6868	-714.384
15.6865	-65.5891
15.6861	583.206
15.6858	258.336
15.6855	-66.5334
15.6852	-391.403
15.6849	-716.273
15.6846	-912.706
15.6843	-1109.14
15.684	-701.163
15.6837	-293.187
15.6834	31.6831
15.6831	356.553
15.6828	318.777
15.6825	281.001
15.6822	31.6831
15.6819	-217.635
15.6816	-466.954
15.6813	-716.273
15.681	-475.454
15.6807	-234.635
15.6804	6.18457
15.68	247.004
15.6797	-48.5901
15.6794	-344.184
15.6791	-277.132
15.6788	-210.081
15.6785	-35.3687
15.6782	139.343
15.6779	314.055
15.6776	488.767
15.6773	482.156
15.677	475.546
15.6767	831.58
15.6764	1187.61
15.6761	1054.69
15.6758	922.005
15.6755	789.083
15.6752	656.396
15.6749	538.583
15.6746	421.007
15.6743	-59.4504
15.6739	-539.672
15.6736	-187.179
15.6733	165.55
15.673	472.712
15.6727	780.111
15.6724	429.979
15.6721	-645.208
15.6718	-1765.96
15.6715	-1435.9
15.6712	-544.158
15.6709	347.817
15.6706	484.045
15.6703	620.509
15.67	998.501
15.6697	1376.73
15.6694	908.548
15.6691	440.604
15.6688	438.951
15.6685	437.534
15.6682	-168.527
15.6678	-774.353
15.6675	-413.36
15.6672	-52.1313
15.6669	-53.7842
15.6666	-55.2007
15.6663	-293.659
15.666	-532.117
15.6657	-407.93
15.6654	-283.743
15.6651	-454.205
15.6648	-624.667
15.6645	-749.799
15.6642	-874.93
15.6639	-584.531
15.6636	431.16
15.6633	857.551
15.663	-166.639
15.6627	-1092.61
15.6624	-568.004
15.662	561.013
15.6617	239.448
15.6614	-462.704
15.6611	285.724
15.6608	490.184
15.6605	694.644
15.6602	506.238
15.6599	317.833
15.6596	733.836
15.6593	1149.84
15.659	842.441
15.6587	535.042
15.6584	590.289
15.6581	645.536
15.6578	262.586
15.6575	-120.364
15.6572	-503.313
15.6569	-886.263
15.6566	-69.3665
15.6563	747.766
15.6559	1564.66
15.6556	2381.79
15.6553	1801
15.655	1220.43
15.6547	1244.04
15.6544	1267.89
15.6541	1378.38
15.6538	1489.11
15.6535	1599.6
15.6532	1710.33
15.6529	1994.59
15.6526	2279.09
15.6523	1717.18
15.652	1155.51
15.6517	521.821
15.6514	-111.628
15.6511	100.86
15.6508	313.583
15.6505	-176.555
15.6502	-666.456
15.6498	173.105
15.6495	1012.9
15.6492	1134.73
15.6489	1256.79
15.6486	1378.62
15.6483	1500.68
15.648	1048.32
15.6477	596.191
15.6474	506.475
15.6471	416.994
15.6468	476.962
15.6465	536.931
15.6462	596.899
15.6459	656.868
15.6456	815.053
15.6453	973.238
15.645	768.778
15.6447	564.318
15.6444	854.718
15.6441	1145.12
15.6437	831.108
15.6434	517.099
15.6431	429.743
15.6428	342.387
15.6425	617.676
15.6422	892.965
15.6419	1181.48
15.6416	1469.99
15.6413	1154.09
15.641	838.191
15.6407	1134.26
15.6404	1430.32
15.6401	1726.39
15.6398	2022.45
15.6395	1427.02
15.6392	831.58
15.6389	840.552
15.6386	849.523
15.6383	1085.15
15.6379	1320.77
15.6376	1450.63
15.6373	855.19
15.637	13.2676
15.6367	621.926
15.6364	1275.92
15.6361	479.323
15.6358	-475.926
15.6355	19.406
15.6352	212.533
15.6349	405.661
15.6346	372.135
15.6343	338.609
15.634	909.492
15.6337	1480.38
15.6334	721.559
15.6331	-37.2573
15.6328	50.0986
15.6325	137.455
15.6322	57.1816
15.6318	-23.0916
15.6315	259.281
15.6312	541.653
15.6309	944.907
15.6306	1348.16
15.6303	905.243
15.63	462.324
15.6297	-271.466
15.6294	-1005.26
15.6291	-651.11
15.6288	-296.964
15.6285	298.945
15.6282	894.854
15.6279	644.591
15.6276	394.328
15.6273	578.956
15.627	763.584
15.6267	585.567
15.6264	407.55
15.6261	153.981
15.6257	-99.5869
15.6254	493.017
15.6251	1085.62
15.6248	741.391
15.6245	397.162
15.6242	657.34
15.6239	917.52
15.6236	958.601
15.6233	999.681
15.623	1040.76
15.6227	1081.84
15.6224	1111.12
15.6221	1140.4
15.6218	807.026
15.6215	473.657
15.6212	510.488
15.6209	547.319
15.6206	221.505
15.6203	-104.309
15.6199	-705.885
15.6196	-1307.46
15.6193	-186.471
15.619	934.519
15.6187	1481.32
15.6184	577.54
15.6181	-280.91
15.6178	-414.068
15.6175	-202.998
15.6172	8.07324
15.6169	-98.1704
15.6166	-204.414
15.6163	-733.744
15.616	-1263.07
15.6157	-1082.22
15.6154	549.208
15.6151	1153.14
15.6148	1031.79
15.6145	1046.43
15.6142	1061.07
15.6138	456.186
15.6135	-148.695
15.6132	-753.576
15.6129	-1358.46
15.6126	-1031.23
15.6123	-703.996
15.612	-376.765
15.6117	-49.5344
15.6114	-243.606
15.6111	-437.678
15.6108	-631.75
15.6105	-825.822
15.6102	-1329.65
15.6099	-1833.48
15.6096	-1491.14
15.6093	-1148.8
15.609	-1123.78
15.6087	-1098.75
15.6084	-227.552
15.6081	643.647
15.6077	925.075
15.6074	1206.5
15.6071	989.293
15.6068	1497.37
15.6065	2028.12
15.6062	1108.29
15.6059	445.325
15.6056	-217.635
15.6053	41.127
15.605	299.89
15.6047	196.007
15.6044	92.124
15.6041	86.4575
15.6038	80.7913
15.6035	75.125
15.6032	69.4585
15.6029	112.9
15.6026	156.342
15.6023	562.43
15.602	968.517
15.6016	112.9
15.6013	-742.716
15.601	-510.396
15.6007	-278.076
15.6004	10.9065
15.6001	299.89
15.5998	-257.3
15.5995	-814.489
15.5992	-737.049
15.5989	-659.609
15.5986	-582.17
15.5983	-504.73
15.598	-187.415
15.5977	129.899
15.5974	447.214
15.5971	764.529
15.5968	326.333
15.5965	-111.864
15.5962	-550.06
15.5958	-988.257
15.5955	-954.259
15.5952	-920.261
15.5949	-886.263
15.5946	-852.265
15.5943	12.7952
15.594	877.855
15.5937	896.743
15.5934	915.631
15.5931	846.69
15.5928	777.75
15.5925	1071.46
15.5922	1365.16
15.5919	669.146
15.5916	-26.8691
15.5913	-722.884
15.591	-1418.9
15.5907	-796.546
15.5904	-174.194
15.5901	-156.25
15.5897	-138.307
15.5894	106.29
15.5891	350.886
15.5888	595.483
15.5885	840.08
15.5882	868.411
15.5879	896.743
15.5876	562.43
15.5873	228.116
15.587	279.113
15.5867	330.11
15.5864	-223.302
15.5861	-776.714
15.5858	-1205.47
15.5855	-1634.22
15.5852	-2123.41
15.5849	-1162.02
15.5846	214.895
15.5843	141.232
15.584	128.011
15.5836	114.789
15.5833	79.8469
15.583	44.9045
15.5827	9.96216
15.5824	-24.9802
15.5821	-97.6982
15.5818	-170.416
15.5815	-560.449
15.5812	-950.481
15.5809	-1178.08
15.5806	-680.386
15.5803	587.928
15.58	405.661
15.5797	-146.806
15.5794	-699.274
15.5791	-299.797
15.5788	99.679
15.5785	404.244
15.5782	-16.4807
15.5778	-29.23
15.5775	-41.9792
15.5772	307.917
15.5769	657.812
15.5766	237.088
15.5763	541.653
15.576	544.014
15.5757	546.375
15.5754	1047.37
15.5751	823.081
15.5748	334.359
15.5745	570.929
15.5742	1200.36
15.5739	1829.8
15.5736	1314.63
15.5733	799.471
15.573	646.952
15.5727	494.434
15.5724	-519.368
15.5721	-1533.17
15.5717	-1821.68
15.5714	65.6809
15.5711	1299.52
15.5708	841.024
15.5705	1107.81
15.5702	1374.6
15.5699	1558.29
15.5696	1741.97
15.5693	1608.34
15.569	1474.71
15.5687	1285.36
15.5684	1821.3
15.5681	1949.26
15.5678	2077.23
15.5675	1487.46
15.5672	897.688
15.5669	670.562
15.5666	443.437
15.5663	180.424
15.566	-82.5879
15.5656	258.809
15.5653	600.205
15.565	65.2087
15.5647	-469.787
15.5644	249.365
15.5641	243.226
15.5638	53.8762
15.5635	-135.474
15.5632	-974.563
15.5629	-1813.65
15.5626	-884.846
15.5623	43.9602
15.562	368.357
15.5617	692.755
15.5614	633.731
15.5611	574.707
15.5608	228.588
15.5605	-117.53
15.5602	-508.979
15.5599	308.389
15.5595	853.773
15.5592	673.867
15.5589	368.83
15.5586	63.7922
15.5583	-286.576
15.558	-636.944
15.5577	-1145.97
15.5574	-1655
15.5571	-1725.82
15.5568	-1071.36
15.5565	-1060.97
15.5562	-1050.59
15.5559	-994.867
15.5556	-939.148
15.5553	-649.221
[truncated: 63,538 more rows]

## Sheet: c
Spiro from POLED
Chemical Shift (ppm)	Intensity (cps)
16.1715	11540.9
16.1712	11915.7
16.1709	12290.5
16.1706	12217.1
16.1703	12143.7
16.17	11808.9
16.1697	11474.1
16.1694	11587.4
16.1691	11700.8
16.1688	11412.7
16.1684	11124.5
16.1681	11284.6
16.1678	11444.6
16.1675	11642
16.1672	11839.4
16.1669	12036.8
16.1666	12234.1
16.1663	12272.8
16.166	12311.5
16.1657	12350.1
16.1654	12388.8
16.1651	12287.4
16.1648	12186
16.1645	12084.6
16.1642	11983.2
16.1639	11642.6
16.1636	11301.9
16.1633	11708.2
16.163	12114.5
16.1627	12380.8
16.1623	12647
16.162	12465.1
16.1617	12283.2
16.1614	12035.6
16.1611	11788
16.1608	11988.6
16.1605	12189.2
16.1602	12585.9
16.1599	12982.5
16.1596	12632.3
16.1593	12282
16.159	12187.3
16.1587	12092.6
16.1584	11998
16.1581	11903.3
16.1578	12200.7
16.1575	12498.2
16.1572	12347.5
16.1569	12196.8
16.1566	12250.9
16.1562	12305
16.1559	12359.2
16.1556	12413.3
16.1553	12019.3
16.155	11625.2
16.1547	11978.1
16.1544	12331
16.1541	12380.5
16.1538	12429.9
16.1535	12479.4
16.1532	12528.8
16.1529	12438.2
16.1526	12347.6
16.1523	12257
16.152	12166.5
16.1517	12250.8
16.1514	12335.1
16.1511	12419.4
16.1508	12503.7
16.1504	12336
16.1501	12168.2
16.1498	12448.6
16.1495	12729
16.1492	12547.2
16.1489	12365.4
16.1486	12183.7
16.1483	12001.9
16.148	11549.4
16.1477	11096.8
16.1474	11092.4
16.1471	11088.1
16.1468	11697
16.1465	12305.9
16.1462	12167.9
16.1459	12029.9
16.1456	11733.2
16.1453	11436.4
16.145	11886.6
16.1447	12336.8
16.1443	12285.2
16.144	12233.6
16.1437	12181.9
16.1434	12130.3
16.1431	12265.4
16.1428	12400.5
16.1425	12087.4
16.1422	11774.3
16.1419	11505.6
16.1416	11236.9
16.1413	10968.1
16.141	10699.4
16.1407	11588.5
16.1404	12477.5
16.1401	12918.3
16.1398	13359.2
16.1395	13139.5
16.1392	12919.8
16.1389	12700.1
16.1386	12480.4
16.1382	12466.1
16.1379	12451.8
16.1376	12437.5
16.1373	12423.2
16.137	12733.4
16.1367	13043.5
16.1364	12905.5
16.1361	12767.5
16.1358	12853.6
16.1355	12939.6
16.1352	13025.7
16.1349	13111.8
16.1346	13032.1
16.1343	12952.5
16.134	12424.7
16.1337	11896.9
16.1334	11882.6
16.1331	11868.3
16.1328	11854
16.1325	11839.7
16.1321	12101.4
16.1318	12363.1
16.1315	12624.8
16.1312	12886.5
16.1309	12737.4
16.1306	12588.4
16.1303	12439.3
16.13	12290.2
16.1297	12486.5
16.1294	12682.9
16.1291	12879.2
16.1288	13075.6
16.1285	12861.2
16.1282	12646.7
16.1279	12432.3
16.1276	12217.8
16.1273	12242.6
16.127	12267.4
16.1267	12292.2
16.1263	12317
16.126	12407.2
16.1257	12497.3
16.1254	12139.3
16.1251	11781.3
16.1248	11847
16.1245	11912.6
16.1242	11978.3
16.1239	12043.9
16.1236	11885.5
16.1233	11727
16.123	12016.8
16.1227	12306.5
16.1224	12055.3
16.1221	11804.1
16.1218	11552.9
16.1215	11301.6
16.1212	11218.5
16.1209	11135.3
16.1206	11052.2
16.1202	10969
16.1199	11596.6
16.1196	12224.2
16.1193	12104.9
16.119	11985.6
16.1187	12323.7
16.1184	12661.9
16.1181	12551.9
16.1178	12441.9
16.1175	12489.4
16.1172	12537
16.1169	12136.4
16.1166	11735.8
16.1163	11671.3
16.116	11606.8
16.1157	11542.3
16.1154	11477.9
16.1151	11833.5
16.1148	12189.2
16.1145	12544.9
16.1141	12900.5
16.1138	12845.4
16.1135	12790.3
16.1132	12735.1
16.1129	12680
16.1126	12485.6
16.1123	12291.3
16.112	12097
16.1117	11902.7
16.1114	11764.4
16.1111	11626.1
16.1108	11936
16.1105	12245.8
16.1102	12253.4
16.1099	12261
16.1096	11820.4
16.1093	11379.8
16.109	11658.2
16.1087	11936.5
16.1084	12214.9
16.108	12493.2
16.1077	12283.7
16.1074	12074.2
16.1071	12312.9
16.1068	12551.6
16.1065	12174
16.1062	11796.5
16.1059	12165.9
16.1056	12535.2
16.1053	12618.7
16.105	12702.1
16.1047	12785.6
16.1044	12869
16.1041	12737.7
16.1038	12606.4
16.1035	12475.1
16.1032	12343.8
16.1029	12228.6
16.1026	12113.3
16.1022	11998.1
16.1019	11882.8
16.1016	12206.4
16.1013	12530
16.101	12405.4
16.1007	12280.8
16.1004	12198.3
16.1001	12115.7
16.0998	12033.1
16.0995	11950.5
16.0992	12614.9
16.0989	13279.3
16.0986	12897.9
16.0983	12516.6
16.098	12294
16.0977	12071.3
16.0974	11848.7
16.0971	11626.1
16.0968	11599.5
16.0965	11573
16.0961	11546.4
16.0958	11519.9
16.0955	11722.1
16.0952	11924.3
16.0949	12126.5
16.0946	12328.7
16.0943	11868
16.094	11407.3
16.0937	11394.7
16.0934	11382.2
16.0931	11594.6
16.0928	11807
16.0925	12019.4
16.0922	12231.8
16.0919	12238.8
16.0916	12245.8
16.0913	12252.8
16.091	12259.8
16.0907	12119.8
16.0904	11979.7
16.09	12287.8
16.0897	12595.9
16.0894	12652
16.0891	12708
16.0888	12764
16.0885	12820
16.0882	12695.1
16.0879	12570.3
16.0876	12445.4
16.0873	12320.5
16.087	12354.4
16.0867	12388.2
16.0864	12422
16.0861	12455.9
16.0858	12664.8
16.0855	12873.7
16.0852	12634.5
16.0849	12395.2
16.0846	12296
16.0843	12196.8
16.0839	12097.6
16.0836	11998.4
16.0833	11717.7
16.083	11437
16.0827	11156.3
16.0824	10875.7
16.0821	11696.7
16.0818	12517.7
16.0815	12293.1
16.0812	12068.4
16.0809	11813.4
16.0806	11558.4
16.0803	11751.6
16.08	11944.7
16.0797	12072.5
16.0794	12200.3
16.0791	11879.9
16.0788	11559.6
16.0785	11617.3
16.0781	11675.1
16.0778	11732.9
16.0775	11790.6
16.0772	11661.7
16.0769	11532.7
16.0766	11403.8
16.0763	11274.8
16.076	11192.5
16.0757	11110.2
16.0754	11476.1
16.0751	11842
16.0748	12347.9
16.0745	12853.9
16.0742	12612.9
16.0739	12371.9
16.0736	12780
16.0733	13188.2
16.073	13148.3
16.0727	13108.3
16.0724	13003
16.072	12897.6
16.0717	12792.3
16.0714	12687
16.0711	13210.7
16.0708	13734.4
16.0705	12913.7
16.0702	12092.9
16.0699	12000.4
16.0696	11907.9
16.0693	11815.4
16.069	11723
16.0687	11803.2
16.0684	11883.4
16.0681	12411.8
16.0678	12940.2
16.0675	12628.3
16.0672	12316.4
16.0669	12452.7
16.0666	12588.9
16.0663	12627.2
16.0659	12665.4
16.0656	12703.6
16.0653	12741.8
16.065	12752
16.0647	12762.2
16.0644	12772.5
16.0641	12782.7
16.0638	12791.4
16.0635	12800.2
16.0632	12808.9
16.0629	12817.7
16.0626	12509
16.0623	12200.3
16.062	12339.8
16.0617	12479.2
16.0614	12304.8
16.0611	12130.3
16.0608	12702.7
16.0605	13275.2
16.0601	13016.7
16.0598	12758.2
16.0595	12499.7
16.0592	12241.1
16.0589	12604.7
16.0586	12968.2
16.0583	12883.6
16.058	12799
16.0577	12705.1
16.0574	12611.1
16.0571	12517.2
16.0568	12423.2
16.0565	12235.9
16.0562	12048.6
16.0559	11861.3
16.0556	11673.9
16.0553	11944.1
16.055	12214.3
16.0547	12484.5
16.0544	12754.7
16.054	12728.1
16.0537	12701.6
16.0534	12226.8
16.0531	11752.1
16.0528	11893.6
16.0525	12035.2
16.0522	12176.7
16.0519	12318.2
16.0516	12006.9
16.0513	11695.5
16.051	10992.1
16.0507	11782.5
16.0504	12470.2
16.0501	13157.9
16.0498	12594.5
16.0495	12031.1
16.0492	11715.1
16.0489	11399.1
16.0486	11830
16.0483	12261
16.0479	12701.3
16.0476	13141.6
16.0473	13133.7
16.047	13125.8
16.0467	12968.5
16.0464	12811.3
16.0461	12654
16.0458	12496.7
16.0455	12572.9
16.0452	12649
16.0449	12669.2
16.0446	12689.3
16.0443	13170.4
16.044	12755.2
16.0437	12844.2
16.0434	12933.2
16.0431	12919.5
16.0428	12905.8
16.0425	12892.1
16.0421	12878.4
16.0418	12407.2
16.0415	11936
16.0412	11614.1
16.0409	12786.2
16.0406	13248.6
16.0403	12814.8
16.04	12978.5
16.0397	13142.1
16.0394	12653.4
16.0391	12164.7
16.0388	12124.1
16.0385	12083.6
16.0382	12071
16.0379	12058.5
16.0376	12494.1
16.0373	12929.7
16.037	13036.2
16.0367	13142.7
16.0364	12801.1
16.036	12459.4
16.0357	12369.8
16.0354	12280.2
16.0351	12190.7
16.0348	12101.1
16.0345	12316.7
16.0342	12532.3
16.0339	12355.8
16.0336	12179.3
16.0333	11909.4
16.033	12535.8
16.0327	13218.3
16.0324	13004.4
16.0321	12123
16.0318	12137.9
16.0315	11984.7
16.0312	11831.5
16.0309	12173.2
16.0306	11618.5
16.0303	11568
16.0299	11517.5
16.0296	11713.3
16.0293	11909.1
16.029	12160.9
16.0287	12412.7
16.0284	11936.2
16.0281	12356.1
16.0278	12663.9
16.0275	12971.7
16.0272	13098.7
16.0269	12329.3
16.0266	12008
16.0263	12583.1
16.026	12439.3
16.0257	12295.4
16.0254	12767.8
16.0251	12343.8
16.0248	11456.6
16.0245	11465.6
16.0242	11960.2
16.0238	12454.7
16.0235	11875.6
16.0232	11296.4
16.0229	11165.4
16.0226	11034.4
16.0223	11044.6
16.022	11054.8
16.0217	11755.9
16.0214	12457.1
16.0211	12859.4
16.0208	12365.4
16.0205	12375.7
16.0202	12385.9
16.0199	12518.6
16.0196	12651.4
16.0193	12784.1
16.019	12916.9
16.0187	12162.7
16.0184	11408.4
16.018	11102.4
16.0177	10796.3
16.0174	11223.2
16.0171	11650
16.0168	12020.9
16.0165	12391.7
16.0162	12286.4
16.0159	11284.7
16.0156	11328.8
16.0153	12269.2
16.015	12593
16.0147	12916.9
16.0144	12251.1
16.0141	11585.2
16.0138	12133.2
16.0135	12681.1
16.0132	12482.1
16.0129	12283.2
16.0126	12829.9
16.0123	13376.7
16.0119	13176.6
16.0116	12976.4
16.0113	12925.6
16.011	12874.9
16.0107	13272.3
16.0104	13669.7
16.0101	13734.4
16.0098	13799.2
16.0095	13920
16.0092	13144.5
16.0089	13311.9
16.0086	13479.4
16.0083	12843.9
16.008	12208.5
16.0077	12069
16.0074	11929.5
16.0071	11790.1
16.0068	11650.6
16.0065	11613.8
16.0062	11577.1
16.0058	11783.1
16.0055	12885.4
16.0052	13188.5
16.0049	13491.7
16.0046	13159.9
16.0043	12828.2
16.004	12067
16.0037	12202
16.0034	12281.1
16.0031	12360.2
16.0028	11809
16.0025	11257.9
16.0022	10949.5
16.0019	11537.4
16.0016	12013.3
16.0013	12489.2
16.001	13021.1
16.0007	13553
16.0004	13521.1
16.0001	13489.3
15.9997	13513.6
15.9994	13537.8
15.9991	12908.4
15.9988	13175.4
15.9985	13890.5
15.9982	13709.3
15.9979	13112.7
15.9976	12516
15.9973	12610.2
15.997	12704.5
15.9967	12499.9
15.9964	12295.4
15.9961	12781.8
15.9958	13268.2
15.9955	13853.8
15.9952	13543
15.9949	13045.6
15.9946	12548.1
15.9943	12340.1
15.9939	13028.3
15.9936	14052.8
15.9933	13583.3
15.993	12941.1
15.9927	12298.9
15.9924	11712.7
15.9921	12620.4
15.9918	12669.2
15.9915	11821.6
15.9912	10731.2
15.9909	11134.7
15.9906	12435.8
15.9903	13736.8
15.99	13450.5
15.9897	12268
15.9894	11132.1
15.9891	10892.6
15.9888	11736.1
15.9885	12579.6
15.9882	12797.6
15.9878	13015.5
15.9875	12785.3
15.9872	12555.1
15.9869	12763.7
15.9866	12972.3
15.9863	13685.1
15.986	13501.6
15.9857	13095.2
15.9854	12688.7
15.9851	12170.2
15.9848	12548.1
15.9845	12608.5
15.9842	12668.9
15.9839	12337.1
15.9836	12005.4
15.9833	12443.9
15.983	12882.5
15.9827	13265
15.9824	13647.5
15.9821	13899.3
15.9817	13254.8
15.9814	12610.2
15.9811	12862
15.9808	13160.5
15.9805	13459
15.9802	13365.3
15.9799	13271.7
15.9796	13103.3
15.9793	12935
15.979	12206.4
15.9787	12374.2
15.9784	13120.8
15.9781	12971.2
15.9778	12634.7
15.9775	12298.3
15.9772	12326
15.9769	12353.8
15.9766	12829.6
15.9763	13305.5
15.9759	12611.1
15.9756	11916.7
15.9753	12268
15.975	12619.3
15.9747	12989.2
15.9744	13359.2
15.9741	12982.2
15.9738	12605.3
15.9735	13166.6
15.9732	13728
15.9729	13841.2
15.9726	13954.4
15.9723	13946.3
15.972	13938.1
15.9717	13929.9
15.9714	13921.8
15.9711	14190.2
15.9708	14458.6
15.9705	13681.3
15.9702	12904
15.9698	12602.9
15.9695	12301.8
15.9692	12448.9
15.9689	12595.9
15.9686	12297.2
15.9683	11998.4
15.968	12147.8
15.9677	12297.2
15.9674	12810.7
15.9671	13324.2
15.9668	12792
15.9665	12259.8
15.9662	12729.9
15.9659	13199.9
15.9656	13670
15.9653	14140
15.965	14199.2
15.9647	14258.5
15.9644	13272
15.9641	12285.5
15.9637	12158
15.9634	12030.5
15.9631	11903
15.9628	11775.5
15.9625	11890.7
15.9622	12006
15.9619	12121.2
15.9616	12236.5
15.9613	12518.6
15.961	12800.8
15.9607	12634.7
15.9604	12468.7
15.9601	12554.8
15.9598	12640.9
15.9595	12726.9
15.9592	12813
15.9589	12999.5
15.9586	13185.9
15.9583	13372.3
15.958	13558.8
15.9576	13138.3
15.9573	12717.9
15.957	12297.5
15.9567	11877
15.9564	12226.6
15.9561	12576.1
15.9558	12178.7
15.9555	11781.3
15.9552	11598.7
15.9549	11416
15.9546	11681.5
15.9543	11947
15.954	12595.4
15.9537	13243.7
15.9534	12846.3
15.9531	12448.9
15.9528	12770.4
15.9525	13092
15.9522	12367.8
15.9518	11643.6
15.9515	11724.7
15.9512	11805.8
15.9509	11886.9
15.9506	11968
15.9503	12422.6
15.95	12877.2
15.9497	12883.6
15.9494	12890
15.9491	12525.3
15.9488	12160.6
15.9485	11795.9
15.9482	11431.2
15.9479	11897.4
15.9476	12363.7
15.9473	12381.8
15.947	12399.9
15.9467	12664.8
15.9464	12929.7
15.9461	12746.5
15.9457	12563.3
15.9454	12856.2
15.9451	13149.1
15.9448	12993.9
15.9445	12838.7
15.9442	12508.4
15.9439	12178.1
15.9436	11847.8
15.9433	11517.5
15.943	11346
15.9427	11174.4
15.9424	11451
15.9421	11727.6
15.9418	12539.9
15.9415	13352.2
15.9412	13417.6
15.9409	13482.9
15.9406	13772.4
15.9403	14061.8
15.94	13305.5
15.9396	12549.3
15.9393	12276.2
15.939	12003.1
15.9387	12476.9
15.9384	12950.7
15.9381	12911.1
15.9378	12871.4
15.9375	12831.7
15.9372	12792
15.9369	13262.1
15.9366	13732.1
15.9363	13754
15.936	13775.9
15.9357	14488.7
15.9354	15201.5
15.9351	14271
15.9348	13340.5
15.9345	13056.6
15.9342	12772.8
15.9338	12488.9
15.9335	12205
15.9332	12210.5
15.9329	12216.1
15.9326	11773.4
15.9323	11330.8
15.932	11936.2
15.9317	12541.7
15.9314	12400.2
15.9311	12258.7
15.9308	12518.6
15.9305	12778.6
15.9302	12291.6
15.9299	11804.7
15.9296	11709.8
15.9293	11615
15.929	11520.2
15.9287	11425.3
15.9284	11862.7
15.9281	12300.1
15.9277	11990.5
15.9274	11680.9
15.9271	12042.2
15.9268	12403.4
15.9265	12316.4
15.9262	12229.5
15.9259	12534.7
15.9256	12839.9
15.9253	13145.1
15.925	13450.2
15.9247	13424
15.9244	13397.7
15.9241	13371.5
15.9238	13345.2
15.9235	12814.8
15.9232	12284.3
15.9229	12202
15.9226	12119.8
15.9223	12748.8
15.922	13377.9
15.9216	12961.2
15.9213	12544.6
15.921	12482.7
15.9207	12420.9
15.9204	12359
15.9201	12297.2
15.9198	12160.6
15.9195	12024.1
15.9192	11887.5
15.9189	11751
15.9186	12146.6
15.9183	12542.3
15.918	12191
15.9177	11839.7
15.9174	12119.2
15.9171	12398.7
15.9168	12678.2
15.9165	12957.7
15.9162	12854.4
15.9159	12751.2
15.9155	12199.7
15.9152	11648.3
15.9149	12189.2
15.9146	12730.2
15.9143	12822.9
15.914	12915.7
15.9137	12821.8
15.9134	12727.8
15.9131	12633.9
15.9128	12539.9
15.9125	12576.1
15.9122	12612.3
15.9119	12648.5
15.9116	12684.6
15.9113	11973.9
15.911	11263.1
15.9107	11598.1
15.9104	11933
15.9101	11699.6
15.9098	11466.2
15.9094	11680.9
15.9091	11895.7
15.9088	11727.6
15.9085	11559.6
15.9082	11839.7
15.9079	12119.8
15.9076	12148.1
15.9073	12176.4
15.907	12204.7
15.9067	12233
15.9064	12037.2
15.9061	11841.4
15.9058	12093.8
15.9055	12346.2
15.9052	12458.5
15.9049	12570.8
15.9046	12683.2
15.9043	12795.5
15.904	12973.2
15.9036	13150.9
15.9033	12880.4
15.903	12609.9
15.9027	12869.3
15.9024	13128.7
15.9021	12939.9
15.9018	12751.2
15.9015	12777.1
15.9012	12803.1
15.9009	12829.1
15.9006	12855
15.9003	13274.3
15.9	13693.6
15.8997	13067.2
15.8994	12440.7
15.8991	11982.3
15.8988	11524
15.8985	11812.5
15.8982	12101.1
15.8979	12218.7
15.8975	12336.3
15.8972	12453.8
15.8969	12571.4
15.8966	12829.1
15.8963	13086.7
15.896	12896.2
15.8957	12705.6
15.8954	12722.9
15.8951	12740.1
15.8948	13205.5
15.8945	13670.8
15.8942	13295.9
15.8939	12921
15.8936	12994.2
15.8933	13067.4
15.893	12335.4
15.8927	11603.3
15.8924	11319.4
15.8921	11035.5
15.8918	11797.4
15.8914	12559.2
15.8911	12275.3
15.8908	11991.4
15.8905	12435.8
15.8902	12880.1
15.8899	12876.3
15.8896	12872.5
15.8893	12327.2
15.889	11781.9
15.8887	12282.3
15.8884	12782.7
15.8881	12675
15.8878	12567.3
15.8875	12011.5
15.8872	11455.7
15.8869	11637.5
15.8866	11819.2
15.8863	12001
15.886	12182.8
15.8856	12336.6
15.8853	12490.3
15.885	12195.9
15.8847	11005.2
15.8844	10598.8
15.8841	11686.2
15.8838	11933.3
15.8835	11284.1
15.8832	11454.2
15.8829	11624.3
15.8826	11738.4
15.8823	11852.5
15.882	11826.5
15.8817	11800.6
15.8814	11774.6
15.8811	11748.6
15.8808	12179
15.8805	12609.4
15.8802	13039.7
15.8799	13470.1
15.8795	12761.4
15.8792	12052.7
15.8789	12688.4
15.8786	13324.2
15.8783	13691.8
15.878	14059.5
15.8777	13680.2
15.8774	13300.9
15.8771	13089.6
15.8768	12878.4
15.8765	13115.3
15.8762	13352.2
15.8759	13404.7
15.8756	13457.2
15.8753	13061.6
15.875	12666
15.8747	12765.2
15.8744	12864.4
15.8741	12963.6
15.8738	13062.8
15.8734	12811.8
15.8731	12560.9
15.8728	12758.2
15.8725	12955.4
15.8722	13236.7
15.8719	13517.9
15.8716	13351
15.8713	13184.2
15.871	12943.7
15.8707	12703.3
15.8704	12911.1
15.8701	13118.8
15.8698	13037.1
15.8695	12955.4
15.8692	13527.3
15.8689	14099.1
15.8686	14763.2
15.8683	13933.4
15.868	13047.6
15.8676	13655.7
15.8673	14105
15.867	13658
15.8667	13360.4
15.8664	13062.8
15.8661	13127
15.8658	13191.2
15.8655	12807.2
15.8652	12423.2
15.8649	12599.4
15.8646	12775.7
15.8643	12951.9
15.864	13128.1
15.8637	13202.8
15.8634	13277.5
15.8631	13352.2
15.8628	13426.9
15.8625	13118.8
15.8622	12810.7
15.8619	12502.6
15.8615	12194.5
15.8612	11867.7
15.8609	11540.9
15.8606	11662.3
15.8603	11783.6
15.86	11344.8
15.8597	10906
15.8594	10523.2
15.8591	10140.4
15.8588	10235.5
15.8585	11226.9
15.8582	12666.5
15.8579	13209.8
15.8576	13052.9
15.8573	12895.9
15.857	12626.9
15.8567	13254.2
15.8564	13311.9
15.8561	13369.7
15.8558	13035.3
15.8554	12701
15.8551	12646.7
15.8548	12592.4
15.8545	12538.2
15.8542	12483.9
15.8539	12450.6
15.8536	12417.4
15.8533	12384.1
15.853	12350.9
15.8527	12270.9
15.8524	12191
15.8521	12111
15.8518	12031.1
15.8515	12506.7
15.8512	12982.2
15.8509	12766.9
15.8506	12551.6
15.8503	11897.4
15.85	12139.6
15.8497	12568.5
15.8493	12997.4
15.849	13519.4
15.8487	13145.1
15.8484	12079.8
15.8481	11910.9
15.8478	11331.1
15.8475	11647.7
15.8472	11964.3
15.8469	12280.8
15.8466	12368.6
15.8463	12456.5
15.846	12301.5
15.8457	11250.3
15.8454	11636.9
15.8451	12023.5
15.8448	12298
15.8445	12572.6
15.8442	13086.4
15.8439	12703.9
15.8435	12881.6
15.8432	13059.3
15.8429	12331.3
15.8426	12499.7
15.8423	12163.8
15.842	11828
15.8417	11324.1
15.8414	10820.2
15.8411	11362
15.8408	11903.9
15.8405	11969.5
15.8402	12035.2
15.8399	12044.8
15.8396	12054.4
15.8393	12556.8
15.839	12162.9
15.8387	12217.2
15.8384	12271.5
15.8381	12419.1
15.8378	11670.4
15.8374	11425.9
15.8371	12077.8
15.8368	11403.8
15.8365	11626.1
15.8362	12352.6
15.8359	12182.8
15.8356	12218.4
15.8353	12254
15.835	11729.4
15.8347	12101.1
15.8344	12283.7
15.8341	12466.4
15.8338	12705.1
15.8335	12943.7
15.8332	12874.3
15.8329	12804.8
15.8326	12231.2
15.8323	12553.9
15.832	12991
15.8317	13428.1
15.8313	13473
15.831	13517.9
15.8307	13572.2
15.8304	13626.5
15.8301	12933.8
15.8298	12241.1
15.8295	12467.9
15.8292	12694.6
15.8289	12473.1
15.8286	12251.6
15.8283	12263.6
15.828	12275.6
15.8277	12231.5
15.8274	12187.5
15.8271	12561.2
15.8268	12038.7
15.8265	12412.4
15.8262	12786.2
15.8259	13047.9
15.8255	12413.3
15.8252	11386.5
15.8249	11853.7
15.8246	12640.6
15.8243	12531.2
15.824	11973.6
15.8237	11416
15.8234	11586.7
15.8231	11757.4
15.8228	11928.1
15.8225	12098.8
15.8222	12689.6
15.8219	13280.4
15.8216	12825.6
15.8213	12370.7
15.821	12513.4
15.8207	12656
15.8204	12107.8
15.8201	11559.6
15.8198	11465.6
15.8194	12268
15.8191	13070.4
15.8188	12976.4
15.8185	12789.1
15.8182	12601.8
15.8179	12358.4
15.8176	12115.1
15.8173	12581.4
15.817	13047.6
15.8167	12822.9
15.8164	12598.3
15.8161	12532.3
15.8158	13362.7
15.8155	13502.2
15.8152	12745.3
15.8149	12037.5
15.8146	12226
15.8143	12900
15.814	13574
15.8137	13454.3
15.8133	13334.7
15.813	13215.1
15.8127	13095.5
15.8124	13372.6
15.8121	13649.8
15.8118	13478.8
15.8115	13307.9
15.8112	12810.1
15.8109	12312.3
15.8106	11702.5
15.8103	11989.1
15.81	12677.3
15.8097	12469.3
15.8094	12765.5
15.8091	13957.9
15.8088	13759.2
15.8085	13560.5
15.8082	13417.9
15.8079	13275.2
15.8076	12819.7
15.8072	12364.3
15.8069	12301
15.8066	12237.6
15.8063	12967.9
15.806	12801.9
15.8057	12131.7
15.8054	12357.9
15.8051	12510.4
15.8048	11766.7
15.8045	12330.1
15.8042	12893.5
15.8039	12691.3
15.8036	12489.2
15.8033	12343
15.803	12196.8
15.8027	11779.9
15.8024	12259.2
15.8021	12234.4
15.8018	12209.6
15.8015	12651.7
15.8011	13093.7
15.8008	13479.7
15.8005	13865.7
15.8002	14059.5
15.7999	13356.9
15.7996	12318.2
15.7993	12773.3
15.799	12864.4
15.7987	12955.4
15.7984	12448.9
15.7981	11942.4
15.7978	11676.3
15.7975	12306.5
15.7972	12432.5
15.7969	12558.6
15.7966	12936.7
15.7963	13314.9
15.796	12703.3
15.7957	12091.8
15.7953	11239.8
15.795	11284.1
15.7947	11926
15.7944	12567.9
15.7941	12108.1
15.7938	12544.6
15.7935	12476.9
15.7932	12409.2
15.7929	12584.3
15.7926	12759.3
15.7923	12430.2
15.792	12997.4
15.7917	12602.9
15.7914	12208.5
15.7911	11758
15.7908	12203.8
15.7905	12880.1
15.7902	12660.3
15.7899	12496.3
15.7896	13228.8
15.7892	13513
15.7889	13797.3
15.7886	14137.5
15.7883	14477.9
15.788	13704.7
15.7877	12931.6
15.7874	12942.7
15.7871	13850.3
15.7868	13609.3
15.7865	12472.1
15.7862	12436.5
15.7859	13297.4
15.7856	13281.6
15.7853	13266
15.785	12559.3
15.7847	11852.8
15.7844	12042.4
15.7841	12232.2
15.7838	12870.1
15.7835	13508
15.7831	13592.6
15.7828	13677.4
15.7825	13911.4
15.7822	12651.7
15.7819	11989.3
15.7816	12223.5
15.7813	12308.1
15.781	12392.9
15.7807	12862.6
15.7804	13332.4
15.7801	13055.2
15.7798	12778
15.7795	12444.8
15.7792	12111.6
15.7789	12525.3
15.7786	12939.1
15.7783	13427.5
15.778	13915.9
15.7777	13059.9
15.7773	12203.8
15.777	12290.7
15.7767	12377.7
15.7764	12520.7
15.7761	12663.6
15.7758	11954.6
15.7755	12141.9
15.7752	13113.5
15.7749	12591.3
15.7746	12358.4
15.7743	12125.6
15.774	12546.3
15.7737	12967.1
15.7734	12666.5
15.7731	12366
15.7728	13615.4
15.7725	13968.4
15.7722	13303.8
15.7719	12639.1
15.7716	12665.4
15.7712	12691.6
15.7709	12549.7
15.7706	12407.9
15.7703	12265.9
15.77	12124.1
15.7697	12295
15.7694	12466
15.7691	11796.5
15.7688	12621
15.7685	12945.9
15.7682	13271
15.7679	13465.1
15.7676	13659.4
15.7673	13456.8
15.767	13254.3
15.7667	12902.3
15.7664	13446.7
15.7661	14767.2
15.7658	14593.8
15.7655	14271
15.7651	13948.3
15.7648	13868.2
15.7645	13788.3
15.7642	13260
15.7639	12731.9
15.7636	12252.7
15.7633	11773.6
15.763	11742.5
15.7627	11711.6
15.7624	11708.5
15.7621	11705.6
15.7618	12150.7
15.7615	12595.9
15.7612	12629.8
15.7609	12663.6
15.7606	12697.5
15.7603	12731.3
15.76	12779.2
15.7597	12827
15.7593	12874.9
15.759	12922.7
15.7587	13278.7
15.7584	13634.6
15.7581	13766.5
15.7578	13898.4
15.7575	13708.2
15.7572	13517.9
15.7569	14074.6
15.7566	14631.3
15.7563	14218.2
15.756	13805
15.7557	12943.7
15.7554	12082.4
15.7551	12640.3
15.7548	13198.2
15.7545	13270.5
15.7542	12446.6
15.7539	11606.2
15.7536	11662.3
15.7532	12110.4
15.7529	11662.3
15.7526	11186.1
15.7523	10709.9
15.752	11522.2
15.7517	12334.5
15.7514	12667.3
15.7511	13000.2
15.7508	12828.8
15.7505	13553.8
15.7502	13177
15.7499	12800.3
15.7496	13226.5
15.7493	13652.7
15.749	13348.3
15.7487	13044
15.7484	12739.5
15.7481	12435.2
15.7478	12401.5
15.7475	12367.9
15.7471	11886.1
15.7468	11404.3
15.7465	12119.9
15.7462	12835.6
15.7459	13607.2
15.7456	13482.6
15.7453	13096.5
15.745	12710.5
15.7447	12772.5
15.7444	11938.3
15.7441	12093.7
15.7438	12249.2
15.7435	11844.3
15.7432	12336
15.7429	12416.6
15.7426	12497.5
15.7423	12186
15.742	11874.7
15.7417	12278.8
15.7414	12682.9
15.741	12844.2
15.7407	12109.3
15.7404	12382.7
15.7401	12656
15.7398	12593.3
15.7395	12530.6
15.7392	13002.4
15.7389	12577.8
15.7386	11985.3
15.7383	12289
15.738	11687.1
15.7377	11981.5
15.7374	12817.4
15.7371	13653.3
15.7368	13654.8
15.7365	12759.9
15.7362	11865
15.7359	11866.5
15.7356	12199.4
15.7352	12532.3
15.7349	12697.2
15.7346	12862
15.7343	12462
15.734	12062
15.7337	13211.9
15.7334	13465.4
15.7331	13317.5
15.7328	13169.6
15.7325	13189.7
15.7322	13209.8
15.7319	13405
15.7316	13600.4
15.7313	13254
15.731	12011.5
15.7307	12309.4
15.7304	12607.5
15.7301	13073.4
15.7298	13539.5
15.7295	13438.3
15.7291	13337.2
15.7288	13235.9
15.7285	13134.8
15.7282	13547.1
15.7279	13959.5
15.7276	12728.5
15.7273	12991.6
15.727	13834.5
15.7267	13781.3
15.7264	13503.8
15.7261	14122.8
15.7258	14694.9
15.7255	13773.4
15.7252	13523.9
15.7249	13274.6
15.7246	12957.4
15.7243	12640.4
15.724	12771.4
15.7237	12902.6
15.7234	12692.8
15.723	12483.2
15.7227	13263.1
15.7224	14043.1
15.7221	14306.9
15.7218	13674.3
15.7215	12855
15.7212	12035.7
15.7209	12080.1
15.7206	13020.8
15.7203	13214.5
15.72	12511.9
15.7197	12409.2
15.7194	12306.5
15.7191	12371.9
15.7188	12437.2
15.7185	12311.2
15.7182	12185.1
15.7179	12171.1
15.7176	11260.8
15.7172	10628.2
15.7169	10892
15.7166	11342.5
15.7163	11793
15.716	11683.3
15.7157	11573.6
15.7154	11407.8
15.7151	12138.4
15.7148	12171.1
15.7145	12203.8
15.7142	12684.6
15.7139	13165.5
15.7136	13016.1
15.7133	11970.4
15.713	11671.6
15.7127	12269.2
15.7124	11887.8
15.7121	11506.5
15.7118	11405.2
15.7115	11304
15.7111	11758.3
15.7108	12212.6
15.7105	12666.8
15.7102	13121.1
15.7099	13087.6
15.7096	13054
15.7093	13076.5
15.709	13099
15.7087	12243.8
15.7084	12284.9
15.7081	12475.4
15.7078	12666
15.7075	12754.1
15.7072	11348.3
15.7069	11025.6
15.7066	11599.2
15.7063	11790.1
15.706	11980.9
15.7057	12227.7
15.7054	12474.6
15.705	12870.8
15.7047	13267
15.7044	12916.3
15.7041	12565.6
15.7038	12186.9
15.7035	11808.2
15.7032	12176.4
15.7029	12544.6
15.7026	12600.9
15.7023	12657.2
15.702	12265.4
15.7017	11873.5
15.7014	12471.4
15.7011	13069.2
15.7008	13181.5
15.7005	12397.5
15.7002	11835.3
15.6999	12169.4
15.6996	12634.2
15.6993	13099
15.6989	13526.4
15.6986	13057.5
15.6983	13036.8
15.698	13016.1
15.6977	13418.7
15.6974	12925.1
15.6971	12935.6
15.6968	12946.1
15.6965	12909.9
15.6962	12873.7
15.6959	13285.7
15.6956	13697.7
15.6953	13395.4
15.695	13093.1
15.6947	12286.7
15.6944	12376.5
15.6941	13073.3
15.6938	13770
15.6935	13719.8
15.6931	13669.7
15.6928	14195.1
15.6925	13824.3
15.6922	12650.5
15.6919	12373
15.6916	13094.6
15.6913	12919.8
15.691	12558.3
15.6907	12196.8
15.6904	12381.5
15.6901	12566.2
15.6898	12750.9
15.6895	12935.6
15.6892	12858.8
15.6889	12782.1
15.6886	12705.4
15.6883	12628.6
15.688	12834.3
15.6877	13040
15.6874	12797.6
15.687	12555.1
15.6867	12172.6
15.6864	11790.1
15.6861	11911.7
15.6858	12033.4
15.6855	12094.4
15.6852	13051.7
15.6849	13560.8
15.6846	13173.6
15.6843	12814.5
15.684	12455.3
15.6837	12544.3
15.6834	12633.3
15.6831	12175.5
15.6828	12614.2
15.6825	12548.5
15.6822	12483
15.6819	12837.5
15.6816	13192.2
15.6813	12799.7
15.6809	12407.5
15.6806	12272.9
15.6803	12138.6
15.68	12452.2
15.6797	12766
15.6794	13173.1
15.6791	13580.2
15.6788	13240.3
15.6785	12900.5
15.6782	12714.7
15.6779	12529
15.6776	12847.3
15.6773	13165.8
15.677	12317
15.6767	12364.7
15.6764	12356.2
15.6761	12347.9
15.6758	12276.4
15.6755	12205.1
15.6752	12133.6
15.6748	12062.3
15.6745	12074.8
15.6742	12087.5
15.6739	12100.1
15.6736	12112.8
15.6733	12303.6
15.673	12494.4
15.6727	12685.2
15.6724	12876
15.6721	13104.2
15.6718	13332.4
15.6715	12869.6
15.6712	12406.9
15.6709	12010.6
15.6706	12510.7
15.6703	12954.8
15.67	13398.9
15.6697	12984
15.6694	12569.1
15.669	12602.4
15.6687	12635.6
15.6684	12353.8
15.6681	12071.9
15.6678	12537
15.6675	13002.1
15.6672	13261.8
15.6669	13521.4
15.6666	13781.1
15.6663	14040.8
15.666	14155.8
15.6657	14270.7
15.6654	14385.7
15.6651	14500.6
15.6648	14186.1
15.6645	13871.6
15.6642	12996.8
15.6639	13018.4
15.6636	13225.1
15.6633	12535.7
15.6629	12406.3
15.6626	12277
15.6623	13240
15.662	14203.2
15.6617	14923.4
15.6614	14747.5
15.6611	14147.7
15.6608	13548.1
15.6605	12892.4
15.6602	12236.8
15.6599	12187.9
15.6596	12139.2
15.6593	12538.5
15.659	12937.9
15.6587	12963.7
15.6584	12989.7
15.6581	12567.3
15.6578	12145.2
15.6575	12451.1
15.6572	12757.1
15.6568	12372.1
15.6565	11987.3
15.6562	11716.7
15.6559	12342.5
15.6556	12613.4
15.6553	11988.2
15.655	11344.1
15.6547	12194
15.6544	12147.5
15.6541	12101.1
15.6538	12160.9
15.6535	12220.7
15.6532	12280.5
15.6529	12340.3
15.6526	12232.1
15.6523	12123.9
15.652	12463.8
15.6517	12803.7
15.6514	12916
15.651	13028.3
15.6507	12692.5
15.6504	12356.7
15.6501	12515.7
15.6498	12674.7
15.6495	12833.7
15.6492	12992.7
15.6489	12652.3
15.6486	12311.8
15.6483	12419.4
15.648	12527.1
15.6477	12466.7
15.6474	12406.3
15.6471	12794.1
15.6468	13181.8
15.6465	13247.5
15.6462	13313.1
15.6459	13378.8
15.6456	13444.4
15.6453	13052.6
15.6449	12660.7
15.6446	12268.9
15.6443	11877
15.644	12048.9
15.6437	12220.7
15.6434	12896.8
15.6431	12676.5
15.6428	12633.6
15.6425	12590.7
15.6422	12491.8
15.6419	12392.9
15.6416	12686.1
15.6413	12979.3
15.641	12731
15.6407	11586.4
15.6404	12122.4
15.6401	12658.4
15.6398	12690.2
15.6395	12722
15.6392	12797.3
15.6388	12872.5
15.6385	12947.8
15.6382	13023.1
15.6379	12603.5
15.6376	12184
15.6373	12212.6
15.637	12241.1
15.6367	12546.3
15.6364	12851.5
15.6361	12148.4
15.6358	12341.5
15.6355	13113.5
15.6352	12989.2
15.6349	12472.8
15.6346	12852.7
15.6343	12519.2
15.634	12185.7
15.6337	12655.2
15.6334	13124.6
15.6331	12548.4
15.6327	11972.1
15.6324	12740.4
15.6321	13508.6
15.6318	13031.6
15.6315	12554.5
15.6312	12824.4
15.6309	13094.3
15.6306	13168.1
15.6303	13241.9
15.63	13315.7
15.6297	13389.6
15.6294	12950.7
15.6291	12511.9
15.6288	12521.2
15.6285	12530.6
15.6282	12820
15.6279	13109.5
15.6276	12857.4
15.6273	11709
15.627	11454.5
15.6266	11200.1
15.6263	11449.9
15.626	10803.3
15.6257	10642.2
15.6254	11377.5
15.6251	12504.9
15.6248	12736
15.6245	12682.6
15.6242	12629.2
15.6239	12519.8
15.6236	12410.4
15.6233	12767.8
15.623	13125.2
15.6227	13482.6
15.6224	13840.1
15.6221	13157.6
15.6218	12475.1
15.6215	12240.9
15.6212	12006.6
15.6208	12215.8
15.6205	12425
15.6202	12634.2
15.6199	12843.4
15.6196	12981.4
15.6193	13119.4
15.619	13033.3
15.6187	12947.2
15.6184	12623.1
15.6181	12298.9
15.6178	12721.7
15.6175	13144.5
15.6172	13028.1
15.6169	12911.6
15.6166	12795.2
15.6163	12678.8
15.616	12385
15.6157	12091.2
15.6154	12245.5
15.6151	12399.9
15.6147	12618.4
15.6144	12836.9
15.6141	12607.3
15.6138	12377.7
15.6135	12348.8
15.6132	12319.9
15.6129	12515.1
15.6126	12710.3
15.6123	13359.5
15.612	14008.7
15.6117	13612.2
15.6114	13215.7
15.6111	13024.6
15.6108	12833.4
15.6105	12194.2
15.6102	11554.9
15.6099	11639.2
15.6096	11723.5
15.6093	11583.8
15.609	11444
15.6086	11990.5
15.6083	12537
15.608	12635.3
15.6077	12733.7
15.6074	12855.3
15.6071	12977
15.6068	13098.7
15.6065	13220.3
15.6062	12800.5
15.6059	12380.6
15.6056	12408.9
15.6053	12437.2
15.605	12764.3
15.6047	13091.4
15.6044	13418.4
15.6041	13745.5
15.6038	13671.1
15.6035	13596.7
15.6032	13074.2
15.6028	12551.6
15.6025	13168.1
15.6022	13784.6
15.6019	13654.2
15.6016	13523.8
15.6013	13183.3
15.601	12842.8
15.6007	12950.4
15.6004	13058.1
15.6001	13214.8
15.5998	13371.5
15.5995	13304.1
15.5992	13236.7
15.5989	13113.3
15.5986	12989.8
15.5983	13090.5
15.598	13191.2
15.5977	12808.6
15.5974	12426.1
15.5971	12491.8
15.5967	12557.4
15.5964	12973.2
15.5961	13389
15.5958	13356.6
15.5955	13324.2
15.5952	13326.5
15.5949	13328.9
15.5946	13331.2
15.5943	13333.5
15.594	12971.7
15.5937	12609.9
15.5934	12696.3
15.5931	12782.7
15.5928	13272.8
15.5925	13763
15.5922	12908.7
15.5919	12054.4
15.5916	11891
15.5913	11727.6
15.591	12311.2
15.5906	12894.7
15.5903	12324
15.59	11753.3
15.5897	12228.3
15.5894	12703.3
15.5891	12328.7
15.5888	11954
15.5885	12326.3
15.5882	12698.6
15.5879	12926.2
15.5876	13153.8
15.5873	13381.4
15.587	13609
15.5867	13397.7
15.5864	13186.5
15.5861	13423.4
15.5858	13660.3
15.5855	13503.1
15.5852	13345.8
15.5848	13580.7
15.5845	13815.5
15.5842	14778.7
15.5839	14845.5
15.5836	14165.4
15.5833	13485.3
15.583	12529.7
15.5827	13068
15.5824	13214.2
15.5821	13360.4
15.5818	13170.4
15.5815	12980.5
15.5812	13182.7
15.5809	13384.9
15.5806	13029.2
15.5803	11777.2
15.58	11776.4
15.5797	11775.5
15.5794	11886.6
15.5791	11997.8
15.5787	12557.1
15.5784	13116.5
15.5781	13493.7
15.5778	13871
15.5775	14005.5
15.5772	13243.7
15.5769	12897.3
15.5766	12551
15.5763	12391.4
15.576	13128.1
15.5757	12867.6
15.5754	12607
15.5751	12626.6
15.5748	12646.1
15.5745	12306.2
15.5742	11966.3
15.5739	12429.3
15.5736	12892.4
15.5733	13070.7
15.573	14145.2
15.5726	13968.7
15.5723	13792.2
15.572	14073.2
15.5717	14354.2
15.5714	13944.2
15.5711	13534.3
15.5708	12911.9
15.5705	13185.9
15.5702	12955.7
15.5699	12725.5
15.5696	12962.1
15.5693	13198.7
15.569	13435.4
15.5687	13672
15.5684	13733.6
15.5681	13795.1
15.5678	12904.3
15.5675	12909.9
15.5672	13284.2
15.5669	13658.6
15.5665	13864.9
15.5662	14071.1
15.5659	13096.3
15.5656	12121.5
15.5653	11987
15.565	12748.8
15.5647	12759
15.5644	12769.3
15.5641	12686.1
15.5638	11109.1
15.5635	10701.5
15.5632	11190.2
15.5629	11529.5
15.5626	11868.8
15.5623	12189.5
[truncated: 63,538 more rows]

## Sheet: d
Recycled spiro			Commercial spiro
Chemical Shift (ppm)	F-NMR Intensity (cps)		Chemical Shift (ppm)	F-NMR Intensity (cps)
-220.728	-753.249		-220.728	-3711.83
-220.726	-679.45		-220.726	-2640.64
-220.724	306.543		-220.724	-4724.3
-220.722	-2658.61		-220.722	-3218.98
-220.721	-1628.06		-220.721	-4326.34
-220.719	-2127.09		-220.719	-5044.83
-220.717	-2348.21		-220.717	-5138.4
-220.715	-732.682		-220.715	-4182.69
-220.713	-1963.82		-220.713	-2450.1
-220.711	-1493.36		-220.711	-3685.44
-220.709	-2318.5		-220.709	-3965.56
-220.708	-3962.32		-220.708	-4395.41
-220.706	-2830.58		-220.706	-5438.14
-220.704	-3565.2		-220.704	-3554.21
-220.702	-2585.41		-220.702	-3577.32
-220.7	-2582.49		-220.7	-5429.14
-220.698	-81.4916		-220.698	-5072.74
-220.697	295.584		-220.697	-5100.27
-220.695	-4305.84		-220.695	-4048.82
-220.693	-1041.46		-220.693	-4561.47
-220.691	-1274.02		-220.691	-5335.19
-220.689	-2581.36		-220.689	-2974.17
-220.687	-3427.69		-220.687	-4813.18
-220.686	-3670.95		-220.686	-2510
-220.684	-2437.62		-220.684	-2631.16
-220.682	-2126.94		-220.682	-4979.78
-220.68	-2991.94		-220.68	-5052.51
-220.678	-2474.25		-220.678	-1770.29
-220.676	-1320.14		-220.676	-3523.84
-220.674	-4661.11		-220.674	-4872.62
-220.673	-2636.41		-220.673	-3809.38
-220.671	-1741.49		-220.671	-2274.94
-220.669	-3947.63		-220.669	-5468.33
-220.667	-2137.31		-220.667	-4622.39
-220.665	-3061.01		-220.665	-5471.33
-220.663	-2728.04		-220.663	-3918.47
-220.662	-2993.99		-220.662	-2161.96
-220.66	-2758.92		-220.66	-4402
-220.658	-1253.91		-220.658	-1346.3
-220.656	-1696.99		-220.656	-3378.03
-220.654	-4994.16		-220.654	-4056.25
-220.652	-4019.97		-220.652	-1927
-220.651	23.6527		-220.651	-3602.54
-220.649	-1627.3		-220.649	-3905.63
-220.647	-1187.14		-220.647	-2628.74
-220.645	-2733.76		-220.645	-1852.37
-220.643	-2759.58		-220.643	-2223.91
-220.641	-3712.15		-220.641	-4108.55
-220.639	-1508.76		-220.639	-2194.47
-220.638	-2045.16		-220.638	-5362.16
-220.636	655.17		-220.636	-4037.7
-220.634	-1481.71		-220.634	-5554.92
-220.632	-1512.5		-220.632	-3444.95
-220.63	-1782.92		-220.63	-4003.77
-220.628	-2019.53		-220.628	-5974.1
-220.627	-2204.83		-220.627	-4910.56
-220.625	-2508.29		-220.625	-4683.21
-220.623	-2178.77		-220.623	-2756.41
-220.621	-3971.22		-220.621	-4960.38
-220.619	-1158.88		-220.619	-3268.1
-220.617	126.764		-220.617	-1885.3
-220.616	-988.703		-220.616	-3733.2
-220.614	-2606.08		-220.614	-3980.84
-220.612	-2894.51		-220.612	-3956.51
-220.61	-2161.04		-220.61	-5506.4
-220.608	-2366.9		-220.608	-3302.25
-220.606	-2427.68		-220.606	-3291.33
-220.604	-877.416		-220.604	-1368.74
-220.603	-2634.55		-220.603	-5166.1
-220.601	656.178		-220.601	-6415.21
-220.599	-2639.9		-220.599	-1734.47
-220.597	-3253.39		-220.597	-1664.04
-220.595	-4190		-220.595	-4918.83
-220.593	-2696.8		-220.593	-4053.39
-220.592	-3587.83		-220.592	-2044.99
-220.59	-2052.94		-220.59	-3057.04
-220.588	-2027.4		-220.588	-3447.26
-220.586	-1330.51		-220.586	-1087.09
-220.584	-2863.99		-220.584	-3166.15
-220.582	-4434.53		-220.582	-3021.21
-220.581	-3766.66		-220.581	-3313.31
-220.579	-2676.76		-220.579	-2855.12
-220.577	-1649.53		-220.577	-4959.7
-220.575	-1620.64		-220.575	-3953.55
-220.573	-1837.93		-220.573	-4362.95
-220.571	-530.999		-220.571	-5668.01
-220.569	-1219		-220.569	-3182.04
-220.568	-2203.74		-220.568	-4478.33
-220.566	-1732.28		-220.566	-5084.95
-220.564	-3117.7		-220.564	-4604.16
-220.562	-1750.34		-220.562	-5715.94
-220.56	-4250.41		-220.56	-5611.68
-220.558	-2831.97		-220.558	-4920.38
-220.557	-5116.5		-220.557	-4004.22
-220.555	-2530.58		-220.555	-2437.77
-220.553	-3422.2		-220.553	-3577.23
-220.551	-3171.8		-220.551	-3951.57
-220.549	-3716.75		-220.549	-5670.71
-220.547	-2632.97		-220.547	-5634.03
-220.546	-2294.12		-220.546	-6043.03
-220.544	-3014.23		-220.544	-3958.87
-220.542	-2034.41		-220.542	-2913.51
-220.54	-2312.44		-220.54	-4404.04
-220.538	-3159.72		-220.538	-6372.34
-220.536	-1735.21		-220.536	-4738.17
-220.534	-1077.34		-220.534	-3543.01
-220.533	-3482.29		-220.533	-4540.47
-220.531	-3574.82		-220.531	-4060.12
-220.529	-1883.41		-220.529	-4397.44
-220.527	-1632.73		-220.527	-6791.47
-220.525	-3520.67		-220.525	-2994.48
-220.523	-2779.27		-220.523	-3174.22
-220.522	-3668.41		-220.522	-1095.18
-220.52	-3813.79		-220.52	-2975.78
-220.518	-5166.99		-220.518	-2890.62
-220.516	-3675.55		-220.516	-3798.76
-220.514	-484.731		-220.514	-5254.6
-220.512	-2305.99		-220.512	-4591.71
-220.511	-3849.52		-220.511	-2704.08
-220.509	-3419.59		-220.509	-3959.97
-220.507	-2744.01		-220.507	-1020.32
-220.505	-2396.5		-220.505	-2572.18
-220.503	-2375.17		-220.503	-4885.76
-220.501	-2988.38		-220.501	-5505.51
-220.499	-2589.55		-220.499	-3820.66
-220.498	-3514.54		-220.498	-4147.05
-220.496	-3158.2		-220.496	-6035.9
-220.494	-1220.66		-220.494	-5564.74
-220.492	-3350.08		-220.492	-5042.24
-220.49	-2368.81		-220.49	-4784.28
-220.488	-2855.45		-220.488	-4305.2
-220.487	-2627.63		-220.487	-4168.81
-220.485	-2414.8		-220.485	-5075.17
-220.483	-544.604		-220.483	-2640.69
-220.481	-3157.59		-220.481	-5406.04
-220.479	-3314.24		-220.479	-3096.26
-220.477	-3738.53		-220.477	-1414.14
-220.476	-4549.27		-220.476	-3751.89
-220.474	-3705.53		-220.474	-4746.47
-220.472	-2753.53		-220.472	-3876.74
-220.47	-3058.19		-220.47	-2368.71
-220.468	-4622.22		-220.468	-3320.07
-220.466	-3478.54		-220.466	-5741.08
-220.464	-2943.31		-220.464	-5948.05
-220.463	-3066.46		-220.463	-4427.9
-220.461	-2421.81		-220.461	-2923.68
-220.459	-2748.17		-220.459	-4117.76
-220.457	-3562.68		-220.457	-2728.37
-220.455	-3720.48		-220.455	-3447.03
-220.453	-2416.77		-220.453	-3502.22
-220.452	-3229.6		-220.452	-1873.59
-220.45	-3562.55		-220.45	-4153.59
-220.448	-2634.09		-220.448	-3840.45
-220.446	-3714.81		-220.446	-5670.26
-220.444	-3512.3		-220.444	-5426.7
-220.442	-1825.25		-220.442	-4583.51
-220.441	-3674.42		-220.441	-5664.67
-220.439	-3473.33		-220.439	-3512.94
-220.437	-4525.4		-220.437	-4398.38
-220.435	-1923.17		-220.435	-3556.45
-220.433	-1496.83		-220.433	-5490.31
-220.431	-1701.21		-220.431	-5619.59
-220.429	-1029.77		-220.429	-3562.82
-220.428	-2000.17		-220.428	-5122.18
-220.426	-1003.1		-220.426	-5928.42
-220.424	-1997.56		-220.424	-5216.02
-220.422	-1587.8		-220.422	-5021.61
-220.42	-4392.11		-220.42	-4440.62
-220.418	-1297.12		-220.418	-5853.14
-220.417	-4452.9		-220.417	-5320.13
-220.415	-2844.6		-220.415	-6598.81
-220.413	-762.082		-220.413	-6029.42
-220.411	-1668.4		-220.411	-3053.6
-220.409	-2818.23		-220.409	-3566.04
-220.407	-2508.19		-220.407	-4993.73
-220.406	-2311.17		-220.406	-3873.18
-220.404	-1814.74		-220.404	-4335.48
-220.402	-3300.5		-220.402	-3396
-220.4	-3676.2		-220.4	-4096.7
-220.398	-3313.65		-220.398	-2739.24
-220.396	-4295.43		-220.396	-5067.33
-220.394	-3234.25		-220.394	-3799.71
-220.393	-5436.7		-220.393	-5627.4
-220.391	-1508.8		-220.391	-5983.84
-220.389	-3243.06		-220.389	-5606.33
-220.387	-1840.2		-220.387	-4942.13
-220.385	-3057.72		-220.385	-6659.31
-220.383	-2713.44		-220.383	-3516.72
-220.382	-4231.37		-220.382	-2137.77
-220.38	-3699.1		-220.38	-4075.5
-220.378	-2177.27		-220.378	-4870.31
-220.376	-2230.94		-220.376	-1591.15
-220.374	-4484.36		-220.374	-3614.62
-220.372	-2764.91		-220.372	-3493.46
-220.371	-2424.55		-220.371	-4427.35
-220.369	-2950.79		-220.369	-5499.33
-220.367	-3355.86		-220.367	-3523.09
-220.365	-3786.83		-220.365	-1731.87
-220.363	-4049.89		-220.363	-3717.52
-220.361	-2783.29		-220.361	-5459.51
-220.359	-3425.68		-220.359	-3784.81
-220.358	-2723.83		-220.358	-5076.63
-220.356	-2721.19		-220.356	-3528.39
-220.354	-2981.37		-220.354	-4978.56
-220.352	-4986.78		-220.352	-3571.02
-220.35	-2786.68		-220.35	-2081.36
-220.348	-3636.13		-220.348	-4702.18
-220.347	-1504.42		-220.347	-3800.77
-220.345	-1988.91		-220.345	-3146.6
-220.343	-2768.01		-220.343	-5667.3
-220.341	-4675.44		-220.341	-4056.4
-220.339	-2417.4		-220.339	-5479.76
-220.337	-1924.34		-220.337	-2949.59
-220.336	-2306.91		-220.336	-4242.97
-220.334	-3121.11		-220.334	-4460.94
-220.332	-3171.66		-220.332	-5885.56
-220.33	-2419.93		-220.33	-3033.18
-220.328	-1276.8		-220.328	-7260.51
-220.326	-3304.62		-220.326	-4103.07
-220.324	-3717.62		-220.324	-5683.63
-220.323	-4354.72		-220.323	-5253.97
-220.321	-3995.2		-220.321	-6237.04
-220.319	-4496.71		-220.319	-7341.42
-220.317	-4023.64		-220.317	-5772.58
-220.315	-2471.05		-220.315	-3737.36
-220.313	-383.33		-220.313	-4879.11
-220.312	-3323.05		-220.312	-3995.88
-220.31	-2192.98		-220.31	-3673.27
-220.308	-2676.67		-220.308	-5389.95
-220.306	-1753.73		-220.306	-5476.29
-220.304	-2773.47		-220.304	-4188.84
-220.302	-2272.73		-220.302	-5397.94
-220.301	-1835.72		-220.301	-5606.74
-220.299	-231.938		-220.299	-3459.18
-220.297	-1588.35		-220.297	-5289.59
-220.295	-2259.23		-220.295	-4897.13
-220.293	-3139.52		-220.293	-6143.24
-220.291	-2228.34		-220.291	-5387.48
-220.289	-2453.77		-220.289	-2870.04
-220.288	-3136.95		-220.288	-4979.6
-220.286	-3205.91		-220.286	-4723.06
-220.284	-4240.07		-220.284	-3528.88
-220.282	-2207		-220.282	-5439.51
-220.28	-1317.03		-220.28	-6803.59
-220.278	-2087.45		-220.278	-5973.24
-220.277	-4133.2		-220.277	-3591.53
-220.275	-3463.21		-220.275	-3095.9
-220.273	-5273.64		-220.273	-5441.77
-220.271	-1123.32		-220.271	-4773.6
-220.269	-2861.22		-220.269	-5855.06
-220.267	-2017.32		-220.267	-5315.11
-220.266	-2812.68		-220.266	-5041.54
-220.264	-4206.48		-220.264	-4583.66
-220.262	-3186.94		-220.262	-6668.84
-220.26	-2010.28		-220.26	-4551.95
-220.258	-4355.94		-220.258	-4227.61
-220.256	-2366.94		-220.256	-5527.47
-220.254	-4304.03		-220.254	-3999.19
-220.253	-4391.12		-220.253	-3249.89
-220.251	-3289.96		-220.251	-5832.44
-220.249	-2849.55		-220.249	-5203.12
-220.247	-4119.55		-220.247	-4400.63
-220.245	-1919.93		-220.245	-4266.62
-220.243	-1941.79		-220.243	-4220.32
-220.242	-3831.17		-220.242	-4018.47
-220.24	-1834.09		-220.24	-4075.83
-220.238	-3387.86		-220.238	-5756.29
-220.236	-3739.98		-220.236	-5362.32
-220.234	-2027.83		-220.234	-6176.26
-220.232	-1423.76		-220.232	-5264.3
-220.231	-628.362		-220.231	-7830.33
-220.229	-1577.14		-220.229	-4883.55
-220.227	-1153.4		-220.227	-5767.88
-220.225	-4580.51		-220.225	-5467.77
-220.223	-2797.24		-220.223	-5127.24
-220.221	-2387.05		-220.221	-7039.1
-220.219	-1808.69		-220.219	-4629.1
-220.218	-1300.83		-220.218	-5089.97
-220.216	-6016.8		-220.216	-6151.46
-220.214	-2522.63		-220.214	-6346.81
-220.212	-3228.99		-220.212	-4967.96
-220.21	-2814.83		-220.21	-5956.62
-220.208	-2682.48		-220.208	-4297.15
-220.207	-3113.16		-220.207	-2247.93
-220.205	-2060.21		-220.205	-6179.95
-220.203	-5587.35		-220.203	-4642.44
-220.201	-4997.31		-220.201	-3661.74
-220.199	-2370.28		-220.199	-2686.97
-220.197	-4699.72		-220.197	-4502.58
-220.196	-4987.1		-220.196	-5479.82
-220.194	-2465.95		-220.194	-7021.61
-220.192	-4229.5		-220.192	-3373.55
-220.19	-3523.72		-220.19	-5032.5
-220.188	-1091.37		-220.188	-4690.2
-220.186	-4026.35		-220.186	-6459.4
-220.184	-5256.02		-220.184	-3510.56
-220.183	-2187.81		-220.183	-6408.94
-220.181	-4343.4		-220.181	-4002.07
-220.179	-3970.28		-220.179	-3393.2
-220.177	-1897.02		-220.177	-3250.15
-220.175	-3519.97		-220.175	-4904.67
-220.173	-3666.25		-220.173	-5417.77
-220.172	-5448.51		-220.172	-4645.55
-220.17	-5007.72		-220.17	-4462.96
-220.168	-5025.43		-220.168	-4355.02
-220.166	-4953.75		-220.166	-3321.6
-220.164	-4295.8		-220.164	-3831.36
-220.162	-2076.92		-220.162	-3870.24
-220.161	-4182.42		-220.161	-5739.93
-220.159	-3548.03		-220.159	-3466.04
-220.157	-3193.67		-220.157	-3702.58
-220.155	-1430.83		-220.155	-5485.56
-220.153	-977.362		-220.153	-4260.19
-220.151	-2200.26		-220.151	-3750.51
-220.149	-2812.48		-220.149	-3275.64
-220.148	-3296.78		-220.148	-3754.51
-220.146	-5370.55		-220.146	-4914.03
-220.144	-5114.06		-220.144	-5305.59
-220.142	-4132.48		-220.142	-6636.57
-220.14	-6232.73		-220.14	-5741.41
-220.138	-2973.73		-220.138	-6348.87
-220.137	-2819.98		-220.137	-7566.75
-220.135	-2851.4		-220.135	-5130.73
-220.133	-5448.89		-220.133	-7741.09
-220.131	-3492.92		-220.131	-7971.14
-220.129	-3635.21		-220.129	-6615.65
-220.127	-4875.2		-220.127	-5095.02
-220.126	-3815		-220.126	-4186.21
-220.124	-2345.57		-220.124	-5098.17
-220.122	-3285.29		-220.122	-4814.78
-220.12	-3035.11		-220.12	-4149.09
-220.118	-3918.02		-220.118	-6155.04
-220.116	-2316.87		-220.116	-7565.5
-220.114	-4620.68		-220.114	-7017.62
-220.113	-2214.86		-220.113	-2800.45
-220.111	-1416.55		-220.111	-3759.03
-220.109	-5261.99		-220.109	-4330.49
-220.107	-2791.34		-220.107	-6791.84
-220.105	-2658.71		-220.105	-6700.29
-220.103	-2974.93		-220.103	-5817.77
-220.102	-4253.05		-220.102	-4007.35
-220.1	-4863.52		-220.1	-2300.51
-220.098	-4574.66		-220.098	-2327.86
-220.096	-5903.73		-220.096	-6450.92
-220.094	-4943.11		-220.094	-5444.72
-220.092	-3706.93		-220.092	-5246.14
-220.091	-2606.09		-220.091	-3947.13
-220.089	-3454.22		-220.089	-4653.43
-220.087	-2707.66		-220.087	-4243.63
-220.085	-2693.8		-220.085	-4646.72
-220.083	-4307.62		-220.083	-4935.67
-220.081	-3549.88		-220.081	-6162.13
-220.079	-3532.09		-220.079	-3844.96
-220.078	-3683.73		-220.078	-5380.68
-220.076	-3352.14		-220.076	-8850.74
-220.074	-1974.2		-220.074	-5793.91
-220.072	-2497.82		-220.072	-4114.85
-220.07	-3279.73		-220.07	-4183.01
-220.068	-1806.43		-220.068	-5870.43
-220.067	-3672.78		-220.067	-4083.37
-220.065	-4115.1		-220.065	-3925.69
-220.063	-941.843		-220.063	-5332.35
-220.061	-2808.18		-220.061	-5766.47
-220.059	-3564.9		-220.059	-6449.94
-220.057	-4206.69		-220.057	-5539.34
-220.056	-4655.56		-220.056	-5620.55
-220.054	-3792.23		-220.054	-5643.42
-220.052	-3520.59		-220.052	-5349.55
-220.05	-1405.14		-220.05	-5491.4
-220.048	-2263.75		-220.048	-5042.87
-220.046	-4167.04		-220.046	-5983.21
-220.044	-3212.06		-220.044	-7813.44
-220.043	-2591.51		-220.043	-8124.57
-220.041	-3158.17		-220.041	-6331.47
-220.039	-3258.76		-220.039	-4956.41
-220.037	-2745.68		-220.037	-3490.95
-220.035	-2558.33		-220.035	-7107.8
-220.033	-395.367		-220.033	-6574.06
-220.032	-3429.74		-220.032	-3904.71
-220.03	-5403.4		-220.03	-6385.85
-220.028	-2747.54		-220.028	-4948.09
-220.026	-3082.78		-220.026	-5102.2
-220.024	-2992.51		-220.024	-7140.58
-220.022	-1212.92		-220.022	-4426.28
-220.021	-1778.49		-220.021	-3365.85
-220.019	-3823.75		-220.019	-7226.82
-220.017	-4930.52		-220.017	-6317.88
-220.015	-4446.82		-220.015	-5772.99
-220.013	-6877.43		-220.013	-4873.16
-220.011	-5938.32		-220.011	-5868.92
-220.009	-3667.81		-220.009	-5512.01
-220.008	-3721.02		-220.008	-5558.04
-220.006	-1436.97		-220.006	-5614.85
-220.004	-3282.72		-220.004	-6654.72
-220.002	-3839.06		-220.002	-5510.02
-220	-3041.76		-220	-5804.47
-219.998	-2540.45		-219.998	-6934.12
-219.997	-2905.37		-219.997	-6234.56
-219.995	-2363.64		-219.995	-3752.86
-219.993	-2389.28		-219.993	-6669.28
-219.991	-3750.33		-219.991	-6752.4
-219.989	-3487.79		-219.989	-6463.34
-219.987	-2973.12		-219.987	-7751.64
-219.986	-5290.2		-219.986	-6868.82
-219.984	-3995.73		-219.984	-5195.61
-219.982	-2270.77		-219.982	-4981.98
-219.98	-2937.29		-219.98	-4473.21
-219.978	-4121.18		-219.978	-5516.19
-219.976	-4652.42		-219.976	-3746.52
-219.974	-5086.39		-219.974	-5575.39
-219.973	-3735.76		-219.973	-2366.43
-219.971	-3552.79		-219.971	-4790.56
-219.969	-4076.34		-219.969	-6579.67
-219.967	-2542.57		-219.967	-8043.42
-219.965	-4336.63		-219.965	-4988.48
-219.963	-2841.42		-219.963	-5208.87
-219.962	-2288.77		-219.962	-6134.29
-219.96	-4427.61		-219.96	-4595.56
-219.958	-4023.22		-219.958	-4280.83
-219.956	-4551.07		-219.956	-5885.73
-219.954	-3879.44		-219.954	-5150.32
-219.952	-3469.81		-219.952	-2959.93
-219.951	-4355.94		-219.951	-6131.28
-219.949	-3004.79		-219.949	-5206.69
-219.947	-5325.88		-219.947	-8075.54
-219.945	-5190.69		-219.945	-5591.17
-219.943	-3369.36		-219.943	-6382.84
-219.941	-3452.77		-219.941	-7085.93
-219.939	-5059.87		-219.939	-5676.56
-219.938	-3427.28		-219.938	-6154.37
-219.936	-4296.56		-219.936	-3961.41
-219.934	-5099.65		-219.934	-6385.49
-219.932	-3816.03		-219.932	-4934
-219.93	-4468.07		-219.93	-5501.82
-219.928	-3975.88		-219.928	-6109.59
-219.927	-4768.37		-219.927	-6623.07
-219.925	-4630.68		-219.925	-7151.53
-219.923	-4170.34		-219.923	-7341.19
-219.921	-3411.56		-219.921	-4799.46
-219.919	-3617.52		-219.919	-5845.71
-219.917	-5914.73		-219.917	-3323.16
-219.916	-2462.79		-219.916	-6945.71
-219.914	-3602.06		-219.914	-6300.61
-219.912	-4439.77		-219.912	-4877.18
-219.91	-4559.18		-219.91	-4447.13
-219.908	-3320.23		-219.908	-6401.05
-219.906	-3635.77		-219.906	-7157.22
-219.904	-2709.29		-219.904	-3774.48
-219.903	-3465.75		-219.903	-4860.26
-219.901	-4246.68		-219.901	-4966.21
-219.899	-1531.75		-219.899	-6925.56
-219.897	-5035.85		-219.897	-4561.59
-219.895	-5349.78		-219.895	-5823.38
-219.893	-2974.43		-219.893	-4258.27
-219.892	-3066.72		-219.892	-6926.9
-219.89	-1477.58		-219.89	-4909.88
-219.888	-4621.63		-219.888	-5514.5
-219.886	-5602.12		-219.886	-4770.75
-219.884	-3935.19		-219.884	-3943.54
-219.882	-3768.24		-219.882	-6579.18
-219.881	-1704.39		-219.881	-5666.35
-219.879	-3741.83		-219.879	-6314.61
-219.877	-2594.28		-219.877	-3062.48
-219.875	-4761.22		-219.875	-4885.35
-219.873	-6148.37		-219.873	-5205.4
-219.871	-2956.72		-219.871	-6059.78
-219.869	-4173.27		-219.869	-7234.45
-219.868	-2478.85		-219.868	-7213.34
-219.866	-3122.19		-219.866	-7047.71
-219.864	-3531.93		-219.864	-7565.06
-219.862	-1465.91		-219.862	-9071.64
-219.86	-4199.71		-219.86	-6739.06
-219.858	-3351.35		-219.858	-5972.06
-219.857	-4808.46		-219.857	-6767.23
-219.855	-3376.95		-219.855	-4463
-219.853	-4102.03		-219.853	-5437.03
-219.851	-5213.76		-219.851	-5624.52
-219.849	-3371.38		-219.849	-6567.24
-219.847	-3575.26		-219.847	-4812.31
-219.846	-4174.7		-219.846	-4357.52
-219.844	-6961.18		-219.844	-6155.48
-219.842	-4898.49		-219.842	-4505
-219.84	-4241.86		-219.84	-5646.25
-219.838	-3552.01		-219.838	-8229.99
-219.836	-1824.94		-219.836	-4882.95
-219.834	-3736.25		-219.834	-3717.21
-219.833	-3369.59		-219.833	-4483.96
-219.831	-5744.61		-219.831	-4408.71
-219.829	-5074.54		-219.829	-6503.71
-219.827	-6391.73		-219.827	-5420.16
-219.825	-4914.61		-219.825	-7114.59
-219.823	-3456.23		-219.823	-7635.65
-219.822	-4309.7		-219.822	-2746.55
-219.82	-3339.21		-219.82	-5032.93
-219.818	-2732.99		-219.818	-6083.84
-219.816	-4949.08		-219.816	-5781.31
-219.814	-5484.54		-219.814	-5767.31
-219.812	-4583.83		-219.812	-6230.3
-219.811	-4156.72		-219.811	-8318.59
-219.809	-5371.83		-219.809	-9886.5
-219.807	-5021.73		-219.807	-5920.69
-219.805	-4664.73		-219.805	-5735.63
-219.803	-3819.9		-219.803	-3986.19
-219.801	-4016.29		-219.801	-7402.81
-219.799	-6597.96		-219.799	-6001.46
-219.798	-2886.61		-219.798	-8459.48
-219.796	-2801.38		-219.796	-6662.38
-219.794	-2143.8		-219.794	-4345.21
-219.792	-4495.87		-219.792	-4000
-219.79	-6718.28		-219.79	-2793.56
-219.788	-6010.1		-219.788	-4238.34
-219.787	-3466.22		-219.787	-6238.42
-219.785	-1460.56		-219.785	-4310.93
-219.783	-2232.16		-219.783	-5995.95
-219.781	-2546.17		-219.781	-6657.63
-219.779	-5152.83		-219.779	-6227.28
-219.777	-6620.87		-219.777	-7349.33
-219.776	-2504.03		-219.776	-6780.84
-219.774	-4346.69		-219.774	-4875.51
-219.772	-4313.46		-219.772	-5552.19
-219.77	-4401.18		-219.77	-5411.79
-219.768	-3106.93		-219.768	-5311.81
-219.766	-3617.07		-219.766	-4696.3
-219.764	-3323.35		-219.764	-5196.55
-219.763	-4853.52		-219.763	-5475.79
-219.761	-2846.63		-219.761	-5251.49
-219.759	-4734.8		-219.759	-7926.95
-219.757	-5885.16		-219.757	-6231.79
-219.755	-3531.36		-219.755	-6627.91
-219.753	-4072.17		-219.753	-6329.56
-219.752	-1985.1		-219.752	-5051.42
-219.75	-2401.6		-219.75	-4882.29
-219.748	-5423.9		-219.748	-3625.79
-219.746	-2499.01		-219.746	-4550.97
-219.744	-3914.89		-219.744	-5527.78
-219.742	-5149.04		-219.742	-4871.88
-219.741	-3786.75		-219.741	-6360.68
-219.739	-4264.49		-219.739	-8144.17
-219.737	-3293.16		-219.737	-7588.7
-219.735	-4200.68		-219.735	-5061.46
-219.733	-4422.38		-219.733	-4550.49
-219.731	-5259.55		-219.731	-8360.39
-219.729	-5722.01		-219.729	-3834.67
-219.728	-4481.98		-219.728	-5793.92
-219.726	-5599.31		-219.726	-4609.94
-219.724	-4280.13		-219.724	-7650.18
-219.722	-3492.1		-219.722	-6072.46
-219.72	-3962.26		-219.72	-5548.95
-219.718	-4063.45		-219.718	-5521.39
-219.717	-3870.76		-219.717	-5158.93
-219.715	-3097.89		-219.715	-8070.56
-219.713	-2722.79		-219.713	-6177.11
-219.711	-4296.65		-219.711	-6402.71
-219.709	-2416.9		-219.709	-8173.62
-219.707	-3557.33		-219.707	-4188.84
-219.706	-3123.31		-219.706	-4826.75
-219.704	-4660.38		-219.704	-4357.55
-219.702	-1438.91		-219.702	-8236.73
-219.7	-5089.27		-219.7	-4482.78
-219.698	-5381.72		-219.698	-6504.9
-219.696	-5554.29		-219.696	-6977.37
-219.694	-2798.48		-219.694	-6640.58
-219.693	-4735.29		-219.693	-8336.01
-219.691	-4812.41		-219.691	-3948.53
-219.689	-5322.82		-219.689	-7128.27
-219.687	-5116		-219.687	-5398.24
-219.685	-5940.79		-219.685	-5683.77
-219.683	-4949.49		-219.683	-4488.89
-219.682	-5314.58		-219.682	-5797.23
-219.68	-5468.41		-219.68	-6082.25
-219.678	-4091.87		-219.678	-9109.6
-219.676	-4811.63		-219.676	-6270.68
-219.674	-5762.7		-219.674	-7469.32
-219.672	-6388.76		-219.672	-3128.68
-219.671	-4124.91		-219.671	-5748.54
-219.669	-3298.73		-219.669	-6067.36
-219.667	-2592.9		-219.667	-5937.51
-219.665	-2040.94		-219.665	-6613.9
-219.663	-6208.49		-219.663	-6625.27
-219.661	-6478.03		-219.661	-8040.85
-219.659	-5244.77		-219.659	-6391.45
-219.658	-4280.23		-219.658	-7520.17
-219.656	-5690.54		-219.656	-7749.28
-219.654	-3789.85		-219.654	-6792.77
-219.652	-4175.69		-219.652	-6382.31
-219.65	-6303.27		-219.65	-7208.63
-219.648	-4981.01		-219.648	-6683.34
-219.647	-4634.19		-219.647	-5801.41
-219.645	-2437.44		-219.645	-8849.34
-219.643	-2170.72		-219.643	-7372.29
-219.641	-3946.02		-219.641	-8718.88
-219.639	-3497.22		-219.639	-7315.06
-219.637	-6178.58		-219.637	-6405.3
-219.636	-4348.68		-219.636	-6996.52
-219.634	-2965.27		-219.634	-7200.48
-219.632	-5380.51		-219.632	-5979.13
-219.63	-5706.61		-219.63	-6287.8
-219.628	-4721.21		-219.628	-7838.42
-219.626	-3273.44		-219.626	-6870.93
-219.624	-5350.56		-219.624	-7450.75
-219.623	-4352.45		-219.623	-8307.48
-219.621	-4000.25		-219.621	-9644.48
-219.619	-3605.51		-219.619	-5556.84
-219.617	-5899.79		-219.617	-7137.22
-219.615	-5610.19		-219.615	-6032.01
-219.613	-3789.7		-219.613	-5632.44
-219.612	-3036.7		-219.612	-6477.4
-219.61	-4545.17		-219.61	-5880.07
-219.608	-4527.3		-219.608	-7697.11
-219.606	-7223.92		-219.606	-6100.78
-219.604	-8213.47		-219.604	-5829.24
-219.602	-4953.67		-219.602	-7313.8
-219.601	-2827.27		-219.601	-4894.02
-219.599	-3026.08		-219.599	-4718.97
-219.597	-5899.19		-219.597	-4849.61
-219.595	-4877.26		-219.595	-7373.23
-219.593	-6960.71		-219.593	-5712.03
-219.591	-5728.1		-219.591	-7969.29
-219.589	-4891.96		-219.589	-8197.06
-219.588	-3375.42		-219.588	-8842.17
-219.586	-2616.51		-219.586	-7336.46
-219.584	-6205.49		-219.584	-6854.03
-219.582	-6749.35		-219.582	-6726.86
-219.58	-4281.79		-219.58	-7190.2
-219.578	-2416.23		-219.578	-7252.14
-219.577	-4923.41		-219.577	-5938.69
-219.575	-5031.18		-219.575	-8910.76
-219.573	-4903.12		-219.573	-7298.4
-219.571	-2775.82		-219.571	-4765.29
-219.569	-5192.37		-219.569	-6621.01
-219.567	-5271.46		-219.567	-5392.12
-219.566	-3412.59		-219.566	-6008.32
-219.564	-4037.78		-219.564	-9095.99
-219.562	-5361.69		-219.562	-6007.2
-219.56	-4187.21		-219.56	-4827.71
-219.558	-4391.7		-219.558	-7337.06
-219.556	-4247.08		-219.556	-6731.54
-219.554	-2767.49		-219.554	-8950.16
-219.553	-3757.98		-219.553	-5942.19
-219.551	-2420.65		-219.551	-6878.57
-219.549	-3540.69		-219.549	-9525.62
-219.547	-4946.02		-219.547	-3744.62
-219.545	-4023.35		-219.545	-5913.35
-219.543	-6481.15		-219.543	-6386.31
-219.542	-5585.63		-219.542	-6631.58
-219.54	-7182.7		-219.54	-7484.18
-219.538	-5056.44		-219.538	-6566.29
-219.536	-3497.92		-219.536	-9161.34
-219.534	-3650.6		-219.534	-6994.27
-219.532	-4740.48		-219.532	-4083.09
-219.531	-3970.01		-219.531	-2472.74
-219.529	-5313.85		-219.529	-7026.91
-219.527	-3748.28		-219.527	-4541.82
-219.525	-3549.14		-219.525	-4813.8
-219.523	-3415.11		-219.523	-7664.39
-219.521	-4576.87		-219.521	-7053.86
-219.519	-6572.82		-219.519	-6562.22
-219.518	-6676.63		-219.518	-5381.41
-219.516	-5255.49		-219.516	-6060.87
-219.514	-5546.9		-219.514	-6236.34
-219.512	-2694.23		-219.512	-6537.01
-219.51	-4172.16		-219.51	-7579.24
-219.508	-4927.18		-219.508	-4921.16
-219.507	-3498.27		-219.507	-7568.25
-219.505	-3506.34		-219.505	-7669.4
-219.503	-5938.42		-219.503	-4838.29
-219.501	-6150.7		-219.501	-6365.23
-219.499	-3865.99		-219.499	-6861.67
-219.497	-5508.16		-219.497	-7480.8
-219.496	-4122.19		-219.496	-6300.84
-219.494	-4207.66		-219.494	-7140.72
-219.492	-3816.2		-219.492	-8219.62
-219.49	-4385.18		-219.49	-5931.64
-219.488	-5073.75		-219.488	-5053.78
-219.486	-5583.61		-219.486	-6953.75
-219.484	-4890.82		-219.484	-7712.27
-219.483	-3804.53		-219.483	-8818.91
-219.481	-1577.45		-219.481	-5136.96
-219.479	-4817.55		-219.479	-7985.57
-219.477	-4432.81		-219.477	-4941.48
-219.475	-4582.5		-219.475	-5217.98
-219.473	-4789.38		-219.473	-8241.69
-219.472	-4549.25		-219.472	-6917.19
-219.47	-4540.2		-219.47	-4992
-219.468	-3691.6		-219.468	-8140.22
-219.466	-3593.9		-219.466	-7638.71
-219.464	-4065.25		-219.464	-7235.78
-219.462	-2454.87		-219.462	-8493.75
-219.461	-3245.67		-219.461	-6957.49
-219.459	-3589.16		-219.459	-6530.27
-219.457	-4088.78		-219.457	-4734.07
-219.455	-4486.83		-219.455	-6783.18
-219.453	-2667.34		-219.453	-8520.72
-219.451	-6587.95		-219.451	-8483.39
-219.449	-3067.03		-219.449	-7357.6
-219.448	-5787.41		-219.448	-3759.79
-219.446	-5938.81		-219.446	-6657.4
-219.444	-3760.42		-219.444	-7722.82
-219.442	-4464.94		-219.442	-5530.09
-219.44	-3716.16		-219.44	-7634.6
-219.438	-5743.62		-219.438	-7325.22
-219.437	-5376.31		-219.437	-3455.34
-219.435	-4207.13		-219.435	-6286.1
-219.433	-4896.62		-219.433	-5326.83
-219.431	-4284.97		-219.431	-8462.77
-219.429	-4292.74		-219.429	-7819.24
-219.427	-5403.42		-219.427	-5327.17
-219.426	-7030.53		-219.426	-8427.65
-219.424	-8207.19		-219.424	-8817.02
-219.422	-2119.55		-219.422	-8484.2
-219.42	-3255.06		-219.42	-5232.95
-219.418	-5955.2		-219.418	-5145.97
-219.416	-6293.46		-219.416	-6283.94
-219.414	-5760.88		-219.414	-7248.14
-219.413	-1926.3		-219.413	-8476.29
-219.411	-4025.83		-219.411	-7208.45
-219.409	-5410.19		-219.409	-6555.08
-219.407	-6953.97		-219.407	-8071.44
-219.405	-6882.42		-219.405	-8084.83
-219.403	-4996.12		-219.403	-6038.77
-219.402	-7835.26		-219.402	-4731.72
-219.4	-7091.13		-219.4	-3641.12
-219.398	-6634.23		-219.398	-6883.99
-219.396	-5491.29		-219.396	-6937.44
-219.394	-4954.47		-219.394	-5752.35
-219.392	-4377.4		-219.392	-6226.93
-219.39	-5924.26		-219.39	-6912.9
-219.389	-5209.79		-219.389	-4323.19
-219.387	-4692.98		-219.387	-9428.28
-219.385	-6785.12		-219.385	-4891.4
-219.383	-6776.69		-219.383	-6020.44
-219.381	-7240.56		-219.381	-5761.44
-219.379	-7912.34		-219.379	-7473.17
-219.378	-6867.96		-219.378	-7191.02
-219.376	-4518.22		-219.376	-6446.05
-219.374	-6227.07		-219.374	-7052.92
-219.372	-6890.92		-219.372	-6012.81
-219.37	-6037.24		-219.37	-8806.38
-219.368	-6001.26		-219.368	-7529.84
-219.367	-7089.83		-219.367	-6198.56
-219.365	-6708.32		-219.365	-5730.99
-219.363	-6418.51		-219.363	-7921.86
-219.361	-4391.04		-219.361	-10445.4
-219.359	-6216.71		-219.359	-4917.03
-219.357	-5382.84		-219.357	-6921.13
-219.355	-5821.85		-219.355	-6021.56
-219.354	-5086.51		-219.354	-6836.49
-219.352	-4271.49		-219.352	-6619.55
-219.35	-4823.01		-219.35	-9700.52
-219.348	-4981.17		-219.348	-7153.62
-219.346	-5583.1		-219.346	-6941.66
-219.344	-4220.29		-219.344	-9316.68
-219.343	-4227.47		-219.343	-4899.76
-219.341	-3833.82		-219.341	-4726.78
-219.339	-4017.3		-219.339	-6073.46
-219.337	-5798.45		-219.337	-6593.38
-219.335	-3912.26		-219.335	-4615.38
-219.333	-5657.62		-219.333	-4993.02
-219.332	-5740.8		-219.332	-8396.12
-219.33	-5047.98		-219.33	-7581.76
-219.328	-5125.89		-219.328	-4199.44
-219.326	-2980.02		-219.326	-6784.33
-219.324	-5306.13		-219.324	-7045.63
-219.322	-2146.22		-219.322	-6909.09
-219.32	-108.82		-219.32	-5990.03
-219.319	-4275.25		-219.319	-7317.16
-219.317	-3895.56		-219.317	-6628.24
-219.315	-1410.95		-219.315	-5105.16
-219.313	-1869.28		-219.313	-7689.76
-219.311	-4178.91		-219.311	-8766.43
-219.309	-6467.04		-219.309	-8064.05
-219.308	-3911.48		-219.308	-6711.21
-219.306	-4381.75		-219.306	-7485.31
-219.304	-4951.47		-219.304	-7174.01
-219.302	-5301.56		-219.302	-8751.7
-219.3	-8234.94		-219.3	-6921.48
-219.298	-5659.11		-219.298	-5699.47
-219.297	-4074.76		-219.297	-8840.01
-219.295	-3464.44		-219.295	-6917.47
-219.293	-4555.73		-219.293	-7268.66
-219.291	-3961.72		-219.291	-8615.43
-219.289	-6554.28		-219.289	-9935.76
-219.287	-5877.36		-219.287	-4648.62
-219.285	-2831.39		-219.285	-7813.25
-219.284	-1033.83		-219.284	-5567.25
-219.282	-3355.28		-219.282	-8389.59
-219.28	-2742.09		-219.28	-6306.29
-219.278	-6166.1		-219.278	-5896.07
-219.276	-4108.91		-219.276	-7893.01
-219.274	-3149.84		-219.274	-4802.9
-219.273	-3721.92		-219.273	-5367.14
-219.271	-4292.45		-219.271	-6602.66
-219.269	-3168.63		-219.269	-9056.54
-219.267	-4085.97		-219.267	-9673.58
-219.265	-6406.39		-219.265	-5396.65
-219.263	-3939.27		-219.263	-4590.07
-219.262	-6364.41		-219.262	-6443.17
-219.26	-4581.91		-219.26	-6333.8
-219.258	-4062.8		-219.258	-4586.58
-219.256	-4840.34		-219.256	-5877.76
-219.254	-3747.44		-219.254	-8188.49
-219.252	-5289.84		-219.252	-5598.13
-219.25	-5740.69		-219.25	-8962.47
-219.249	-3428.97		-219.249	-7569.57
-219.247	-4875.53		-219.247	-7568.46
-219.245	-4940.46		-219.245	-4150.82
-219.243	-4160.67		-219.243	-7415.89
-219.241	-6740.18		-219.241	-6345.54
-219.239	-5381.36		-219.239	-8262.94
-219.238	-7174.51		-219.238	-5545.13
-219.236	-5056.38		-219.236	-7817.66
-219.234	-2933.03		-219.234	-7671.53
-219.232	-2454.01		-219.232	-8046.81
-219.23	-5248.21		-219.23	-7681.2
-219.228	-7057.18		-219.228	-7166.46
-219.227	-5372.43		-219.227	-6250.72
-219.225	-5618.29		-219.225	-7333.16
-219.223	-8554.13		-219.223	-7980.51
-219.221	-6798.86		-219.221	-7691.5
-219.219	-1432.61		-219.219	-7064.6
-219.217	-7895.82		-219.217	-7325.44
-219.215	-6511.14		-219.215	-7537.28
-219.214	-3399.86		-219.214	-9878.37
-219.212	-2813.53		-219.212	-9488.75
-219.21	-6549.36		-219.21	-6978.68
-219.208	-4295.58		-219.208	-6276.94
-219.206	-5400.09		-219.206	-6719.75
-219.204	-7722.24		-219.204	-6210.24
-219.203	-3143.15		-219.203	-9108.79
-219.201	-2297.13		-219.201	-10160.6
-219.199	-5167.69		-219.199	-8241.47
-219.197	-7447.92		-219.197	-7627.1
-219.195	-6722.01		-219.195	-7980.58
-219.193	-4959.03		-219.193	-5325.31
-219.192	-6026.47		-219.192	-8652.75
-219.19	-7363.86		-219.19	-8071.47
-219.188	-6027.36		-219.188	-6645.86
-219.186	-4171.48		-219.186	-8307.53
-219.184	-5460.95		-219.184	-7387.44
-219.182	-4264.31		-219.182	-7059.95
-219.18	-6083.01		-219.18	-9360.84
-219.179	-7099.68		-219.179	-6480.78
-219.177	-5194.51		-219.177	-8925.54
-219.175	-6207.19		-219.175	-7715.57
-219.173	-7317.78		-219.173	-8370.84
-219.171	-5493.53		-219.171	-6386.71
-219.169	-4332.32		-219.169	-7063.15
-219.168	-6780.67		-219.168	-6703.15
-219.166	-4110.93		-219.166	-8664.04
-219.164	-5402.38		-219.164	-7068.94
-219.162	-6110.25		-219.162	-7030
-219.16	-5612.49		-219.16	-9903.37
-219.158	-4879.95		-219.158	-11600.7
-219.157	-5522.04		-219.157	-7475.34
-219.155	-4847.08		-219.155	-8712.54
-219.153	-4118.03		-219.153	-8439.16
-219.151	-5570.72		-219.151	-6606.32
-219.149	-4679.3		-219.149	-9213.72
-219.147	-4316.15		-219.147	-7479.02
-219.145	-5434.45		-219.145	-8944.5
-219.144	-6140.06		-219.144	-9216.28
-219.142	-4853.13		-219.142	-4841.17
-219.14	-5910.59		-219.14	-7252.68
-219.138	-6007.78		-219.138	-8220.77
-219.136	-5117.63		-219.136	-8434.93
-219.134	-4266.74		-219.134	-8845.94
-219.133	-6498.42		-219.133	-8727.7
-219.131	-7544.08		-219.131	-8428.29
-219.129	-6259.28		-219.129	-5741.34
-219.127	-4995.89		-219.127	-5961.75
-219.125	-5464.73		-219.125	-5085.34
-219.123	-6950.6		-219.123	-8345.75
-219.122	-6701.58		-219.122	-5779.79
-219.12	-2324.17		-219.12	-8214.44
-219.118	-6507.48		-219.118	-8104.08
-219.116	-6947.97		-219.116	-9855.7
-219.114	-5438.31		-219.114	-7453.78
-219.112	-7931.94		-219.112	-6059.1
-219.11	-3745.78		-219.11	-7036.59
-219.109	-8103.35		-219.109	-6792.26
-219.107	-6210.23		-219.107	-7441.26
-219.105	-7641.4		-219.105	-7572.1
-219.103	-6948.59		-219.103	-7125.34
-219.101	-6556.45		-219.101	-6306.56
-219.099	-7071.39		-219.099	-7969.63
-219.098	-6632.57		-219.098	-10517.1
-219.096	-4198.16		-219.096	-8256.39
-219.094	-6220.28		-219.094	-8190.43
-219.092	-7126.72		-219.092	-8882.3
-219.09	-5208		-219.09	-5926.37
-219.088	-5056.62		-219.088	-6356.96
-219.087	-6052.82		-219.087	-9471.38
-219.085	-5283.31		-219.085	-7518.02
-219.083	-2497.38		-219.083	-4413.8
-219.081	-2191.88		-219.081	-7167.76
-219.079	-4838.35		-219.079	-9011.89
-219.077	-6882.5		-219.077	-6793.83
-219.075	-7904.69		-219.075	-6862.81
-219.074	-6322.41		-219.074	-7718.24
-219.072	-5150.9		-219.072	-6735.64
-219.07	-7732.92		-219.07	-7820.47
-219.068	-4741.02		-219.068	-9559.15
-219.066	-5329.21		-219.066	-5151.32
-219.064	-7356.78		-219.064	-7637.29
-219.063	-8287.08		-219.063	-6924.01
-219.061	-7713.34		-219.061	-9678.54
-219.059	-6908.08		-219.059	-8683.44
-219.057	-7385.29		-219.057	-9342.99
-219.055	-4414.5		-219.055	-6348.2
-219.053	-6393.81		-219.053	-8199.61
-219.052	-6347.57		-219.052	-8042.99
-219.05	-8150.76		-219.05	-5170.51
-219.048	-6074.01		-219.048	-6710.33
-219.046	-3613.1		-219.046	-3993.83
-219.044	-4761.78		-219.044	-4432.33
-219.042	-3525.96		-219.042	-8228.34
-219.04	-7140.81		-219.04	-8813.96
-219.039	-7053.39		-219.039	-7853.11
-219.037	-3421.54		-219.037	-7678.35
-219.035	-5459.31		-219.035	-8459.4
-219.033	-5743.28		-219.033	-10912.4
-219.031	-5908.67		-219.031	-7611.13
-219.029	-8501.25		-219.029	-6573.9
-219.028	-7287.15		-219.028	-6727.7
-219.026	-9453.08		-219.026	-5673.22
-219.024	-5083.55		-219.024	-6385.64
-219.022	-8908.35		-219.022	-7085.12
-219.02	-7266.72		-219.02	-9847.79
-219.018	-5875.57		-219.018	-7248.92
-219.017	-5595.76		-219.017	-10040.2
-219.015	-4282.5		-219.015	-14496.9
-219.013	-5546.39		-219.013	-9259.23
-219.011	-4342.01		-219.011	-7006.38
-219.009	-8423.1		-219.009	-10797.5
-219.007	-6325.29		-219.007	-12124.1
-219.005	-5342.37		-219.005	-6249.67
-219.004	-3853.03		-219.004	-11854.3
-219.002	-4764.4		-219.002	-10892.8
-219	-2763.88		-219	-9312.85
-218.998	-4923.38		-218.998	-9970.69
-218.996	-5133.4		-218.996	-9437.76
-218.994	-3362.5		-218.994	-7853.86
-218.993	-6058.96		-218.993	-8257.81
-218.991	-6457.51		-218.991	-10123.2
-218.989	-5390.53		-218.989	-10984.2
-218.987	-5629.07		-218.987	-9591.97
-218.985	-5603.39		-218.985	-8462.29
-218.983	-6119.5		-218.983	-7680.32
-218.982	-5523.89		-218.982	-11072.3
-218.98	-7198.7		-218.98	-8214.38
-218.978	-8785.52		-218.978	-6375.84
-218.976	-6207.61		-218.976	-10708.1
-218.974	-5430.91		-218.974	-9689.15
-218.972	-6305.6		-218.972	-8645.1
-218.97	-5021.38		-218.97	-7979.7
-218.969	-4546.95		-218.969	-6857.38
-218.967	-6368.79		-218.967	-6615.27
-218.965	-4976.33		-218.965	-7024.73
-218.963	-6298.72		-218.963	-6555.7
-218.961	-4781.96		-218.961	-6474.88
-218.959	-5777.38		-218.959	-6881.37
-218.958	-7244.31		-218.958	-8344.85
-218.956	-6810.2		-218.956	-8783.95
-218.954	-5752.09		-218.954	-6941.23
-218.952	-5095.93		-218.952	-8095.93
-218.95	-6164.25		-218.95	-9179.16
-218.948	-6065.19		-218.948	-6501.93
-218.947	-5392.03		-218.947	-7850.08
-218.945	-3263.63		-218.945	-10376.8
-218.943	-6316.74		-218.943	-9290.7
-218.941	-7296.84		-218.941	-10307.6
-218.939	-6556.25		-218.939	-9360.6
-218.937	-5793.4		-218.937	-8086.17
-218.935	-7177.71		-218.935	-9209.95
-218.934	-6455.88		-218.934	-8958.36
-218.932	-6149.23		-218.932	-7123.93
-218.93	-6215.4		-218.93	-9997.71
-218.928	-6984.68		-218.928	-7716.08
-218.926	-5646.54		-218.926	-8894.18
-218.924	-6615.24		-218.924	-11488.2
-218.923	-5653.38		-218.923	-7612.75
-218.921	-7804.3		-218.921	-10026.5
-218.919	-7893.77		-218.919	-8128.1
-218.917	-5522.85		-218.917	-8456.57
-218.915	-6696.8		-218.915	-6709.75
-218.913	-5339.59		-218.913	-7924.27
-218.912	-5224.64		-218.912	-8938.37
-218.91	-5811.25		-218.91	-7099.46
-218.908	-2773.32		-218.908	-8097.65
-218.906	-5276.45		-218.906	-8428.47
-218.904	-5521.98		-218.904	-7156.51
-218.902	-3652.6		-218.902	-8704.9
-218.9	-5101.75		-218.9	-5039.84
-218.899	-4842.11		-218.899	-7561.8
-218.897	-6054.05		-218.897	-7222.18
-218.895	-5383.87		-218.895	-6709.64
-218.893	-6686.65		-218.893	-9278.01
-218.891	-5230.51		-218.891	-8347.39
-218.889	-3745.33		-218.889	-9310.07
-218.888	-5301.11		-218.888	-9856.05
-218.886	-6434.82		-218.886	-9066.51
-218.884	-4992.18		-218.884	-11002.2
-218.882	-5765.29		-218.882	-8952.96
-218.88	-7240.6		-218.88	-7803.94
-218.878	-5294.45		-218.878	-9334.35
-218.877	-5551.15		-218.877	-7126.47
-218.875	-5754.88		-218.875	-7848.48
-218.873	-4390.27		-218.873	-9582.23
-218.871	-5960.61		-218.871	-6857.16
-218.869	-7921.95		-218.869	-7403.32
-218.867	-5127.25		-218.867	-8274.01
-218.865	-5538.87		-218.865	-5530.02
-218.864	-5550		-218.864	-7839.12
-218.862	-4003.92		-218.862	-8393.54
-218.86	-4410.83		-218.86	-9396.87
-218.858	-5121.91		-218.858	-9455.43
-218.856	-3165.25		-218.856	-6131.94
-218.854	-4511.96		-218.854	-7142.55
-218.853	-6746.59		-218.853	-9863.78
-218.851	-8355.65		-218.851	-5953.44
-218.849	-5040.22		-218.849	-8426.68
-218.847	-4535.02		-218.847	-9752.84
-218.845	-6453.83		-218.845	-9744.72
-218.843	-7948.07		-218.843	-8186.94
-218.842	-6991.12		-218.842	-6232.14
-218.84	-5174.47		-218.84	-5965.02
-218.838	-7352.65		-218.838	-8690.3
-218.836	-7968.75		-218.836	-8607.09
-218.834	-6407.76		-218.834	-8550.34
-218.832	-4781.65		-218.832	-7027.59
-218.83	-5401.33		-218.83	-8339.47
-218.829	-6020.91		-218.829	-8854.54
-218.827	-3568.81		-218.827	-8587.8
-218.825	-6044.28		-218.825	-6746.55
-218.823	-8481.11		-218.823	-5745.8
-218.821	-7217.93		-218.821	-8127.92
-218.819	-6429.68		-218.819	-7168.96
-218.818	-5835.56		-218.818	-7854.12
-218.816	-3531.57		-218.816	-10196.5
-218.814	-4626.37		-218.814	-8369.57
-218.812	-6564.13		-218.812	-7644.77
-218.81	-4834.04		-218.81	-7509.15
-218.808	-5799.04		-218.808	-7311.96
-218.807	-6751.17		-218.807	-8727.5
-218.805	-5469.39		-218.805	-6251.84
-218.803	-3358.96		-218.803	-7959.48
-218.801	-4441.65		-218.801	-10471.3
-218.799	-4413.17		-218.799	-9885.47
-218.797	-6277.07		-218.797	-9636.17
-218.795	-7052.45		-218.795	-8020.96
-218.794	-2014.38		-218.794	-7918.19
-218.792	-5781.58		-218.792	-9229.52
-218.79	-6124.07		-218.79	-8877.72
-218.788	-6528.34		-218.788	-11013.6
-218.786	-8086.82		-218.786	-9530.6
-218.784	-7498.15		-218.784	-7555.15
-218.783	-5740.14		-218.783	-9012
-218.781	-5915.12		-218.781	-6096.73
-218.779	-3962.03		-218.779	-7377.91
-218.777	-4074.45		-218.777	-6182.52
-218.775	-6473.27		-218.775	-8336.54
-218.773	-4784.93		-218.773	-7980
-218.772	-7627.12		-218.772	-7571.25
-218.77	-5976.11		-218.77	-7154.46
-218.768	-5340.69		-218.768	-6707.49
-218.766	-5352.25		-218.766	-8628.87
-218.764	-9032.74		-218.764	-8169.17
-218.762	-7249.2		-218.762	-9551.68
-218.76	-8117.84		-218.76	-5606.45
-218.759	-7012.78		-218.759	-7608.26
-218.757	-5403.85		-218.757	-8284.46
-218.755	-7190.68		-218.755	-8842.19
-218.753	-7728.37		-218.753	-7341.23
-218.751	-5714.17		-218.751	-6477.64
-218.749	-3996.6		-218.749	-4666.09
-218.748	-4042.25		-218.748	-5601.39
-218.746	-8188.14		-218.746	-9355.61
-218.744	-7520.13		-218.744	-8681.74
-218.742	-5941.62		-218.742	-8066.02
-218.74	-6106.95		-218.74	-7713.38
-218.738	-4405.1		-218.738	-8606.1
-218.737	-5522.49		-218.737	-9140.53
-218.735	-6605.24		-218.735	-11249.6
-218.733	-6001.48		-218.733	-9330.43
-218.731	-8137.92		-218.731	-8535.77
-218.729	-6575.37		-218.729	-7521.57
-218.727	-7334.02		-218.727	-7690.44
-218.725	-7766.6		-218.725	-10665
-218.724	-10249.9		-218.724	-5636.27
-218.722	-9522.56		-218.722	-10434
-218.72	-6978.59		-218.72	-10200.1
-218.718	-7065.15		-218.718	-9413.81
-218.716	-5958.51		-218.716	-8268.39
-218.714	-5151.05		-218.714	-9648.23
-218.713	-6754.6		-218.713	-8692.47
-218.711	-6055.71		-218.711	-10000.4
-218.709	-3486.09		-218.709	-11425.8
-218.707	-6164.27		-218.707	-8077.74
-218.705	-6085.62		-218.705	-8422.57
-218.703	-4505		-218.703	-7594.3
-218.702	-9150.51		-218.702	-7373.38
-218.7	-4051.26		-218.7	-9313.54
-218.698	-5884.35		-218.698	-9574.81
-218.696	-4255.98		-218.696	-9002.9
-218.694	-7185.72		-218.694	-9241.48
-218.692	-8766.91		-218.692	-10643.8
-218.69	-6658.89		-218.69	-8336.43
-218.689	-9280.95		-218.689	-8450.05
-218.687	-9188.63		-218.687	-9782
-218.685	-5175.07		-218.685	-9228.81
-218.683	-2346.89		-218.683	-10252.8
-218.681	-7141.74		-218.681	-7997.24
-218.679	-7235.97		-218.679	-7169.04
-218.678	-5885.88		-218.678	-7009.83
-218.676	-5414.98		-218.676	-11100.4
-218.674	-7054.78		-218.674	-9430.94
-218.672	-7528.25		-218.672	-5215.49
-218.67	-5762.3		-218.67	-7165.49
-218.668	-4612.97		-218.668	-10867.6
-218.667	-6379.03		-218.667	-7798.27
-218.665	-7289.08		-218.665	-6960.59
-218.663	-3573.67		-218.663	-7430.94
-218.661	-5214.63		-218.661	-8956.06
-218.659	-9713.74		-218.659	-7137.01
-218.657	-5867.1		-218.657	-11258.1
-218.655	-7252.53		-218.655	-8190.56
-218.654	-6536.12		-218.654	-7721.64
-218.652	-5546.63		-218.652	-11269.8
-218.65	-3525.18		-218.65	-8081.37
-218.648	-8206.52		-218.648	-5537.32
-218.646	-8877.66		-218.646	-7368.25
-218.644	-5083.11		-218.644	-9718.56
-218.643	-5405.93		-218.643	-9621.32
-218.641	-5950.39		-218.641	-6647.77
-218.639	-5678.21		-218.639	-5137.36
-218.637	-5038.19		-218.637	-8111.54
-218.635	-5893.91		-218.635	-6256.62
-218.633	-11084.6		-218.633	-8245.86
-218.632	-10248		-218.632	-7764.54
-218.63	-6674.36		-218.63	-11173.4
-218.628	-3765.97		-218.628	-7213.85
-218.626	-5375.42		-218.626	-6798.38
-218.624	-5783.49		-218.624	-5838.47
-218.622	-6027.11		-218.622	-9590.15
-218.62	-8001.37		-218.62	-9453.33
-218.619	-5940.87		-218.619	-6719.62
-218.617	-4526.42		-218.617	-8775.7
-218.615	-4547.59		-218.615	-13026.5
-218.613	-5619.16		-218.613	-6414.67
-218.611	-6219.58		-218.611	-6658.67
-218.609	-5809.94		-218.609	-5430.21
-218.608	-5809.65		-218.608	-7396.6
-218.606	-6799.42		-218.606	-8270.86
-218.604	-5877.35		-218.604	-6650.13
-218.602	-5791.87		-218.602	-8403.01
-218.6	-7423.76		-218.6	-8682.41
-218.598	-7728.79		-218.598	-8809.8
-218.597	-6974.01		-218.597	-5901.62
-218.595	-7228.97		-218.595	-6554.98
-218.593	-6857.51		-218.593	-9479.56
-218.591	-4370.21		-218.591	-8913.71
-218.589	-6029.62		-218.589	-9275.43
-218.587	-6826.53		-218.587	-8772.06
-218.585	-7242.37		-218.585	-7014.28
-218.584	-6717.55		-218.584	-9169.87
-218.582	-3521.45		-218.582	-8583.44
-218.58	-7036.97		-218.58	-7474.34
-218.578	-5885.75		-218.578	-10452.9
-218.576	-5019.01		-218.576	-10990.4
-218.574	-6526.23		-218.574	-9663.12
-218.573	-2983.77		-218.573	-7954.08
-218.571	-6548.19		-218.571	-9327.53
-218.569	-7670.42		-218.569	-10613.6
-218.567	-7526.4		-218.567	-7459.75
-218.565	-6004.2		-218.565	-5663.66
-218.563	-7834.57		-218.563	-6985.03
-218.562	-9679.6		-218.562	-7019.41
-218.56	-5961.31		-218.56	-9822.95
-218.558	-5950.04		-218.558	-10354.3
-218.556	-8111.66		-218.556	-11015.4
-218.554	-7068.37		-218.554	-8277.11
-218.552	-6707.65		-218.552	-8326.96
-218.55	-6391.21		-218.55	-6741.74
-218.549	-8351.43		-218.549	-9408.05
-218.547	-9651.42		-218.547	-9359.71
-218.545	-4568.25		-218.545	-8622.77
-218.543	-6155.19		-218.543	-10242.8
-218.541	-5998.59		-218.541	-9940.58
-218.539	-5592.15		-218.539	-8207.22
-218.538	-4058		-218.538	-10513.8
-218.536	-8104.42		-218.536	-11286.2
-218.534	-8837		-218.534	-9543.34
-218.532	-6583.17		-218.532	-7345
-218.53	-6972.75		-218.53	-6621.14
-218.528	-6249.31		-218.528	-7377.69
-218.527	-5364.34		-218.527	-6366.06
-218.525	-7019.24		-218.525	-8314.79
-218.523	-9061.55		-218.523	-7532.64
-218.521	-6608.82		-218.521	-10664.3
-218.519	-7081.94		-218.519	-12617.7
-218.517	-5061.13		-218.517	-6935.52
-218.515	-7231.03		-218.515	-10911.6
-218.514	-5980.89		-218.514	-8379.33
-218.512	-5552.77		-218.512	-9424.59
-218.51	-4052.13		-218.51	-10756.3
-218.508	-4513.53		-218.508	-8516.34
-218.506	-4050.65		-218.506	-9047.41
-218.504	-6691.59		-218.504	-9679.18
-218.503	-8113.61		-218.503	-9613.29
-218.501	-5766.38		-218.501	-6550.87
-218.499	-10021.6		-218.499	-4773.04
-218.497	-5921.22		-218.497	-4913.99
-218.495	-7084.78		-218.495	-8864.79
-218.493	-5634.61		-218.493	-12680.4
-218.492	-8786.81		-218.492	-8855.55
-218.49	-8752.9		-218.49	-7750.16
-218.488	-8603.56		-218.488	-9429.02
-218.486	-8108.93		-218.486	-10139.1
-218.484	-8159.69		-218.484	-9419.62
-218.482	-7539.98		-218.482	-9345.75
-218.48	-5968.6		-218.48	-11260.7
-218.479	-4288.41		-218.479	-8572.37
-218.477	-3552.59		-218.477	-5954.15
-218.475	-6548.26		-218.475	-8690.25
-218.473	-7520.06		-218.473	-8769.57
-218.471	-5280.19		-218.471	-10127.9
-218.469	-5033.38		-218.469	-9584.03
-218.468	-5164.17		-218.468	-10622.5
-218.466	-4490.78		-218.466	-10362.8
-218.464	-7701.29		-218.464	-8298.34
-218.462	-8930.74		-218.462	-9398.85
-218.46	-7614.39		-218.46	-8045.3
-218.458	-5505.97		-218.458	-8222.87
-218.457	-5650.05		-218.457	-10061.5
-218.455	-6981.86		-218.455	-6939.19
-218.453	-6288.49		-218.453	-9477.42
-218.451	-7761.13		-218.451	-9838.27
-218.449	-4377.44		-218.449	-8147.94
-218.447	-5350.7		-218.447	-8178.78
-218.445	-7933.65		-218.445	-11271
-218.444	-7215.31		-218.444	-10126.3
-218.442	-4294.69		-218.442	-9733.92
-218.44	-6892.26		-218.44	-11259.9
-218.438	-6667.72		-218.438	-8835.24
-218.436	-6719.71		-218.436	-7964.8
-218.434	-5058.86		-218.434	-10077.2
-218.433	-5254.47		-218.433	-9678.15
-218.431	-3709.86		-218.431	-8036.75
-218.429	-4350.6		-218.429	-9648.88
-218.427	-8329.91		-218.427	-11407.4
-218.425	-6181.62		-218.425	-12913.8
-218.423	-7870.66		-218.423	-11151.4
-218.422	-5561.34		-218.422	-8964.31
-218.42	-8309.12		-218.42	-10524.6
-218.418	-5204.53		-218.418	-10057.1
-218.416	-6765.99		-218.416	-9030.55
-218.414	-8084.32		-218.414	-7638.93
-218.412	-6915.44		-218.412	-9373.63
-218.41	-3197.11		-218.41	-8500.09
-218.409	-6554.49		-218.409	-8684
-218.407	-10417.1		-218.407	-7602.92
-218.405	-8191.82		-218.405	-8983.46
-218.403	-6976.07		-218.403	-10114.6
-218.401	-6509.55		-218.401	-8542.08
-218.399	-7189.56		-218.399	-9482.3
-218.398	-6959.15		-218.398	-10430.4
-218.396	-6090.77		-218.396	-7582.14
-218.394	-7617.16		-218.394	-9920.33
-218.392	-7455.59		-218.392	-9325.64
-218.39	-6748.79		-218.39	-11056.9
-218.388	-5720.67		-218.388	-7061.1
-218.387	-6379.63		-218.387	-9301.43
-218.385	-7485.92		-218.385	-8825.65
-218.383	-5186.15		-218.383	-10771.1
-218.381	-6736.61		-218.381	-9029.91
-218.379	-7617.21		-218.379	-8371.6
-218.377	-5676.43		-218.377	-10058.4
-218.375	-6231.11		-218.375	-12065.1
-218.374	-7373.69		-218.374	-9102.42
-218.372	-6314.3		-218.372	-7456.15
-218.37	-5384.88		-218.37	-10298.1
-218.368	-4689.23		-218.368	-8686.75
-218.366	-8254.21		-218.366	-10304.4
-218.364	-9121.31		-218.364	-11079.1
-218.363	-5194.85		-218.363	-8790.14
-218.361	-9314.39		-218.361	-12525.2
-218.359	-4745.73		-218.359	-10712.1
-218.357	-6648.96		-218.357	-10853.5
-218.355	-8722.7		-218.355	-8801.65
-218.353	-6353.71		-218.353	-8196.29
-218.352	-6464.98		-218.352	-9444.07
-218.35	-5377.27		-218.35	-10255.5
-218.348	-2634.33		-218.348	-7755.11
-218.346	-7194.18		-218.346	-6559.02
-218.344	-4971.35		-218.344	-10111.3
-218.342	-4397.16		-218.342	-8944.71
-218.34	-3671.11		-218.34	-16263.9
-218.339	-5918.22		-218.339	-10114.3
-218.337	-5918.53		-218.337	-12204.3
-218.335	-5530.61		-218.335	-8610.74
-218.333	-6065.4		-218.333	-6852.82
-218.331	-5399.46		-218.331	-12517.8
-218.329	-6577.27		-218.329	-8517.04
-218.328	-6876.37		-218.328	-10002.6
-218.326	-7951.84		-218.326	-8586.09
-218.324	-4445.92		-218.324	-9917.83
-218.322	-6921.34		-218.322	-11334.4
-218.32	-6981.25		-218.32	-9978.41
-218.318	-6442.46		-218.318	-6363.14
-218.317	-8223.75		-218.317	-9550.95
-218.315	-6761.04		-218.315	-9237.4
-218.313	-4963.49		-218.313	-9861.42
-218.311	-6671.56		-218.311	-9595.53
-218.309	-7457.9		-218.309	-8664.75
-218.307	-6615.07		-218.307	-10543.8
-218.305	-4744.75		-218.305	-9548.96
-218.304	-4737.51		-218.304	-7927.27
-218.302	-6950.75		-218.302	-11041
-218.3	-9508.91		-218.3	-11522.3
-218.298	-5845.21		-218.298	-8971.01
-218.296	-8445.2		-218.296	-9443.06
-218.294	-4776.46		-218.294	-7809.52
-218.293	-6239.15		-218.293	-10158.9
-218.291	-3885.85		-218.291	-10367
-218.289	-5566.2		-218.289	-9852.02
-218.287	-6991.87		-218.287	-8417.86
-218.285	-5404.3		-218.285	-11004.4
-218.283	-6910.64		-218.283	-9879.26
-218.282	-8238.04		-218.282	-7042.97
-218.28	-8487.97		-218.28	-9708.7
-218.278	-8551.9		-218.278	-9137
-218.276	-7213.2		-218.276	-9024.84
-218.274	-7976.54		-218.274	-7916.21
-218.272	-6723.04		-218.272	-10297.5
-218.27	-5003.48		-218.27	-13229.2
-218.269	-5519.74		-218.269	-11303.9
-218.267	-6207.25		-218.267	-10882
-218.265	-6231.88		-218.265	-6280.59
-218.263	-8117.53		-218.263	-8466.51
-218.261	-8705.98		-218.261	-9997.44
-218.259	-7551.39		-218.259	-10166.6
-218.258	-8700.65		-218.258	-8344.46
-218.256	-8036.29		-218.256	-9527.98
-218.254	-7614.3		-218.254	-9451.28
-218.252	-6068.03		-218.252	-9328.96
-218.25	-7972.03		-218.25	-8155.8
-218.248	-6742.84		-218.248	-6893.04
-218.247	-9387.84		-218.247	-6762.02
-218.245	-10327.3		-218.245	-7570.79
-218.243	-9024.26		-218.243	-10026.3
-218.241	-5026.89		-218.241	-10840.3
-218.239	-4312.37		-218.239	-9461.82
-218.237	-7085.51		-218.237	-11328.3
-218.235	-3620.78		-218.235	-7443.08
-218.234	-8376.1		-218.234	-10206
-218.232	-8102.98		-218.232	-11128.7
-218.23	-7999.27		-218.23	-13023.5
-218.228	-9466.6		-218.228	-9365.36
-218.226	-9472.51		-218.226	-10667.8
-218.224	-7038.69		-218.224	-10142.5
-218.223	-6522.68		-218.223	-9667.56
-218.221	-5429.22		-218.221	-7248.5
-218.219	-5857.11		-218.219	-9453.56
-218.217	-5495.26		-218.217	-6545.8
-218.215	-6978.54		-218.215	-7542.89
-218.213	-5965.83		-218.213	-11731.3
-218.212	-6618.26		-218.212	-8286.5
-218.21	-5273.59		-218.21	-6121.8
-218.208	-6336.71		-218.208	-10016.6
-218.206	-6064.91		-218.206	-8394.87
-218.204	-6570.63		-218.204	-9446.73
-218.202	-6526.85		-218.202	-9954.45
-218.2	-7193.34		-218.2	-9709.67
-218.199	-7668.84		-218.199	-12045.6
-218.197	-8626.81		-218.197	-10421.7
-218.195	-7619.56		-218.195	-7849.07
-218.193	-5049.1		-218.193	-11669.7
-218.191	-5648.14		-218.191	-8225.65
-218.189	-7690.66		-218.189	-8970.1
-218.188	-6209.15		-218.188	-10273
-218.186	-7577.79		-218.186	-8492.12
-218.184	-8469.2		-218.184	-7815.01
-218.182	-7095.07		-218.182	-9629.51
-218.18	-8683.22		-218.18	-6289.53
-218.178	-4475.64		-218.178	-8812.15
-218.177	-4425.53		-218.177	-10485.9
-218.175	-4626.11		-218.175	-9542.79
-218.173	-10232.3		-218.173	-11376.5
-218.171	-5831.25		-218.171	-9171.75
-218.169	-5264.28		-218.169	-12285.1
-218.167	-7394.25		-218.167	-12238.6
-218.165	-8798.6		-218.165	-9720
-218.164	-6109.53		-218.164	-12194.9
-218.162	-6063.1		-218.162	-10420.7
-218.16	-3778.42		-218.16	-8570.67
-218.158	-6900.75		-218.158	-8245.06
-218.156	-5097.65		-218.156	-8283.01
-218.154	-7690.29		-218.154	-11833.1
-218.153	-5082.02		-218.153	-9853.01
-218.151	-8642.75		-218.151	-6746.15
-218.149	-5822.07		-218.149	-7351.1
-218.147	-4337.14		-218.147	-6811.1
-218.145	-7415		-218.145	-7420.74
-218.143	-6743.6		-218.143	-11584
-218.142	-5596.08		-218.142	-13392
-218.14	-5657.78		-218.14	-11030.7
-218.138	-3911.22		-218.138	-8379.15
-218.136	-6131.43		-218.136	-6839.4
-218.134	-5045.89		-218.134	-11559
-218.132	-7901.98		-218.132	-8581.58
-218.13	-7816.92		-218.13	-8227.68
-218.129	-9321.97		-218.129	-9310.97
-218.127	-6703.75		-218.127	-7848.33
-218.125	-4989.51		-218.125	-9461.99
-218.123	-6183.78		-218.123	-8242.08
-218.121	-7878.47		-218.121	-7497.8
-218.119	-6735.61		-218.119	-11568.4
-218.118	-6531.76		-218.118	-8662.57
-218.116	-7790.5		-218.116	-7947.76
-218.114	-12390.1		-218.114	-10288.9
-218.112	-11106.1		-218.112	-10978.5
-218.11	-5309.77		-218.11	-11864.9
-218.108	-7314.66		-218.108	-8018.81
-218.107	-5689.89		-218.107	-7891.58
-218.105	-4990.52		-218.105	-11261.1
-218.103	-5245.01		-218.103	-11830
-218.101	-7708.01		-218.101	-7579.97
-218.099	-6151.02		-218.099	-9727.45
-218.097	-4129.05		-218.097	-8812.31
-218.095	-5076.76		-218.095	-8988.97
-218.094	-6426.79		-218.094	-8785.98
-218.092	-5431.66		-218.092	-9640.83
-218.09	-6891.92		-218.09	-13198.7
-218.088	-4919.89		-218.088	-8798.75
-218.086	-8760.82		-218.086	-9557.93
-218.084	-5331.45		-218.084	-8761.62
-218.083	-5754.29		-218.083	-8575.9
-218.081	-3668.63		-218.081	-9713.12
-218.079	-7547.28		-218.079	-11774.1
-218.077	-5273.59		-218.077	-7838.57
-218.075	-5239.74		-218.075	-12396.4
-218.073	-4946.56		-218.073	-12679.4
-218.072	-6922.67		-218.072	-9755.39
-218.07	-7067.13		-218.07	-11257.3
-218.068	-6127.21		-218.068	-10550.4
-218.066	-10581.5		-218.066	-9414.86
-218.064	-8919.42		-218.064	-8759.83
-218.062	-8260.08		-218.062	-9102.2
-218.06	-7383.81		-218.06	-6680.32
-218.059	-8823.69		-218.059	-7883.26
-218.057	-9548.69		-218.057	-7736.16
-218.055	-5430.38		-218.055	-7260.45
-218.053	-5904.57		-218.053	-10656.6
-218.051	-6898.56		-218.051	-8688.54
-218.049	-7532.28		-218.049	-9025.99
-218.048	-5471.8		-218.048	-11296.8
-218.046	-8526.88		-218.046	-11656.8
-218.044	-6714.04		-218.044	-10671.4
-218.042	-8719.57		-218.042	-10783.3
-218.04	-5961.97		-218.04	-11751.3
-218.038	-8387.8		-218.038	-7185.45
-218.037	-9478.7		-218.037	-9052.35
-218.035	-9942.29		-218.035	-8527.61
-218.033	-7317.99		-218.033	-10359
-218.031	-6612.41		-218.031	-12932.4
-218.029	-9302.33		-218.029	-10062.6
-218.027	-6721.03		-218.027	-9185.19
-218.025	-5096.46		-218.025	-8395.91
-218.024	-7945.99		-218.024	-11851.1
-218.022	-10423.7		-218.022	-12212.8
-218.02	-6379.3		-218.02	-8468.38
-218.018	-9161.81		-218.018	-12966.6
-218.016	-6858.77		-218.016	-12506.7
-218.014	-8376.67		-218.014	-10686.1
-218.013	-7525.93		-218.013	-9053.83
-218.011	-7783.88		-218.011	-10300
-218.009	-9306.05		-218.009	-11404.2
-218.007	-7971.25		-218.007	-10641.9
-218.005	-7317.64		-218.005	-10307.9
-218.003	-4834.74		-218.003	-9615.93
-218.001	-6195.5		-218.001	-10566.5
-218	-7078.9		-218	-10465.7
-217.998	-7371.42		-217.998	-11885.8
-217.996	-7354.4		-217.996	-12677.4
-217.994	-9193.84		-217.994	-9236.1
-217.992	-5913.11		-217.992	-10007.7
-217.99	-4659.34		-217.99	-14889.4
-217.989	-6461.44		-217.989	-10341.4
-217.987	-6990.33		-217.987	-10830.8
-217.985	-6573.06		-217.985	-10116.6
-217.983	-8045.68		-217.983	-8033.46
-217.981	-4634.93		-217.981	-9668.33
-217.979	-5190.49		-217.979	-11181.2
-217.978	-8871.75		-217.978	-8541.11
-217.976	-9354.66		-217.976	-13128.4
-217.974	-7782.24		-217.974	-10359.7
-217.972	-5394.35		-217.972	-7036.81
-217.97	-7205.19		-217.97	-10467.6
-217.968	-4599.2		-217.968	-9474.52
-217.966	-4388.94		-217.966	-10393.1
-217.965	-4567.17		-217.965	-8557.77
-217.963	-8330.54		-217.963	-8348.18
-217.961	-6578.66		-217.961	-7149.27
-217.959	-7162.4		-217.959	-5019.4
-217.957	-6862.31		-217.957	-9247.85
-217.955	-10797.7		-217.955	-9117.98
-217.954	-5553.95		-217.954	-7898.94
-217.952	-7140.96		-217.952	-8693.73
-217.95	-8447.48		-217.95	-10866.9
-217.948	-8667.87		-217.948	-9370.27
-217.946	-6643.28		-217.946	-6641.32
-217.944	-6703.69		-217.944	-9079.78
-217.943	-5885.31		-217.943	-11802.4
-217.941	-5441.73		-217.941	-9577.35
-217.939	-10177.5		-217.939	-7767.1
-217.937	-7029.08		-217.937	-10178
-217.935	-8277.79		-217.935	-10922.3
-217.933	-8331.07		-217.933	-12139.7
-217.931	-6216.82		-217.931	-7423.77
-217.93	-8305.53		-217.93	-11653.7
-217.928	-6642.87		-217.928	-8540.98
-217.926	-10143.9		-217.926	-12156.2
-217.924	-9262.41		-217.924	-11516.8
-217.922	-6905.94		-217.922	-6930.8
-217.92	-10661.4		-217.92	-11018.8
-217.919	-7129.67		-217.919	-10276.6
-217.917	-9097.81		-217.917	-12581.8
-217.915	-6079.26		-217.915	-12537.1
-217.913	-7180.19		-217.913	-10931.9
-217.911	-7134.38		-217.911	-11803.6
-217.909	-6086.31		-217.909	-9239
-217.908	-10840.3		-217.908	-9785.27
-217.906	-7335.72		-217.906	-9325.9
-217.904	-6945.61		-217.904	-7556.9
-217.902	-8788.87		-217.902	-9197.33
-217.9	-8194.7		-217.9	-9702.74
-217.898	-7772.91		-217.898	-10973.6
-217.896	-10276.6		-217.896	-11197.3
-217.895	-6905.99		-217.895	-9268.58
-217.893	-11057.1		-217.893	-9002.13
-217.891	-7756.3		-217.891	-8428.93
-217.889	-6023.31		-217.889	-6439.21
-217.887	-4202.97		-217.887	-10736.2
-217.885	-7580.59		-217.885	-6490.67
-217.884	-7623.64		-217.884	-6080.62
-217.882	-7053.44		-217.882	-6333.21
-217.88	-7403.91		-217.88	-9936.67
-217.878	-4484.87		-217.878	-8728.12
-217.876	-8522.7		-217.876	-9102.73
-217.874	-7373		-217.874	-9746.77
-217.873	-7597.38		-217.873	-9822
-217.871	-7019.76		-217.871	-11040.1
-217.869	-7522.27		-217.869	-8904.5
-217.867	-7952.31		-217.867	-9352.31
-217.865	-6927.99		-217.865	-11305.7
-217.863	-6531.07		-217.863	-9902.81
-217.861	-5157.86		-217.861	-9893.71
-217.86	-9345.82		-217.86	-8813.17
-217.858	-6582.35		-217.858	-9688.59
-217.856	-4601.1		-217.856	-9574.14
-217.854	-6481.21		-217.854	-9347.53
-217.852	-8236.21		-217.852	-10989
-217.85	-8572.04		-217.85	-10499.4
-217.849	-6054.1		-217.849	-7539.59
-217.847	-6184.91		-217.847	-7432.91
-217.845	-5579.27		-217.845	-9246.81
-217.843	-8574.02		-217.843	-12014.5
-217.841	-6673.85		-217.841	-10152
-217.839	-6963.42		-217.839	-8411.1
-217.838	-4230.18		-217.838	-8063.04
-217.836	-5854.62		-217.836	-12900.6
-217.834	-5463.62		-217.834	-11791.5
-217.832	-6403.69		-217.832	-10749
-217.83	-5254.02		-217.83	-11860.3
-217.828	-8135.71		-217.828	-12441.5
-217.826	-9671.79		-217.826	-8343.68
-217.825	-6168.67		-217.825	-9338.32
-217.823	-5821.2		-217.823	-9872.91
-217.821	-5444.33		-217.821	-12183.3
-217.819	-8226.22		-217.819	-10825.4
-217.817	-7988.28		-217.817	-9993.11
-217.815	-7103.98		-217.815	-12767.2
-217.814	-7925.32		-217.814	-11594.4
-217.812	-5269.38		-217.812	-8019.27
-217.81	-8073.42		-217.81	-5718.95
-217.808	-8093.43		-217.808	-9853.91
-217.806	-7014.27		-217.806	-8532.74
-217.804	-10991.5		-217.804	-9138.91
-217.803	-8441.08		-217.803	-9504.37
-217.801	-9403.21		-217.801	-11411.8
-217.799	-5728.05		-217.799	-10447.6
-217.797	-6083.11		-217.797	-13881.6
-217.795	-6835.7		-217.795	-12099
-217.793	-6141.32		-217.793	-10689.3
-217.791	-9408.03		-217.791	-12116.5
-217.79	-9261.26		-217.79	-11246.5
-217.788	-7797.37		-217.788	-13024.1
-217.786	-6980.02		-217.786	-11704.6
-217.784	-6681.39		-217.784	-9680.07
-217.782	-5918.39		-217.782	-8417.57
-217.78	-6605.57		-217.78	-10406.5
-217.779	-8202.83		-217.779	-10327.5
-217.777	-9709.77		-217.777	-11871
-217.775	-8079.93		-217.775	-8196.39
-217.773	-8460.6		-217.773	-7163.31
-217.771	-10832.3		-217.771	-10087.5
-217.769	-9156.06		-217.769	-8578.15
-217.768	-6912.34		-217.768	-9144.49
-217.766	-6828.06		-217.766	-9459.1
-217.764	-9227.03		-217.764	-8238.44
-217.762	-9073.39		-217.762	-11607.2
-217.76	-7745.02		-217.76	-11750.6
-217.758	-6466.04		-217.758	-8285.92
-217.756	-7448.09		-217.756	-11380.4
-217.755	-8331.45		-217.755	-10662
-217.753	-6652.54		-217.753	-9649.27
-217.751	-5733.26		-217.751	-10301.9
-217.749	-3879.32		-217.749	-11470.8
-217.747	-3605.81		-217.747	-10903.2
-217.745	-6108.84		-217.745	-8422.96
-217.744	-8055.25		-217.744	-9403.61
-217.742	-8271		-217.742	-9773.26
-217.74	-5954.93		-217.74	-10278.6
-217.738	-8758.86		-217.738	-12029.6
-217.736	-9417.89		-217.736	-9311.46
-217.734	-7760.41		-217.734	-9830.22
-217.733	-6666.42		-217.733	-8796.86
-217.731	-4363.2		-217.731	-9361.92
-217.729	-5732.36		-217.729	-9649.23
-217.727	-6217.69		-217.727	-8452.91
-217.725	-10981.5		-217.725	-9977.37
-217.723	-8497.9		-217.723	-9754.5
-217.721	-8357.48		-217.721	-7362
-217.72	-7189.87		-217.72	-8859.62
-217.718	-5340.23		-217.718	-12364
-217.716	-6746.85		-217.716	-9247.98
-217.714	-7041.17		-217.714	-10344.8
-217.712	-7372.2		-217.712	-7567.23
-217.71	-8631.16		-217.71	-13312.9
-217.709	-4901.31		-217.709	-10492.8
-217.707	-7832.34		-217.707	-8371.59
-217.705	-9383.87		-217.705	-8877.47
-217.703	-5656.09		-217.703	-10456.7
-217.701	-7581.83		-217.701	-11735.8
-217.699	-8149.02		-217.699	-12383.7
-217.698	-9034.23		-217.698	-13027.7
-217.696	-7825.94		-217.696	-11151.5
-217.694	-6144.61		-217.694	-11428.4
-217.692	-9599.76		-217.692	-11735.1
-217.69	-8649.06		-217.69	-8743
-217.688	-4300.31		-217.688	-8147.76
-217.686	-5105.29		-217.686	-12369.1
-217.685	-7919.86		-217.685	-9893.74
-217.683	-7554.5		-217.683	-9878.81
-217.681	-6431.44		-217.681	-10806
-217.679	-7253.4		-217.679	-9594.28
-217.677	-8814.83		-217.677	-10501.2
-217.675	-7967.44		-217.675	-10617.5
-217.674	-9968.53		-217.674	-12685.8
-217.672	-10672.3		-217.672	-9678.77
-217.67	-8993.48		-217.67	-8687.21
-217.668	-8137.9		-217.668	-10342.5
-217.666	-7967.19		-217.666	-13358.5
-217.664	-7073.25		-217.664	-9357.64
-217.663	-9272.97		-217.663	-9345.16
-217.661	-2961.36		-217.661	-10830.7
-217.659	-9552.7		-217.659	-11098.6
-217.657	-7515.36		-217.657	-10740.7
-217.655	-5576.3		-217.655	-9269.49
-217.653	-4128.02		-217.653	-11006.1
-217.651	-5666.17		-217.651	-12390.5
-217.65	-6536.1		-217.65	-12466
-217.648	-5024.14		-217.648	-10544.7
-217.646	-6143.95		-217.646	-9040.06
-217.644	-8772.03		-217.644	-12761.4
-217.642	-8996.42		-217.642	-9997.17
-217.64	-8209.72		-217.64	-8966.59
-217.639	-6618.15		-217.639	-11198.3
-217.637	-4759.04		-217.637	-7319.71
-217.635	-8525.74		-217.635	-11094.8
-217.633	-8353.02		-217.633	-10717.6
-217.631	-6627.03		-217.631	-8033.41
-217.629	-5425.8		-217.629	-7900.42
-217.628	-8559.74		-217.628	-5930.64
-217.626	-8793.33		-217.626	-12866.5
-217.624	-7495.87		-217.624	-12574.6
-217.622	-7772.74		-217.622	-9449.64
-217.62	-6971.24		-217.62	-9401.95
-217.618	-4594.64		-217.618	-9547.65
-217.616	-9844.76		-217.616	-8737.59
-217.615	-8875.31		-217.615	-9384.15
-217.613	-6307.86		-217.613	-11245.4
-217.611	-7873.32		-217.611	-11391.3
-217.609	-4928.18		-217.609	-10762.4
-217.607	-8745.12		-217.607	-8654.92
-217.605	-8731.53		-217.605	-8571.5
-217.604	-7801.41		-217.604	-9589.78
-217.602	-8717.34		-217.602	-10276.5
-217.6	-8958.73		-217.6	-9366.68
-217.598	-7823.28		-217.598	-7085.09
-217.596	-7031.95		-217.596	-10938.2
-217.594	-7073.44		-217.594	-12493
-217.593	-7694.09		-217.593	-10513
-217.591	-11567.7		-217.591	-10603.7
-217.589	-8053.85		-217.589	-9133.79
-217.587	-10348.2		-217.587	-8685.05
-217.585	-8128.51		-217.585	-10580.6
-217.583	-6303.11		-217.583	-10971.6
-217.581	-9058.83		-217.581	-12163.2
-217.58	-4741.4		-217.58	-8974.83
-217.578	-5189.42		-217.578	-9745.86
-217.576	-8212.6		-217.576	-11510.1
-217.574	-10887		-217.574	-7284.65
-217.572	-6888.78		-217.572	-9581.1
-217.57	-6954.14		-217.57	-12956.3
-217.569	-8629.9		-217.569	-12370.8
-217.567	-6737.91		-217.567	-7942.85
-217.565	-6202.55		-217.565	-7597.72
-217.563	-7735.52		-217.563	-6927.05
-217.561	-7029.81		-217.561	-10598.6
-217.559	-8039.74		-217.559	-6284.4
-217.558	-10068.4		-217.558	-10408
-217.556	-10516.4		-217.556	-10291.4
-217.554	-8971.1		-217.554	-10814.3
-217.552	-8939.26		-217.552	-10543
-217.55	-7913.22		-217.55	-13337.5
-217.548	-7198.08		-217.548	-11855.8
-217.546	-9571.39		-217.546	-11721
-217.545	-8435.09		-217.545	-10351.2
-217.543	-8611.42		-217.543	-10437.5
-217.541	-5748.43		-217.541	-10697.3
-217.539	-4822.28		-217.539	-10838.7
-217.537	-6542.53		-217.537	-10914.2
-217.535	-11038.4		-217.535	-10607.8
-217.534	-10403.5		-217.534	-9628.18
-217.532	-7025.03		-217.532	-10962.7
-217.53	-7587.74		-217.53	-8882.86
-217.528	-7515.44		-217.528	-7740.03
-217.526	-8604.36		-217.526	-8731.46
-217.524	-7874.24		-217.524	-11783.5
-217.523	-7312.98		-217.523	-9988.79
-217.521	-5200.87		-217.521	-13470.3
-217.519	-5908.43		-217.519	-13964.2
-217.517	-8416.67		-217.517	-11266.5
-217.515	-7050.48		-217.515	-11345.4
-217.513	-9682.23		-217.513	-10913.5
-217.511	-12319.5		-217.511	-10718.3
-217.51	-11483.5		-217.51	-7079.37
-217.508	-9268.36		-217.508	-10930.7
-217.506	-6412.75		-217.506	-8654.21
-217.504	-7472.75		-217.504	-7554.29
-217.502	-8567.89		-217.502	-10035.4
-217.5	-8155.31		-217.5	-10691.5
-217.499	-8422.34		-217.499	-11240.3
-217.497	-7423.18		-217.497	-12139.1
-217.495	-9811.15		-217.495	-13591.4
-217.493	-10222.5		-217.493	-12416.5
-217.491	-3918.65		-217.491	-8633.51
-217.489	-8459.14		-217.489	-12789.6
-217.488	-6955.85		-217.488	-7895.93
-217.486	-8496.88		-217.486	-8156.71
-217.484	-7573.26		-217.484	-9500.2
-217.482	-6328.55		-217.482	-10482.6
-217.48	-4921.05		-217.48	-11055
-217.478	-7671.57		-217.478	-10581.2
-217.476	-6658.77		-217.476	-10022.6
-217.475	-8456.3		-217.475	-10148.5
-217.473	-6301.29		-217.473	-12332.9
-217.471	-4126.1		-217.471	-9338.03
-217.469	-9417.26		-217.469	-10033.9
-217.467	-7796.93		-217.467	-8533.65
-217.465	-7758.15		-217.465	-11679.4
-217.464	-7671.53		-217.464	-11307.6
-217.462	-10031.4		-217.462	-10068.8
-217.46	-9235.13		-217.46	-5968.92
-217.458	-8467.81		-217.458	-10299.6
-217.456	-8085.1		-217.456	-11498.6
-217.454	-6804.17		-217.454	-10686.6
-217.453	-6209.68		-217.453	-12366.4
-217.451	-7326.16		-217.451	-8513.91
-217.449	-8810.47		-217.449	-9336.3
-217.447	-8467.63		-217.447	-12419.5
-217.445	-6665.19		-217.445	-13309.6
-217.443	-6950.3		-217.443	-12329.4
-217.441	-5560.75		-217.441	-10061.1
-217.44	-5825.56		-217.44	-13927.6
-217.438	-7441.27		-217.438	-14552.6
-217.436	-7174.91		-217.436	-13126.5
-217.434	-6719.45		-217.434	-8868.97
-217.432	-6107.23		-217.432	-6613.13
-217.43	-3933.03		-217.43	-8838.31
-217.429	-7388.16		-217.429	-8350.03
-217.427	-7894.94		-217.427	-8795.22
-217.425	-9609.04		-217.425	-10378.7
-217.423	-6836.57		-217.423	-8875.45
-217.421	-6218.53		-217.421	-9894.14
-217.419	-7094.11		-217.419	-14824.9
-217.418	-7067.47		-217.418	-12008.2
-217.416	-7332.93		-217.416	-13393.8
-217.414	-8023.35		-217.414	-12086.3
-217.412	-9459.53		-217.412	-10953.1
-217.41	-9517.98		-217.41	-9991.68
-217.408	-8781.86		-217.408	-12586.6
-217.406	-8093.52		-217.406	-11438.3
-217.405	-9475.58		-217.405	-12207
-217.403	-5469.68		-217.403	-10455
-217.401	-7233.03		-217.401	-10546.1
-217.399	-8050.16		-217.399	-12953.6
-217.397	-10539.9		-217.397	-7118.77
-217.395	-7697.76		-217.395	-10586
-217.394	-4241.84		-217.394	-9069.27
-217.392	-7326.05		-217.392	-7888.71
-217.39	-8043.29		-217.39	-9342.49
-217.388	-6329.09		-217.388	-8783.77
-217.386	-7771.15		-217.386	-10997.8
-217.384	-7789.72		-217.384	-12697.5
-217.383	-5622.78		-217.383	-10672.2
-217.381	-7184.54		-217.381	-8296.77
-217.379	-9865.08		-217.379	-9700.36
-217.377	-9804.42		-217.377	-12531.8
-217.375	-6784.01		-217.375	-11385.4
-217.373	-10051		-217.373	-13128.4
-217.371	-8539.3		-217.371	-12346.5
-217.37	-8568.44		-217.37	-12510.9
-217.368	-5584.96		-217.368	-9992.96
-217.366	-6693.82		-217.366	-10760.9
-217.364	-7281.54		-217.364	-11352
-217.362	-7619.46		-217.362	-13116.1
-217.36	-4494.86		-217.36	-13653.2
-217.359	-8746.88		-217.359	-9806.02
-217.357	-7975.72		-217.357	-7342.06
-217.355	-7248.62		-217.355	-12307.9
-217.353	-4984.37		-217.353	-13030.6
-217.351	-6493.22		-217.351	-15975.7
-217.349	-8864.44		-217.349	-10287.2
-217.348	-6370.75		-217.348	-10015.9
-217.346	-8706.65		-217.346	-11190.2
-217.344	-6416.18		-217.344	-9338.17
-217.342	-6424.47		-217.342	-8599.15
-217.34	-9227.52		-217.34	-10772.2
-217.338	-8225.42		-217.338	-10901.8
-217.336	-9908.29		-217.336	-10441.4
-217.335	-7300.69		-217.335	-9503.15
-217.333	-9099.01		-217.333	-11335.2
-217.331	-9043.08		-217.331	-11770.5
-217.329	-8633.26		-217.329	-10490.4
-217.327	-5345.13		-217.327	-13457.4
-217.325	-7424.15		-217.325	-12358.2
-217.324	-4838.33		-217.324	-10394.5
-217.322	-6018.33		-217.322	-7526.94
-217.32	-6974.05		-217.32	-10892.7
-217.318	-7873.77		-217.318	-11670.8
-217.316	-8529.48		-217.316	-7474.28
-217.314	-11702.5		-217.314	-10497.2
-217.313	-12131.9		-217.313	-5743.43
-217.311	-9492.54		-217.311	-8943.07
-217.309	-9459		-217.309	-8635.49
-217.307	-11030.5		-217.307	-8274.44
-217.305	-8709.09		-217.305	-10751.5
-217.303	-11098		-217.303	-8107.32
-217.301	-8139.39		-217.301	-11477.1
-217.3	-8886.3		-217.3	-8956.75
-217.298	-9592.48		-217.298	-11190.6
-217.296	-6151.67		-217.296	-10670.8
-217.294	-8465.12		-217.294	-9210.76
-217.292	-8374.04		-217.292	-13572.3
-217.29	-8706.46		-217.29	-11309.2
-217.289	-9006.88		-217.289	-9500.58
-217.287	-8090.79		-217.287	-9896.59
-217.285	-9401.57		-217.285	-11977.8
-217.283	-6876.38		-217.283	-10916.7
-217.281	-7689.81		-217.281	-12339.9
-217.279	-6982.7		-217.279	-13057.3
-217.278	-9097.92		-217.278	-14160.1
-217.276	-8669.89		-217.276	-8353.43
-217.274	-6289.23		-217.274	-6173.18
-217.272	-9387.21		-217.272	-10864.4
-217.27	-7745.16		-217.27	-11413.9
-217.268	-7375.73		-217.268	-9596.09
-217.266	-7986.78		-217.266	-10216.3
-217.265	-8723.86		-217.265	-9723.24
-217.263	-5877.16		-217.263	-7875.23
-217.261	-8647.12		-217.261	-9823.87
-217.259	-7212.8		-217.259	-10607
-217.257	-7347.09		-217.257	-10486.4
-217.255	-7926.73		-217.255	-8155.72
-217.254	-6945.66		-217.254	-11300.6
-217.252	-7772.79		-217.252	-9592.44
-217.25	-10146.5		-217.25	-10571.9
-217.248	-8907.6		-217.248	-10584.4
-217.246	-6845.03		-217.246	-11574.5
-217.244	-4573.05		-217.244	-9844.91
-217.243	-8571.57		-217.243	-10412.6
-217.241	-8655.75		-217.241	-10069.1
-217.239	-7771.24		-217.239	-8194.62
-217.237	-7759.45		-217.237	-12114.4
-217.235	-5295		-217.235	-14559.8
-217.233	-7171.78		-217.233	-9953.97
-217.231	-7670.81		-217.231	-11868.6
-217.23	-5154.87		-217.23	-11556.8
-217.228	-5142.19		-217.228	-8626.91
-217.226	-7032.79		-217.226	-11305.6
-217.224	-7094.79		-217.224	-14968.4
-217.222	-8866.31		-217.222	-9021.06
-217.22	-8555.42		-217.22	-11758.8
-217.219	-7060.28		-217.219	-10856.3
-217.217	-5946.3		-217.217	-10536.3
-217.215	-9322.03		-217.215	-9793.27
-217.213	-7154.63		-217.213	-12162.7
-217.211	-7770.21		-217.211	-11392.4
-217.209	-9659.15		-217.209	-13611.3
-217.208	-8663.19		-217.208	-9533.12
-217.206	-9851.88		-217.206	-7601.76
-217.204	-10869.1		-217.204	-9285.93
-217.202	-9119.01		-217.202	-13243
-217.2	-10655.8		-217.2	-12019.9
-217.198	-8503.54		-217.198	-9030.26
-217.196	-10075		-217.196	-11842
-217.195	-8983.8		-217.195	-11915.5
-217.193	-7404.74		-217.193	-12107.8
-217.191	-10246.7		-217.191	-12177.5
-217.189	-8330.93		-217.189	-12143
-217.187	-8556.55		-217.187	-8546.22
-217.185	-7613.94		-217.185	-11151.2
-217.184	-6139.51		-217.184	-12636.1
-217.182	-7869.41		-217.182	-8207
-217.18	-6564.59		-217.18	-10005.5
-217.178	-8420.04		-217.178	-9519.51
-217.176	-9623.17		-217.176	-9551.02
-217.174	-6756.84		-217.174	-11707.8
-217.173	-8730.33		-217.173	-8198.58
-217.171	-11176.3		-217.171	-14833.2
-217.169	-10866		-217.169	-9314.71
-217.167	-7568.98		-217.167	-9200.52
-217.165	-9514.42		-217.165	-8987.02
-217.163	-7414.24		-217.163	-10706.9
-217.161	-8132.81		-217.161	-9257.99
-217.16	-9178.5		-217.16	-12148.6
-217.158	-9189.37		-217.158	-10202.9
-217.156	-8930.28		-217.156	-9653.13
-217.154	-8611.79		-217.154	-11595.3
-217.152	-8598.98		-217.152	-10385.4
-217.15	-9773.98		-217.15	-8880.45
-217.149	-8689.47		-217.149	-13470.5
-217.147	-8494.91		-217.147	-12422.3
-217.145	-10108.7		-217.145	-9394.75
-217.143	-5026		-217.143	-10969
-217.141	-9349.84		-217.141	-10066.2
-217.139	-11443.7		-217.139	-10049.2
-217.138	-10960.6		-217.138	-10126.5
-217.136	-10198.7		-217.136	-12138
-217.134	-11264.9		-217.134	-13577.7
-217.132	-11389.9		-217.132	-11043.6
-217.13	-8321.71		-217.13	-13136.6
-217.128	-8442.03		-217.128	-12689.8
-217.126	-7135.95		-217.126	-11272
-217.125	-6637.77		-217.125	-9639.08
-217.123	-7917.72		-217.123	-10651.2
-217.121	-9511.06		-217.121	-9180.5
-217.119	-8731.71		-217.119	-11671
-217.117	-6190.63		-217.117	-12751.9
-217.115	-5722.66		-217.115	-9340.8
-217.114	-8950.71		-217.114	-13291.7
-217.112	-8962.72		-217.112	-8996.92
-217.11	-6591.79		-217.11	-6430.17
-217.108	-11003		-217.108	-14756.8
-217.106	-6467.66		-217.106	-11314.1
-217.104	-9778.14		-217.104	-12017.7
-217.103	-11822.4		-217.103	-11665
-217.101	-10173.4		-217.101	-11693.4
-217.099	-7875.26		-217.099	-13025.8
-217.097	-7370.53		-217.097	-10240.8
-217.095	-9325.34		-217.095	-13651
-217.093	-9746.21		-217.093	-11874.2
-217.091	-7081.52		-217.091	-9775.52
-217.09	-8683.48		-217.09	-11846.7
-217.088	-5349.59		-217.088	-10981.6
-217.086	-8104.83		-217.086	-11668.3
-217.084	-7923.53		-217.084	-12147.9
-217.082	-4985.85		-217.082	-10195
-217.08	-5676.22		-217.08	-13394.1
-217.079	-9199.99		-217.079	-13321.9
-217.077	-8019.16		-217.077	-13074.1
-217.075	-8109.08		-217.075	-9884.65
-217.073	-5153.49		-217.073	-12288.2
-217.071	-8213.45		-217.071	-9756.35
-217.069	-7357.76		-217.069	-8077.37
-217.068	-5021.54		-217.068	-10896.4
-217.066	-7684.51		-217.066	-10192.8
-217.064	-8423.33		-217.064	-10366.2
-217.062	-9470.18		-217.062	-10037.5
-217.06	-9151.66		-217.06	-12339.9
-217.058	-10322.8		-217.058	-10446.1
-217.056	-11415.7		-217.056	-11675.4
-217.055	-8362		-217.055	-11445.3
-217.053	-8849.62		-217.053	-8073.51
-217.051	-6268.9		-217.051	-8534.85
-217.049	-6799.66		-217.049	-12120.7
[truncated: 129,074 more rows]

## Sheet: e&f
Fresh spiro			Recycled spiro
Time (min)	Intensity (mV)		Time (min)	Intensity (mV)
0	0.28425		0	-3.485
0.00833	0.28767		0.00833	-3.485
0.01667	0.28425		0.01667	-3.485
0.025	0.2774		0.025	-3.485
0.03333	0.28767		0.03333	-3.485
0.04167	0.30822		0.04167	-0.855
0.05	0.30822		0.05	-0.985
0.05833	0.30137		0.05833	-0.985
0.06667	0.29452		0.06667	-0.945
0.075	0.31849		0.075	-0.9
0.08333	0.34932		0.08333	-0.825
0.09167	0.34247		0.09167	-0.73
0.1	0.34932		0.1	-0.655
0.10833	0.36301		0.10833	-0.585
0.11667	0.36301		0.11667	-0.525
0.125	0.36986		0.125	-0.465
0.13333	0.35274		0.13333	-0.415
0.14167	0.34932		0.14167	-0.35
0.15	0.33904		0.15	-0.32
0.15833	0.34589		0.15833	-0.295
0.16667	0.35959		0.16667	-0.29
0.175	0.36301		0.175	-0.275
0.18333	0.36644		0.18333	-0.275
0.19167	0.36301		0.19167	-0.255
0.2	0.35274		0.2	-0.235
0.20833	0.36301		0.20833	-0.24
0.21667	0.38014		0.21667	-0.215
0.225	0.38356		0.225	-0.215
0.23333	0.39726		0.23333	-0.22
0.24167	0.39726		0.24167	-0.2
0.25	0.39384		0.25	-0.195
0.25833	0.39041		0.25833	-0.19
0.26667	0.39041		0.26667	-0.17
0.275	0.39041		0.275	-0.175
0.28333	0.39726		0.28333	-0.165
0.29167	0.40068		0.29167	-0.16
0.3	0.39384		0.3	-0.16
0.30833	0.39041		0.30833	-0.155
0.31667	0.40753		0.31667	-0.155
0.325	0.40753		0.325	-0.155
0.33333	0.42123		0.33333	-0.155
0.34167	0.42123		0.34167	-0.125
0.35	0.42808		0.35	-0.13
0.35833	0.42808		0.35833	-0.135
0.36667	0.43151		0.36667	-0.15
0.375	0.44178		0.375	-0.14
0.38333	0.43151		0.38333	-0.125
0.39167	0.44521		0.39167	-0.115
0.4	0.44178		0.4	-0.115
0.40833	0.42808		0.40833	-0.115
0.41667	0.43836		0.41667	-0.11
0.425	0.43493		0.425	-0.115
0.43333	0.44178		0.43333	-0.115
0.44167	0.4589		0.44167	-0.11
0.45	0.45205		0.45	-0.11
0.45833	0.46233		0.45833	-0.12
0.46667	0.44521		0.46667	-0.135
0.475	0.44178		0.475	-0.13
0.48333	0.45205		0.48333	-0.125
0.49167	0.45205		0.49167	-0.12
0.5	0.4726		0.5	-0.12
0.50833	0.47603		0.50833	-0.12
0.51667	0.4726		0.51667	-0.115
0.525	0.47945		0.525	-0.12
0.53333	0.48973		0.53333	-0.12
0.54167	0.49658		0.54167	-0.12
0.55	0.48288		0.55	-0.09
0.55833	0.48973		0.55833	-0.095
0.56667	0.4726		0.56667	-0.09
0.575	0.47603		0.575	-0.085
0.58333	0.47945		0.58333	-0.085
0.59167	0.48973		0.59167	-0.105
0.6	0.5		0.6	-0.095
0.60833	0.51027		0.60833	-0.09
0.61667	0.51712		0.61667	-0.09
0.625	0.51027		0.625	-0.095
0.63333	0.52055		0.63333	-0.11
0.64167	0.52397		0.64167	-0.105
0.65	0.5411		0.65	-0.085
0.65833	0.5411		0.65833	-0.085
0.66667	0.5411		0.66667	-0.075
0.675	0.55137		0.675	-0.06
0.68333	0.54795		0.68333	-0.06
0.69167	0.53425		0.69167	-0.06
0.7	0.5411		0.7	-0.08
0.70833	0.54452		0.70833	-0.05
0.71667	0.56164		0.71667	-0.05
0.725	0.54795		0.725	-0.04
0.73333	0.56164		0.73333	-0.05
0.74167	0.55137		0.74167	-0.04
0.75	0.56507		0.75	-0.055
0.75833	0.56507		0.75833	-0.065
0.76667	0.56164		0.76667	-0.07
0.775	0.56507		0.775	-0.05
0.78333	0.57192		0.78333	-0.045
0.79167	0.56849		0.79167	-0.05
0.8	0.56849		0.8	-0.055
0.80833	0.57192		0.80833	-0.03
0.81667	0.58219		0.81667	-0.045
0.825	0.58562		0.825	-0.035
0.83333	0.58904		0.83333	-0.04
0.84167	0.58562		0.84167	-0.04
0.85	0.58219		0.85	-0.035
0.85833	0.57534		0.85833	-0.035
0.86667	0.58562		0.86667	-0.03
0.875	0.58219		0.875	-0.03
0.88333	0.57877		0.88333	-0.045
0.89167	0.58904		0.89167	-0.03
0.9	0.59932		0.9	-0.035
0.90833	0.60616		0.90833	-0.005
0.91667	0.61644		0.91667	-0.005
0.925	0.62329		0.925	-0.035
0.93333	0.60959		0.93333	-0.04
0.94167	0.60959		0.94167	-0.005
0.95	0.61644		0.95	0.01
0.95833	0.61644		0.95833	0
0.96667	0.60274		0.96667	-0.025
0.975	0.60616		0.975	-0.04
0.98333	0.61644		0.98333	-0.04
0.99167	0.61986		0.99167	-0.005
1	0.63699		1	-0.01
1.00833	0.63356		1.00833	0
1.01667	0.63014		1.01667	-0.02
1.025	0.64041		1.025	-0.01
1.03333	0.64384		1.03333	0.005
1.04167	0.62329		1.04167	0.005
1.05	0.63699		1.05	0
1.05833	0.61986		1.05833	0
1.06667	0.63014		1.06667	-0.015
1.075	0.64041		1.075	-0.015
1.08333	0.64726		1.08333	-0.01
1.09167	0.65411		1.09167	-0.005
1.1	0.64726		1.1	0.005
1.10833	0.65753		1.10833	0.01
1.11667	0.64384		1.11667	0.005
1.125	0.65068		1.125	0.015
1.13333	0.65753		1.13333	0.015
1.14167	0.66781		1.14167	0.025
1.15	0.68151		1.15	0.025
1.15833	0.67466		1.15833	0.035
1.16667	0.68151		1.16667	0.03
1.175	0.68151		1.175	0.03
1.18333	0.68493		1.18333	0.025
1.19167	0.69521		1.19167	0.02
1.2	0.69178		1.2	0.035
1.20833	0.68836		1.20833	0.045
1.21667	0.68151		1.21667	0.055
1.225	0.69178		1.225	0.025
1.23333	0.69863		1.23333	0.025
1.24167	0.69178		1.24167	0.025
1.25	0.7089		1.25	0.035
1.25833	0.69521		1.25833	0.03
1.26667	0.69178		1.26667	0.04
1.275	0.69521		1.275	0.045
1.28333	0.68493		1.28333	0.05
1.29167	0.68836		1.29167	0.06
1.3	0.70548		1.3	0.07
1.30833	0.7089		1.30833	0.08
1.31667	0.71233		1.31667	0.065
1.325	0.71918		1.325	0.055
1.33333	0.71233		1.33333	0.04
1.34167	0.71918		1.34167	0.04
1.35	0.71233		1.35	0.045
1.35833	0.70548		1.35833	0.065
1.36667	0.71918		1.36667	0.06
1.375	0.71575		1.375	0.055
1.38333	0.72603		1.38333	0.075
1.39167	0.72603		1.39167	0.08
1.4	0.71575		1.4	0.06
1.40833	0.72603		1.40833	0.055
1.41667	0.7363		1.41667	0.05
1.425	0.7226		1.425	0.07
1.43333	0.71233		1.43333	0.07
1.44167	0.70205		1.44167	0.07
1.45	0.71233		1.45	0.07
1.45833	0.71233		1.45833	0.085
1.46667	0.71918		1.46667	0.1
1.475	0.73288		1.475	0.08
1.48333	0.73973		1.48333	0.075
1.49167	0.7226		1.49167	0.09
1.5	0.7363		1.5	0.085
1.50833	0.73288		1.50833	0.065
1.51667	0.72603		1.51667	0.065
1.525	0.7363		1.525	0.05
1.53333	0.76027		1.53333	0.075
1.54167	0.7637		1.54167	0.07
1.55	0.76027		1.55	0.07
1.55833	0.74315		1.55833	0.095
1.56667	0.75342		1.56667	0.11
1.575	0.73973		1.575	0.105
1.58333	0.74315		1.58333	0.125
1.59167	0.75342		1.59167	0.115
1.6	0.7363		1.6	0.11
1.60833	0.73973		1.60833	0.11
1.61667	0.75685		1.61667	0.135
1.625	0.77397		1.625	0.125
1.63333	0.78425		1.63333	0.1
1.64167	0.7911		1.64167	0.085
1.65	0.78082		1.65	0.08
1.65833	0.77055		1.65833	0.1
1.66667	0.77055		1.66667	0.11
1.675	0.7911		1.675	0.1
1.68333	0.78425		1.68333	0.1
1.69167	0.76712		1.69167	0.115
1.7	0.76027		1.7	0.11
1.70833	0.77055		1.70833	0.125
1.71667	0.7774		1.71667	0.135
1.725	0.77055		1.725	0.13
1.73333	0.77055		1.73333	0.125
1.74167	0.7911		1.74167	0.13
1.75	0.7911		1.75	0.12
1.75833	0.79452		1.75833	0.11
1.76667	0.79795		1.76667	0.13
1.775	0.79795		1.775	0.14
1.78333	0.78425		1.78333	0.12
1.79167	0.79795		1.79167	0.12
1.8	0.81164		1.8	0.115
1.80833	0.7911		1.80833	0.135
1.81667	0.7911		1.81667	0.12
1.825	0.79452		1.825	0.115
1.83333	0.80822		1.83333	0.135
1.84167	0.80137		1.84167	0.145
1.85	0.78767		1.85	0.16
1.85833	0.78767		1.85833	0.165
1.86667	0.79795		1.86667	0.145
1.875	0.80822		1.875	0.16
1.88333	0.80479		1.88333	0.145
1.89167	0.81164		1.89167	0.15
1.9	0.80137		1.9	0.175
1.90833	0.81164		1.90833	0.16
1.91667	0.81849		1.91667	0.175
1.925	0.81849		1.925	0.19
1.93333	0.81507		1.93333	0.17
1.94167	0.82192		1.94167	0.185
1.95	0.82534		1.95	0.185
1.95833	0.82192		1.95833	0.165
1.96667	0.82534		1.96667	0.16
1.975	0.82534		1.975	0.16
1.98333	0.82192		1.98333	0.155
1.99167	0.81507		1.99167	0.165
2	0.83219		2	0.175
2.00833	0.83904		2.00833	0.195
2.01667	0.83562		2.01667	0.185
2.025	0.84589		2.025	0.19
2.03333	0.84247		2.03333	0.175
2.04167	0.83562		2.04167	0.19
2.05	0.82192		2.05	0.185
2.05833	0.82192		2.05833	0.175
2.06667	0.83562		2.06667	0.175
2.075	0.82877		2.075	0.17
2.08333	0.83562		2.08333	0.175
2.09167	0.84932		2.09167	0.16
2.1	0.85616		2.1	0.15
2.10833	0.85274		2.10833	0.155
2.11667	0.85274		2.11667	0.155
2.125	0.83562		2.125	0.165
2.13333	0.83904		2.13333	0.17
2.14167	0.84589		2.14167	0.175
2.15	0.83904		2.15	0.18
2.15833	0.86644		2.15833	0.18
2.16667	0.85616		2.16667	0.195
2.175	0.86301		2.175	0.195
2.18333	0.84932		2.18333	0.195
2.19167	0.85616		2.19167	0.205
2.2	0.85274		2.2	0.21
2.20833	0.85616		2.20833	0.205
2.21667	0.85959		2.21667	0.215
2.225	0.85959		2.225	0.205
2.23333	0.86301		2.23333	0.2
2.24167	0.86301		2.24167	0.21
2.25	0.86301		2.25	0.22
2.25833	0.86644		2.25833	0.2
2.26667	0.87329		2.26667	0.2
2.275	0.88356		2.275	0.2
2.28333	0.87329		2.28333	0.21
2.29167	0.88356		2.29167	0.2
2.3	0.88014		2.3	0.21
2.30833	0.88014		2.30833	0.185
2.31667	0.88699		2.31667	0.185
2.325	0.88699		2.325	0.185
2.33333	0.88014		2.33333	0.2
2.34167	0.86644		2.34167	0.2
2.35	0.87329		2.35	0.17
2.35833	0.88356		2.35833	0.175
2.36667	0.87671		2.36667	0.2
2.375	0.88356		2.375	0.215
2.38333	0.88699		2.38333	0.23
2.39167	0.88356		2.39167	0.23
2.4	0.88014		2.4	0.21
2.40833	0.90068		2.40833	0.2
2.41667	0.89726		2.41667	0.2
2.425	0.90411		2.425	0.185
2.43333	0.90068		2.43333	0.2
2.44167	0.90068		2.44167	0.2
2.45	0.88014		2.45	0.215
2.45833	0.88014		2.45833	0.22
2.46667	0.87671		2.46667	0.205
2.475	0.89041		2.475	0.21
2.48333	0.88356		2.48333	0.215
2.49167	0.87671		2.49167	0.205
2.5	0.88014		2.5	0.22
2.50833	0.89041		2.50833	0.215
2.51667	0.88356		2.51667	0.21
2.525	0.88699		2.525	0.23
2.53333	0.88699		2.53333	0.23
2.54167	0.89041		2.54167	0.215
2.55	0.88699		2.55	0.225
2.55833	0.89726		2.55833	0.22
2.56667	0.88699		2.56667	0.22
2.575	0.87671		2.575	0.24
2.58333	0.88699		2.58333	0.22
2.59167	0.91096		2.59167	0.21
2.6	0.91438		2.6	0.22
2.60833	0.90753		2.60833	0.235
2.61667	0.89726		2.61667	0.225
2.625	0.90068		2.625	0.215
2.63333	0.90411		2.63333	0.215
2.64167	0.88356		2.64167	0.225
2.65	0.89726		2.65	0.19
2.65833	0.89041		2.65833	0.185
2.66667	0.88699		2.66667	0.17
2.675	0.90068		2.675	0.215
2.68333	0.90411		2.68333	0.21
2.69167	0.90411		2.69167	0.225
2.7	0.90411		2.7	0.235
2.70833	0.89726		2.70833	0.23
2.71667	0.89041		2.71667	0.215
2.725	0.90411		2.725	0.215
2.73333	0.91438		2.73333	0.21
2.74167	0.90411		2.74167	0.215
2.75	0.91096		2.75	0.215
2.75833	0.92466		2.75833	0.215
2.76667	0.90753		2.76667	0.225
2.775	0.89726		2.775	0.225
2.78333	0.90753		2.78333	0.21
2.79167	0.91438		2.79167	0.18
2.8	0.91781		2.8	0.185
2.80833	0.90753		2.80833	0.205
2.81667	0.90068		2.81667	0.19
2.825	0.90753		2.825	0.175
2.83333	0.91438		2.83333	0.175
2.84167	0.90753		2.84167	0.185
2.85	0.91096		2.85	0.205
2.85833	0.91096		2.85833	0.21
2.86667	0.91096		2.86667	0.21
2.875	0.92808		2.875	0.19
2.88333	0.94178		2.88333	0.22
2.89167	0.92466		2.89167	0.24
2.9	0.92466		2.9	0.215
2.90833	0.93151		2.90833	0.215
2.91667	0.91438		2.91667	0.21
2.925	0.91096		2.925	0.225
2.93333	0.91438		2.93333	0.2
2.94167	0.93493		2.94167	0.195
2.95	0.93493		2.95	0.205
2.95833	0.92808		2.95833	0.205
2.96667	0.92808		2.96667	0.2
2.975	0.93151		2.975	0.205
2.98333	0.93836		2.98333	0.175
2.99167	0.92808		2.99167	0.19
3	0.92808		3	0.185
3.00833	0.94178		3.00833	0.2
3.01667	0.94178		3.01667	0.205
3.025	0.93493		3.025	0.205
3.03333	0.92808		3.03333	0.195
3.04167	0.93151		3.04167	0.205
3.05	0.92808		3.05	0.205
3.05833	0.92466		3.05833	0.205
3.06667	0.92466		3.06667	0.225
3.075	0.93493		3.075	0.235
3.08333	0.93493		3.08333	0.21
3.09167	0.94521		3.09167	0.205
3.1	0.94178		3.1	0.205
3.10833	0.92808		3.10833	0.185
3.11667	0.93493		3.11667	0.18
3.125	0.94178		3.125	0.21
3.13333	0.94863		3.13333	0.22
3.14167	0.94521		3.14167	0.22
3.15	0.95205		3.15	0.235
3.15833	0.95205		3.15833	0.23
3.16667	0.94863		3.16667	0.215
3.175	0.95205		3.175	0.2
3.18333	0.93151		3.18333	0.22
3.19167	0.94521		3.19167	0.24
3.2	0.9589		3.2	0.255
3.20833	0.94863		3.20833	0.25
3.21667	0.95205		3.21667	0.26
3.225	0.94863		3.225	0.225
3.23333	0.94178		3.23333	0.21
3.24167	0.93151		3.24167	0.22
3.25	0.93493		3.25	0.2
3.25833	0.93836		3.25833	0.205
3.26667	0.94863		3.26667	0.235
3.275	0.94178		3.275	0.255
3.28333	0.94178		3.28333	0.24
3.29167	0.94863		3.29167	0.25
3.3	0.94863		3.3	0.24
3.30833	0.95205		3.30833	0.235
3.31667	0.95205		3.31667	0.24
3.325	0.93836		3.325	0.245
3.33333	0.93493		3.33333	0.22
3.34167	0.93836		3.34167	0.23
3.35	0.96233		3.35	0.225
3.35833	0.95548		3.35833	0.22
3.36667	0.95548		3.36667	0.24
3.375	0.94178		3.375	0.235
3.38333	0.94863		3.38333	0.23
3.39167	0.94521		3.39167	0.23
3.4	0.96233		3.4	0.225
3.40833	0.95548		3.40833	0.215
3.41667	0.94863		3.41667	0.195
3.425	0.96575		3.425	0.24
3.43333	0.96233		3.43333	0.24
3.44167	0.96575		3.44167	0.25
3.45	0.96233		3.45	0.27
3.45833	0.95548		3.45833	0.28
3.46667	0.96918		3.46667	0.255
3.475	0.9589		3.475	0.23
3.48333	0.96233		3.48333	0.215
3.49167	0.96575		3.49167	0.215
3.5	0.96233		3.5	0.245
3.50833	0.96233		3.50833	0.26
3.51667	0.96233		3.51667	0.26
3.525	0.93151		3.525	0.26
3.53333	0.94521		3.53333	0.265
3.54167	0.96918		3.54167	0.29
3.55	0.9589		3.55	0.265
3.55833	0.97603		3.55833	0.265
3.56667	0.96918		3.56667	0.29
3.575	0.96575		3.575	0.27
3.58333	0.96575		3.58333	0.265
3.59167	0.96575		3.59167	0.255
3.6	0.9589		3.6	0.26
3.60833	0.96575		3.60833	0.26
3.61667	0.98288		3.61667	0.26
3.625	0.96918		3.625	0.28
3.63333	0.98288		3.63333	0.28
3.64167	0.96918		3.64167	0.275
3.65	0.9726		3.65	0.27
3.65833	0.97603		3.65833	0.275
3.66667	0.97603		3.66667	0.275
3.675	0.96918		3.675	0.265
3.68333	0.9589		3.68333	0.26
3.69167	0.97603		3.69167	0.26
3.7	0.9726		3.7	0.275
3.70833	0.97603		3.70833	0.255
3.71667	0.96918		3.71667	0.275
3.725	0.95548		3.725	0.3
3.73333	0.96918		3.73333	0.29
3.74167	0.96918		3.74167	0.29
3.75	0.9726		3.75	0.28
3.75833	0.97945		3.75833	0.285
3.76667	0.97603		3.76667	0.275
3.775	0.98288		3.775	0.27
3.78333	0.96918		3.78333	0.305
3.79167	0.9726		3.79167	0.31
3.8	0.9726		3.8	0.31
3.80833	0.9863		3.80833	0.3
3.81667	0.9726		3.81667	0.29
3.825	0.9863		3.825	0.28
3.83333	0.9863		3.83333	0.28
3.84167	0.97603		3.84167	0.28
3.85	0.97945		3.85	0.29
3.85833	0.97603		3.85833	0.285
3.86667	0.97945		3.86667	0.28
3.875	0.9863		3.875	0.285
3.88333	0.99315		3.88333	0.29
3.89167	0.98973		3.89167	0.29
3.9	0.97945		3.9	0.29
3.90833	0.98973		3.90833	0.295
3.91667	0.98973		3.91667	0.305
3.925	0.99658		3.925	0.285
3.93333	0.99658		3.93333	0.285
3.94167	1.00342		3.94167	0.275
3.95	0.99315		3.95	0.275
3.95833	0.97603		3.95833	0.27
3.96667	0.9863		3.96667	0.305
3.975	0.98973		3.975	0.29
3.98333	0.98973		3.98333	0.29
3.99167	1		3.99167	0.29
4	0.99658		4	0.295
4.00833	1		4.00833	0.295
4.01667	1.00685		4.01667	0.28
4.025	1.00342		4.025	0.295
4.03333	1		4.03333	0.3
4.04167	1.00342		4.04167	0.315
4.05	1.00342		4.05	0.305
4.05833	1.00342		4.05833	0.32
4.06667	0.99315		4.06667	0.305
4.075	0.99315		4.075	0.3
4.08333	1.00342		4.08333	0.3
4.09167	0.99315		4.09167	0.275
4.1	1		4.1	0.295
4.10833	0.99658		4.10833	0.305
4.11667	1.00685		4.11667	0.295
4.125	1.00685		4.125	0.29
4.13333	1.0137		4.13333	0.285
4.14167	1.01027		4.14167	0.28
4.15	1.00342		4.15	0.3
4.15833	0.99658		4.15833	0.325
4.16667	0.98973		4.16667	0.3
4.175	0.97945		4.175	0.325
4.18333	0.98973		4.18333	0.33
4.19167	0.99315		4.19167	0.32
4.2	1		4.2	0.305
4.20833	1.00342		4.20833	0.315
4.21667	1.01712		4.21667	0.315
4.225	1.0137		4.225	0.32
4.23333	0.99315		4.23333	0.315
4.24167	1.01027		4.24167	0.305
4.25	1.01027		4.25	0.31
4.25833	1.01712		4.25833	0.315
4.26667	1.01712		4.26667	0.32
4.275	1.0137		4.275	0.33
4.28333	1.02055		4.28333	0.315
4.29167	1.00685		4.29167	0.3
4.3	1.01027		4.3	0.305
4.30833	1.00685		4.30833	0.32
4.31667	1.02055		4.31667	0.335
4.325	1.02397		4.325	0.32
4.33333	1.0137		4.33333	0.325
4.34167	1.02055		4.34167	0.33
4.35	1.02397		4.35	0.315
4.35833	1.02397		4.35833	0.33
4.36667	1.00685		4.36667	0.34
4.375	0.99658		4.375	0.335
4.38333	1.00685		4.38333	0.335
4.39167	1.0137		4.39167	0.315
4.4	1.0274		4.4	0.33
4.40833	1.0274		4.40833	0.32
4.41667	1.02055		4.41667	0.325
4.425	1.01712		4.425	0.33
4.43333	1.01712		4.43333	0.32
4.44167	1.0137		4.44167	0.35
4.45	1.02397		4.45	0.325
4.45833	1.03082		4.45833	0.32
4.46667	1.02397		4.46667	0.325
4.475	1.02397		4.475	0.325
4.48333	1.03767		4.48333	0.36
4.49167	1.03767		4.49167	0.34
4.5	1.0274		4.5	0.325
4.50833	1.02055		4.50833	0.325
4.51667	1.01027		4.51667	0.325
4.525	1.01027		4.525	0.32
4.53333	1.02397		4.53333	0.315
4.54167	1.02055		4.54167	0.31
4.55	1.02397		4.55	0.315
4.55833	1.02397		4.55833	0.325
4.56667	1.0137		4.56667	0.325
4.575	1.01027		4.575	0.32
4.58333	1.0137		4.58333	0.325
4.59167	1.02055		4.59167	0.34
4.6	1.01712		4.6	0.35
4.60833	1.02055		4.60833	0.34
4.61667	1.03425		4.61667	0.33
4.625	1.02397		4.625	0.345
4.63333	1.03082		4.63333	0.34
4.64167	1.03082		4.64167	0.335
4.65	1.03767		4.65	0.34
4.65833	1.03082		4.65833	0.325
4.66667	1.02055		4.66667	0.335
4.675	1.01712		4.675	0.345
4.68333	1.0274		4.68333	0.345
4.69167	1.03767		4.69167	0.355
4.7	1.0274		4.7	0.35
4.70833	1.03082		4.70833	0.375
4.71667	1.03425		4.71667	0.365
4.725	1.0274		4.725	0.34
4.73333	1.03082		4.73333	0.36
4.74167	1.03425		4.74167	0.365
4.75	1.01712		4.75	0.345
4.75833	1.03082		4.75833	0.345
4.76667	1.03082		4.76667	0.34
4.775	1.03767		4.775	0.365
4.78333	1.0274		4.78333	0.38
4.79167	1.03425		4.79167	0.365
4.8	1.03767		4.8	0.365
4.80833	1.03425		4.80833	0.38
4.81667	1.04452		4.81667	0.385
4.825	1.04795		4.825	0.37
4.83333	1.05479		4.83333	0.375
4.84167	1.04452		4.84167	0.37
4.85	1.04452		4.85	0.37
4.85833	1.03425		4.85833	0.365
4.86667	1.0411		4.86667	0.355
4.875	1.03425		4.875	0.365
4.88333	1.05479		4.88333	0.35
4.89167	1.05479		4.89167	0.38
4.9	1.05137		4.9	0.36
4.90833	1.04795		4.90833	0.365
4.91667	1.04795		4.91667	0.365
4.925	1.04795		4.925	0.37
4.93333	1.03767		4.93333	0.355
4.94167	1.04795		4.94167	0.37
4.95	1.04795		4.95	0.365
4.95833	1.04795		4.95833	0.355
4.96667	1.05137		4.96667	0.355
4.975	1.0411		4.975	0.36
4.98333	1.03425		4.98333	0.36
4.99167	1.04452		4.99167	0.365
5	1.0411		5	0.35
5.00833	1.0411		5.00833	0.345
5.01667	1.04452		5.01667	0.34
5.025	1.04795		5.025	0.33
5.03333	1.04452		5.03333	0.36
5.04167	1.05137		5.04167	0.36
5.05	1.04795		5.05	0.355
5.05833	1.04452		5.05833	0.375
5.06667	1.06164		5.06667	0.375
5.075	1.04452		5.075	0.365
5.08333	1.03767		5.08333	0.355
5.09167	1.03425		5.09167	0.365
5.1	1.03767		5.1	0.38
5.10833	1.04795		5.10833	0.365
5.11667	1.05479		5.11667	0.375
5.125	1.05822		5.125	0.39
5.13333	1.05137		5.13333	0.4
5.14167	1.06507		5.14167	0.405
5.15	1.06164		5.15	0.395
5.15833	1.06507		5.15833	0.4
5.16667	1.05822		5.16667	0.39
5.175	1.06849		5.175	0.39
5.18333	1.06507		5.18333	0.365
5.19167	1.06507		5.19167	0.395
5.2	1.06164		5.2	0.39
5.20833	1.06164		5.20833	0.38
5.21667	1.05479		5.21667	0.385
5.225	1.07192		5.225	0.38
5.23333	1.06507		5.23333	0.39
5.24167	1.06849		5.24167	0.385
5.25	1.07877		5.25	0.395
5.25833	1.06164		5.25833	0.4
5.26667	1.06164		5.26667	0.4
5.275	1.05822		5.275	0.39
5.28333	1.06507		5.28333	0.385
5.29167	1.07534		5.29167	0.385
5.3	1.04795		5.3	0.39
5.30833	1.04452		5.30833	0.385
5.31667	1.03767		5.31667	0.38
5.325	1.05479		5.325	0.4
5.33333	1.04795		5.33333	0.375
5.34167	1.05479		5.34167	0.39
5.35	1.06849		5.35	0.375
5.35833	1.06849		5.35833	0.385
5.36667	1.06164		5.36667	0.37
5.375	1.07534		5.375	0.395
5.38333	1.07192		5.38333	0.38
5.39167	1.07192		5.39167	0.4
5.4	1.07877		5.4	0.405
5.40833	1.08562		5.40833	0.375
5.41667	1.07192		5.41667	0.37
5.425	1.07192		5.425	0.405
5.43333	1.07192		5.43333	0.375
5.44167	1.05479		5.44167	0.395
5.45	1.03767		5.45	0.405
5.45833	1.05137		5.45833	0.42
5.46667	1.04452		5.46667	0.395
5.475	1.06849		5.475	0.425
5.48333	1.06507		5.48333	0.44
5.49167	1.07192		5.49167	0.44
5.5	1.06849		5.5	0.43
5.50833	1.06164		5.50833	0.44
5.51667	1.05479		5.51667	0.43
5.525	1.04452		5.525	0.42
5.53333	1.04452		5.53333	0.405
5.54167	1.06164		5.54167	0.405
5.55	1.06507		5.55	0.4
5.55833	1.06164		5.55833	0.395
5.56667	1.06849		5.56667	0.38
5.575	1.09247		5.575	0.4
5.58333	1.07534		5.58333	0.42
5.59167	1.06849		5.59167	0.405
5.6	1.07192		5.6	0.395
5.60833	1.07192		5.60833	0.395
5.61667	1.06164		5.61667	0.4
5.625	1.06507		5.625	0.405
5.63333	1.05822		5.63333	0.415
5.64167	1.05137		5.64167	0.42
5.65	1.05479		5.65	0.41
5.65833	1.05479		5.65833	0.415
5.66667	1.06164		5.66667	0.41
5.675	1.06849		5.675	0.405
5.68333	1.07534		5.68333	0.4
5.69167	1.06849		5.69167	0.41
5.7	1.07192		5.7	0.41
5.70833	1.07192		5.70833	0.42
5.71667	1.07534		5.71667	0.415
5.725	1.06849		5.725	0.415
5.73333	1.06849		5.73333	0.415
5.74167	1.07534		5.74167	0.425
5.75	1.07877		5.75	0.425
5.75833	1.06507		5.75833	0.42
5.76667	1.07877		5.76667	0.425
5.775	1.09247		5.775	0.435
5.78333	1.08219		5.78333	0.44
5.79167	1.08219		5.79167	0.42
5.8	1.07877		5.8	0.43
5.80833	1.06849		5.80833	0.42
5.81667	1.08219		5.81667	0.435
5.825	1.07534		5.825	0.425
5.83333	1.07192		5.83333	0.395
5.84167	1.08219		5.84167	0.4
5.85	1.08904		5.85	0.405
5.85833	1.07877		5.85833	0.42
5.86667	1.08219		5.86667	0.425
5.875	1.06164		5.875	0.42
5.88333	1.06849		5.88333	0.42
5.89167	1.06507		5.89167	0.42
5.9	1.06164		5.9	0.44
5.90833	1.06849		5.90833	0.42
5.91667	1.05479		5.91667	0.44
5.925	1.04795		5.925	0.44
5.93333	1.05822		5.93333	0.425
5.94167	1.06849		5.94167	0.43
5.95	1.07877		5.95	0.43
5.95833	1.08219		5.95833	0.415
5.96667	1.07192		5.96667	0.395
5.975	1.06849		5.975	0.395
5.98333	1.07877		5.98333	0.4
5.99167	1.08562		5.99167	0.42
6	1.08904		6	0.43
6.00833	1.08904		6.00833	0.415
6.01667	1.08219		6.01667	0.445
6.025	1.08219		6.025	0.46
6.03333	1.08562		6.03333	0.45
6.04167	1.08562		6.04167	0.445
6.05	1.06507		6.05	0.43
6.05833	1.05822		6.05833	0.445
6.06667	1.05822		6.06667	0.45
6.075	1.08219		6.075	0.435
6.08333	1.07534		6.08333	0.43
6.09167	1.05137		6.09167	0.435
6.1	1.06507		6.1	0.44
6.10833	1.07877		6.10833	0.45
6.11667	1.07192		6.11667	0.455
6.125	1.08219		6.125	0.44
6.13333	1.07877		6.13333	0.42
6.14167	1.07534		6.14167	0.405
6.15	1.08219		6.15	0.395
6.15833	1.08219		6.15833	0.415
6.16667	1.09589		6.16667	0.41
6.175	1.09932		6.175	0.42
6.18333	1.08904		6.18333	0.415
6.19167	1.07877		6.19167	0.4
6.2	1.07877		6.2	0.415
6.20833	1.07192		6.20833	0.45
6.21667	1.07534		6.21667	0.46
6.225	1.07877		6.225	0.445
6.23333	1.08562		6.23333	0.45
6.24167	1.08904		6.24167	0.455
6.25	1.07877		6.25	0.45
6.25833	1.08219		6.25833	0.44
6.26667	1.07877		6.26667	0.43
6.275	1.08904		6.275	0.44
6.28333	1.09589		6.28333	0.43
6.29167	1.10616		6.29167	0.43
6.3	1.10274		6.3	0.44
6.30833	1.08562		6.30833	0.445
6.31667	1.08219		6.31667	0.45
6.325	1.07534		6.325	0.46
6.33333	1.08904		6.33333	0.455
6.34167	1.09589		6.34167	0.45
6.35	1.08904		6.35	0.45
6.35833	1.08562		6.35833	0.45
6.36667	1.07877		6.36667	0.45
6.375	1.09932		6.375	0.445
6.38333	1.08219		6.38333	0.455
6.39167	1.08562		6.39167	0.46
6.4	1.10274		6.4	0.46
6.40833	1.08904		6.40833	0.485
6.41667	1.09247		6.41667	0.485
6.425	1.08904		6.425	0.47
6.43333	1.08562		6.43333	0.45
6.44167	1.08219		6.44167	0.445
6.45	1.10616		6.45	0.45
6.45833	1.09589		6.45833	0.44
6.46667	1.09589		6.46667	0.455
6.475	1.09589		6.475	0.465
6.48333	1.07534		6.48333	0.465
6.49167	1.06507		6.49167	0.475
6.5	1.07877		6.5	0.48
6.50833	1.08219		6.50833	0.475
6.51667	1.08904		6.51667	0.465
6.525	1.06849		6.525	0.475
6.53333	1.08904		6.53333	0.485
6.54167	1.08562		6.54167	0.47
6.55	1.09247		6.55	0.475
6.55833	1.08562		6.55833	0.475
6.56667	1.09247		6.56667	0.485
6.575	1.08904		6.575	0.465
6.58333	1.09247		6.58333	0.46
6.59167	1.08219		6.59167	0.47
6.6	1.07192		6.6	0.445
6.60833	1.07192		6.60833	0.42
6.61667	1.07877		6.61667	0.43
6.625	1.07534		6.625	0.45
6.63333	1.07534		6.63333	0.455
6.64167	1.09589		6.64167	0.475
6.65	1.07534		6.65	0.47
6.65833	1.06507		6.65833	0.47
6.66667	1.07534		6.66667	0.48
6.675	1.08219		6.675	0.485
6.68333	1.07192		6.68333	0.485
6.69167	1.08904		6.69167	0.485
6.7	1.09589		6.7	0.49
6.70833	1.08562		6.70833	0.495
6.71667	1.08219		6.71667	0.495
6.725	1.08562		6.725	0.48
6.73333	1.09247		6.73333	0.485
6.74167	1.08219		6.74167	0.475
6.75	1.08904		6.75	0.495
6.75833	1.09247		6.75833	0.49
6.76667	1.08562		6.76667	0.46
6.775	1.07534		6.775	0.465
6.78333	1.07192		6.78333	0.46
6.79167	1.07534		6.79167	0.475
6.8	1.09247		6.8	0.455
6.80833	1.09589		6.80833	0.47
6.81667	1.08904		6.81667	0.475
6.825	1.10959		6.825	0.48
6.83333	1.09932		6.83333	0.48
6.84167	1.09589		6.84167	0.51
6.85	1.08562		6.85	0.505
6.85833	1.08562		6.85833	0.495
6.86667	1.08904		6.86667	0.48
6.875	1.09589		6.875	0.495
6.88333	1.10274		6.88333	0.5
6.89167	1.09932		6.89167	0.51
6.9	1.09589		6.9	0.495
6.90833	1.08562		6.90833	0.49
6.91667	1.09932		6.91667	0.49
6.925	1.09932		6.925	0.505
6.93333	1.09589		6.93333	0.515
6.94167	1.09932		6.94167	0.515
6.95	1.08904		6.95	0.49
6.95833	1.08562		6.95833	0.5
6.96667	1.08562		6.96667	0.5
6.975	1.09247		6.975	0.495
6.98333	1.08562		6.98333	0.485
6.99167	1.09247		6.99167	0.49
7	1.08562		7	0.495
7.00833	1.08904		7.00833	0.48
7.01667	1.08904		7.01667	0.49
7.025	1.08219		7.025	0.505
7.03333	1.10274		7.03333	0.515
7.04167	1.08904		7.04167	0.505
7.05	1.10616		7.05	0.495
7.05833	1.11644		7.05833	0.495
7.06667	1.11644		7.06667	0.5
7.075	1.10616		7.075	0.505
7.08333	1.09589		7.08333	0.515
7.09167	1.09247		7.09167	0.505
7.1	1.10959		7.1	0.485
7.10833	1.10959		7.10833	0.475
7.11667	1.09932		7.11667	0.48
7.125	1.09589		7.125	0.48
7.13333	1.09247		7.13333	0.47
7.14167	1.07877		7.14167	0.495
7.15	1.08219		7.15	0.52
7.15833	1.08904		7.15833	0.5
7.16667	1.09247		7.16667	0.485
7.175	1.08562		7.175	0.485
7.18333	1.09247		7.18333	0.485
7.19167	1.08904		7.19167	0.49
7.2	1.10274		7.2	0.49
7.20833	1.08904		7.20833	0.48
7.21667	1.09589		7.21667	0.465
7.225	1.10274		7.225	0.48
7.23333	1.09589		7.23333	0.49
7.24167	1.09589		7.24167	0.485
7.25	1.09589		7.25	0.505
7.25833	1.09589		7.25833	0.51
7.26667	1.10274		7.26667	0.505
7.275	1.08904		7.275	0.52
7.28333	1.09589		7.28333	0.52
7.29167	1.07877		7.29167	0.525
7.3	1.06849		7.3	0.51
7.30833	1.07534		7.30833	0.505
7.31667	1.06849		7.31667	0.495
7.325	1.07877		7.325	0.495
7.33333	1.08562		7.33333	0.52
7.34167	1.07192		7.34167	0.52
7.35	1.07534		7.35	0.535
7.35833	1.09589		7.35833	0.545
7.36667	1.10274		7.36667	0.555
7.375	1.10274		7.375	0.53
7.38333	1.10274		7.38333	0.505
7.39167	1.10616		7.39167	0.5
7.4	1.10959		7.4	0.5
7.40833	1.10274		7.40833	0.515
7.41667	1.10274		7.41667	0.505
7.425	1.09247		7.425	0.5
7.43333	1.10616		7.43333	0.51
7.44167	1.10616		7.44167	0.52
7.45	1.10616		7.45	0.53
7.45833	1.09932		7.45833	0.505
7.46667	1.09932		7.46667	0.53
7.475	1.10274		7.475	0.535
7.48333	1.10959		7.48333	0.54
7.49167	1.10274		7.49167	0.535
7.5	1.10274		7.5	0.555
7.50833	1.08562		7.50833	0.54
7.51667	1.08904		7.51667	0.53
7.525	1.08904		7.525	0.515
7.53333	1.08562		7.53333	0.51
7.54167	1.07877		7.54167	0.53
7.55	1.07877		7.55	0.53
7.55833	1.08562		7.55833	0.525
7.56667	1.08562		7.56667	0.515
7.575	1.09932		7.575	0.485
7.58333	1.09932		7.58333	0.51
7.59167	1.11644		7.59167	0.485
7.6	1.10616		7.6	0.51
7.60833	1.10274		7.60833	0.5
7.61667	1.09247		7.61667	0.52
7.625	1.10274		7.625	0.51
7.63333	1.11301		7.63333	0.515
7.64167	1.10616		7.64167	0.51
7.65	1.09589		7.65	0.505
7.65833	1.08562		7.65833	0.52
7.66667	1.07877		7.66667	0.52
7.675	1.08219		7.675	0.505
7.68333	1.09247		7.68333	0.505
7.69167	1.10274		7.69167	0.53
7.7	1.09932		7.7	0.54
7.70833	1.08904		7.70833	0.54
7.71667	1.08904		7.71667	0.52
7.725	1.09932		7.725	0.49
7.73333	1.09932		7.73333	0.5
7.74167	1.11301		7.74167	0.515
7.75	1.09932		7.75	0.52
7.75833	1.09932		7.75833	0.515
7.76667	1.09247		7.76667	0.545
7.775	1.08904		7.775	0.54
7.78333	1.08904		7.78333	0.53
7.79167	1.09247		7.79167	0.53
7.8	1.10274		7.8	0.535
7.80833	1.09932		7.80833	0.51
7.81667	1.10616		7.81667	0.515
7.825	1.10959		7.825	0.535
7.83333	1.09247		7.83333	0.515
7.84167	1.10959		7.84167	0.515
7.85	1.13356		7.85	0.52
7.85833	1.12671		7.85833	0.525
7.86667	1.11301		7.86667	0.51
7.875	1.09932		7.875	0.52
7.88333	1.10274		7.88333	0.535
7.89167	1.09589		7.89167	0.52
7.9	1.11644		7.9	0.53
7.90833	1.11986		7.90833	0.54
7.91667	1.10959		7.91667	0.535
7.925	1.11986		7.925	0.565
7.93333	1.10616		7.93333	0.555
7.94167	1.11301		7.94167	0.54
7.95	1.12329		7.95	0.53
7.95833	1.11986		7.95833	0.51
7.96667	1.09932		7.96667	0.505
7.975	1.09932		7.975	0.51
7.98333	1.11301		7.98333	0.53
7.99167	1.10959		7.99167	0.525
8	1.11986		8	0.54
8.00833	1.10959		8.00833	0.54
8.01667	1.10959		8.01667	0.525
8.025	1.11301		8.025	0.53
8.03333	1.11644		8.03333	0.53
8.04167	1.09589		8.04167	0.525
8.05	1.08904		8.05	0.54
8.05833	1.09932		8.05833	0.53
8.06667	1.09589		8.06667	0.535
8.075	1.10959		8.075	0.53
8.08333	1.10959		8.08333	0.54
8.09167	1.10959		8.09167	0.525
8.1	1.09247		8.1	0.515
8.10833	1.08562		8.10833	0.49
8.11667	1.10959		8.11667	0.495
8.125	1.11301		8.125	0.505
8.13333	1.10616		8.13333	0.525
8.14167	1.10616		8.14167	0.505
8.15	1.10274		8.15	0.51
8.15833	1.08904		8.15833	0.5
8.16667	1.08562		8.16667	0.505
8.175	1.09589		8.175	0.505
8.18333	1.09247		8.18333	0.5
8.19167	1.09247		8.19167	0.53
8.2	1.10959		8.2	0.52
8.20833	1.11301		8.20833	0.515
8.21667	1.09247		8.21667	0.52
8.225	1.10274		8.225	0.52
8.23333	1.09247		8.23333	0.525
8.24167	1.10616		8.24167	0.54
8.25	1.10959		8.25	0.5
8.25833	1.10616		8.25833	0.525
8.26667	1.10274		8.26667	0.52
8.275	1.09932		8.275	0.52
8.28333	1.10959		8.28333	0.515
8.29167	1.13014		8.29167	0.52
8.3	1.12329		8.3	0.53
8.30833	1.10959		8.30833	0.525
8.31667	1.10959		8.31667	0.52
8.325	1.10616		8.325	0.52
8.33333	1.11986		8.33333	0.535
8.34167	1.11986		8.34167	0.54
8.35	1.11301		8.35	0.545
8.35833	1.11301		8.35833	0.52
8.36667	1.10959		8.36667	0.53
8.375	1.09932		8.375	0.525
8.38333	1.10274		8.38333	0.51
8.39167	1.11301		8.39167	0.52
8.4	1.11644		8.4	0.53
8.40833	1.11301		8.40833	0.54
8.41667	1.10616		8.41667	0.55
8.425	1.10959		8.425	0.535
8.43333	1.10274		8.43333	0.535
8.44167	1.09589		8.44167	0.535
8.45	1.10274		8.45	0.51
8.45833	1.10616		8.45833	0.52
8.46667	1.10959		8.46667	0.51
8.475	1.10959		8.475	0.5
8.48333	1.11644		8.48333	0.53
8.49167	1.10616		8.49167	0.555
8.5	1.10959		8.5	0.565
8.50833	1.10616		8.50833	0.56
8.51667	1.10616		8.51667	0.555
8.525	1.09932		8.525	0.555
8.53333	1.09932		8.53333	0.57
8.54167	1.10274		8.54167	0.56
8.55	1.11301		8.55	0.55
8.55833	1.09589		8.55833	0.56
8.56667	1.08562		8.56667	0.565
8.575	1.08562		8.575	0.55
8.58333	1.08219		8.58333	0.54
8.59167	1.09932		8.59167	0.535
8.6	1.10959		8.6	0.55
8.60833	1.10959		8.60833	0.575
8.61667	1.10616		8.61667	0.57
8.625	1.10274		8.625	0.545
8.63333	1.10274		8.63333	0.545
8.64167	1.10616		8.64167	0.555
8.65	1.10274		8.65	0.56
8.65833	1.11644		8.65833	0.55
8.66667	1.11644		8.66667	0.54
8.675	1.10616		8.675	0.525
8.68333	1.10274		8.68333	0.525
8.69167	1.10274		8.69167	0.515
8.7	1.09589		8.7	0.52
8.70833	1.10274		8.70833	0.56
8.71667	1.11301		8.71667	0.55
8.725	1.09589		8.725	0.56
8.73333	1.08562		8.73333	0.55
8.74167	1.07877		8.74167	0.565
8.75	1.08904		8.75	0.555
8.75833	1.08562		8.75833	0.54
8.76667	1.10274		8.76667	0.55
8.775	1.09589		8.775	0.54
8.78333	1.11301		8.78333	0.52
8.79167	1.11644		8.79167	0.545
8.8	1.11986		8.8	0.535
8.80833	1.10959		8.80833	0.53
8.81667	1.11986		8.81667	0.535
8.825	1.11644		8.825	0.54
8.83333	1.10616		8.83333	0.555
8.84167	1.10274		8.84167	0.56
8.85	1.11301		8.85	0.555
8.85833	1.10616		8.85833	0.54
8.86667	1.10274		8.86667	0.535
8.875	1.09932		8.875	0.535
8.88333	1.07877		8.88333	0.555
8.89167	1.08904		8.89167	0.56
8.9	1.08562		8.9	0.565
8.90833	1.09589		8.90833	0.565
8.91667	1.09589		8.91667	0.58
8.925	1.10959		8.925	0.57
8.93333	1.08904		8.93333	0.575
8.94167	1.10616		8.94167	0.57
8.95	1.10616		8.95	0.57
8.95833	1.10616		8.95833	0.56
8.96667	1.09247		8.96667	0.555
8.975	1.09589		8.975	0.565
8.98333	1.09932		8.98333	0.56
8.99167	1.09589		8.99167	0.55
9	1.09932		9	0.545
9.00833	1.09589		9.00833	0.53
9.01667	1.09932		9.01667	0.54
9.025	1.10274		9.025	0.535
9.03333	1.09932		9.03333	0.535
9.04167	1.09932		9.04167	0.53
9.05	1.09247		9.05	0.525
9.05833	1.09247		9.05833	0.545
9.06667	1.09589		9.06667	0.545
9.075	1.10274		9.075	0.53
9.08333	1.10274		9.08333	0.545
9.09167	1.10959		9.09167	0.53
9.1	1.10959		9.1	0.555
9.10833	1.10616		9.10833	0.555
9.11667	1.11986		9.11667	0.545
9.125	1.11986		9.125	0.56
9.13333	1.10616		9.13333	0.56
9.14167	1.10959		9.14167	0.55
9.15	1.09932		9.15	0.555
9.15833	1.09589		9.15833	0.54
9.16667	1.09589		9.16667	0.535
9.175	1.09589		9.175	0.55
9.18333	1.10616		9.18333	0.53
9.19167	1.09589		9.19167	0.525
9.2	1.10616		9.2	0.545
9.20833	1.10274		9.20833	0.56
9.21667	1.09932		9.21667	0.57
9.225	1.10959		9.225	0.55
9.23333	1.11301		9.23333	0.545
9.24167	1.10274		9.24167	0.54
9.25	1.09247		9.25	0.525
9.25833	1.09247		9.25833	0.53
9.26667	1.10274		9.26667	0.545
9.275	1.09247		9.275	0.53
9.28333	1.10274		9.28333	0.54
9.29167	1.10959		9.29167	0.56
9.3	1.10274		9.3	0.545
9.30833	1.09932		9.30833	0.56
9.31667	1.10616		9.31667	0.58
9.325	1.10616		9.325	0.585
9.33333	1.10616		9.33333	0.58
9.34167	1.10959		9.34167	0.565
9.35	1.10616		9.35	0.55
9.35833	1.10274		9.35833	0.555
9.36667	1.09932		9.36667	0.555
9.375	1.10959		9.375	0.555
9.38333	1.09589		9.38333	0.535
9.39167	1.08904		9.39167	0.535
9.4	1.09589		9.4	0.53
9.40833	1.10616		9.40833	0.55
9.41667	1.11301		9.41667	0.54
9.425	1.10616		9.425	0.555
9.43333	1.11301		9.43333	0.57
9.44167	1.10274		9.44167	0.575
9.45	1.10274		9.45	0.565
9.45833	1.08904		9.45833	0.575
9.46667	1.09247		9.46667	0.59
9.475	1.09247		9.475	0.585
9.48333	1.09589		9.48333	0.58
9.49167	1.09247		9.49167	0.57
9.5	1.08562		9.5	0.555
9.50833	1.09932		9.50833	0.55
9.51667	1.10274		9.51667	0.55
9.525	1.10274		9.525	0.55
9.53333	1.11301		9.53333	0.535
9.54167	1.10959		9.54167	0.53
9.55	1.11986		9.55	0.535
9.55833	1.11301		9.55833	0.545
9.56667	1.10616		9.56667	0.55
9.575	1.10616		9.575	0.565
9.58333	1.10274		9.58333	0.585
9.59167	1.10616		9.59167	0.575
9.6	1.10959		9.6	0.57
9.60833	1.09589		9.60833	0.57
9.61667	1.10616		9.61667	0.555
9.625	1.10616		9.625	0.58
9.63333	1.10274		9.63333	0.555
9.64167	1.09589		9.64167	0.565
9.65	1.08219		9.65	0.56
9.65833	1.08562		9.65833	0.575
9.66667	1.09932		9.66667	0.57
9.675	1.10959		9.675	0.56
9.68333	1.10616		9.68333	0.555
9.69167	1.10616		9.69167	0.555
9.7	1.10959		9.7	0.55
9.70833	1.10959		9.70833	0.55
9.71667	1.10959		9.71667	0.555
9.725	1.11986		9.725	0.565
9.73333	1.10616		9.73333	0.55
9.74167	1.10274		9.74167	0.545
9.75	1.11986		9.75	0.56
9.75833	1.11986		9.75833	0.57
9.76667	1.11644		9.76667	0.575
9.775	1.11986		9.775	0.565
9.78333	1.10274		9.78333	0.57
9.79167	1.10616		9.79167	0.555
9.8	1.11986		9.8	0.565
9.80833	1.10274		9.80833	0.565
9.81667	1.10616		9.81667	0.555
9.825	1.10959		9.825	0.56
9.83333	1.10274		9.83333	0.56
9.84167	1.09589		9.84167	0.555
9.85	1.10616		9.85	0.575
9.85833	1.10616		9.85833	0.565
9.86667	1.09589		9.86667	0.57
9.875	1.10959		9.875	0.545
9.88333	1.11986		9.88333	0.53
9.89167	1.11986		9.89167	0.525
9.9	1.11301		9.9	0.535
9.90833	1.11301		9.90833	0.54
9.91667	1.11301		9.91667	0.55
9.925	1.11644		9.925	0.565
9.93333	1.11644		9.93333	0.575
9.94167	1.10616		9.94167	0.58
9.95	1.09932		9.95	0.56
9.95833	1.09932		9.95833	0.555
9.96667	1.10274		9.96667	0.545
9.975	1.09247		9.975	0.555
9.98333	1.11301		9.98333	0.545
9.99167	1.11986		9.99167	0.555
10	1.11301		10	0.575
10.0083	1.11986		10.0083	0.57
10.0167	1.10959		10.0167	0.57
10.025	1.10959		10.025	0.6
10.0333	1.10959		10.0333	0.6
10.0417	1.13014		10.0417	0.605
10.05	1.11644		10.05	0.595
10.0583	1.11301		10.0583	0.58
10.0667	1.10959		10.0667	0.6
10.075	1.11644		10.075	0.585
10.0833	1.11986		10.0833	0.595
10.0917	1.11644		10.0917	0.59
10.1	1.10959		10.1	0.595
10.1083	1.10959		10.1083	0.595
10.1167	1.10616		10.1167	0.585
10.125	1.10274		10.125	0.565
10.1333	1.10959		10.1333	0.59
10.1417	1.09932		10.1417	0.575
10.15	1.12329		10.15	0.55
10.1583	1.11986		10.1583	0.56
10.1667	1.11301		10.1667	0.595
10.175	1.10959		10.175	0.58
10.1833	1.10959		10.1833	0.57
10.1917	1.09932		10.1917	0.56
10.2	1.08904		10.2	0.565
10.2083	1.09932		10.2083	0.545
10.2167	1.09932		10.2167	0.55
10.225	1.09589		10.225	0.585
10.2333	1.10274		10.2333	0.565
10.2417	1.09589		10.2417	0.575
10.25	1.10959		10.25	0.56
10.2583	1.10959		10.2583	0.565
10.2667	1.10959		10.2667	0.585
10.275	1.10274		10.275	0.585
10.2833	1.11301		10.2833	0.595
10.2917	1.10616		10.2917	0.595
10.3	1.10274		10.3	0.585
10.3083	1.10959		10.3083	0.58
10.3167	1.09932		10.3167	0.58
10.325	1.10616		10.325	0.585
10.3333	1.10616		10.3333	0.6
10.3417	1.11986		10.3417	0.59
10.35	1.10616		10.35	0.585
10.3583	1.10959		10.3583	0.6
10.3667	1.09932		10.3667	0.58
10.375	1.09932		10.375	0.575
10.3833	1.10616		10.3833	0.57
10.3917	1.10959		10.3917	0.585
10.4	1.10959		10.4	0.565
10.4083	1.09932		10.4083	0.57
10.4167	1.09932		10.4167	0.57
10.425	1.10959		10.425	0.55
10.4333	1.09932		10.4333	0.565
10.4417	1.09589		10.4417	0.565
10.45	1.10616		10.45	0.575
10.4583	1.09932		10.4583	0.57
10.4667	1.09932		10.4667	0.575
10.475	1.10274		10.475	0.59
10.4833	1.11301		10.4833	0.585
10.4917	1.11301		10.4917	0.59
10.5	1.11986		10.5	0.59
10.5083	1.12329		10.5083	0.585
10.5167	1.12329		10.5167	0.585
10.525	1.13356		10.525	0.58
10.5333	1.13699		10.5333	0.59
10.5417	1.11301		10.5417	0.59
10.55	1.10616		10.55	0.595
10.5583	1.10616		10.5583	0.585
10.5667	1.11301		10.5667	0.585
10.575	1.11301		10.575	0.585
10.5833	1.10274		10.5833	0.57
10.5917	1.10274		10.5917	0.585
10.6	1.10959		10.6	0.58
10.6083	1.10959		10.6083	0.585
10.6167	1.10616		10.6167	0.585
10.625	1.11986		10.625	0.575
10.6333	1.11301		10.6333	0.575
10.6417	1.11301		10.6417	0.575
10.65	1.09932		10.65	0.59
10.6583	1.09589		10.6583	0.595
10.6667	1.09589		10.6667	0.585
10.675	1.11986		10.675	0.615
10.6833	1.11644		10.6833	0.615
10.6917	1.10616		10.6917	0.605
10.7	1.11301		10.7	0.595
10.7083	1.13014		10.7083	0.6
10.7167	1.13014		10.7167	0.605
10.725	1.12329		10.725	0.575
10.7333	1.12329		10.7333	0.59
10.7417	1.12671		10.7417	0.59
10.75	1.11644		10.75	0.59
10.7583	1.10959		10.7583	0.59
10.7667	1.11986		10.7667	0.585
10.775	1.10959		10.775	0.575
10.7833	1.09247		10.7833	0.57
10.7917	1.09589		10.7917	0.57
10.8	1.10959		10.8	0.575
10.8083	1.10274		10.8083	0.555
10.8167	1.10616		10.8167	0.555
10.825	1.11301		10.825	0.545
10.8333	1.13014		10.8333	0.54
10.8417	1.11644		10.8417	0.545
10.85	1.10616		10.85	0.555
10.8583	1.10274		10.8583	0.57
10.8667	1.09589		10.8667	0.565
10.875	1.10959		10.875	0.555
10.8833	1.11301		10.8833	0.58
10.8917	1.11644		10.8917	0.59
10.9	1.09589		10.9	0.6
10.9083	1.09932		10.9083	0.59
10.9167	1.09932		10.9167	0.595
10.925	1.09589		10.925	0.6
10.9333	1.10274		10.9333	0.6
10.9417	1.10616		10.9417	0.59
10.95	1.08904		10.95	0.59
10.9583	1.09932		10.9583	0.585
10.9667	1.09932		10.9667	0.58
10.975	1.10274		10.975	0.6
10.9833	1.10616		10.9833	0.585
10.9917	1.11301		10.9917	0.585
11	1.10616		11	0.61
11.0083	1.09932		11.0083	0.595
11.0167	1.11301		11.0167	0.59
11.025	1.10959		11.025	0.585
11.0333	1.10959		11.0333	0.58
11.0417	1.10959		11.0417	0.58
11.05	1.11644		11.05	0.56
11.0583	1.11301		11.0583	0.55
11.0667	1.11644		11.0667	0.565
11.075	1.10274		11.075	0.58
11.0833	1.10616		11.0833	0.59
11.0917	1.09932		11.0917	0.58
11.1	1.11301		11.1	0.59
11.1083	1.10959		11.1083	0.59
11.1167	1.10959		11.1167	0.575
11.125	1.10959		11.125	0.555
11.1333	1.11986		11.1333	0.56
11.1417	1.10959		11.1417	0.57
11.15	1.11301		11.15	0.59
11.1583	1.11986		11.1583	0.565
11.1667	1.11644		11.1667	0.565
11.175	1.10616		11.175	0.55
11.1833	1.12671		11.1833	0.57
11.1917	1.12329		11.1917	0.58
11.2	1.11986		11.2	0.555
11.2083	1.11986		11.2083	0.545
11.2167	1.12329		11.2167	0.55
11.225	1.11644		11.225	0.565
11.2333	1.10959		11.2333	0.565
11.2417	1.09932		11.2417	0.555
11.25	1.08904		11.25	0.575
11.2583	1.09247		11.2583	0.58
11.2667	1.09932		11.2667	0.58
11.275	1.09932		11.275	0.565
11.2833	1.10616		11.2833	0.565
11.2917	1.09247		11.2917	0.57
11.3	1.09589		11.3	0.56
11.3083	1.09589		11.3083	0.565
11.3167	1.10959		11.3167	0.58
11.325	1.10616		11.325	0.58
11.3333	1.11301		11.3333	0.575
11.3417	1.11986		11.3417	0.58
11.35	1.11301		11.35	0.595
11.3583	1.10616		11.3583	0.595
11.3667	1.11986		11.3667	0.595
11.375	1.11644		11.375	0.595
11.3833	1.13356		11.3833	0.6
11.3917	1.11301		11.3917	0.605
11.4	1.10616		11.4	0.61
11.4083	1.09589		11.4083	0.595
11.4167	1.09589		11.4167	0.59
11.425	1.09932		11.425	0.58
11.4333	1.10959		11.4333	0.59
11.4417	1.10274		11.4417	0.6
11.45	1.10616		11.45	0.59
11.4583	1.11644		11.4583	0.605
11.4667	1.10274		11.4667	0.615
11.475	1.10616		11.475	0.6
11.4833	1.09932		11.4833	0.59
11.4917	1.09932		11.4917	0.6
11.5	1.10959		11.5	0.585
11.5083	1.11301		11.5083	0.585
11.5167	1.09932		11.5167	0.59
11.525	1.09932		11.525	0.57
11.5333	1.08904		11.5333	0.585
11.5417	1.08562		11.5417	0.585
11.55	1.09932		11.55	0.59
11.5583	1.08562		11.5583	0.59
11.5667	1.10616		11.5667	0.57
11.575	1.10616		11.575	0.59
11.5833	1.09932		11.5833	0.59
11.5917	1.10616		11.5917	0.58
11.6	1.10274		11.6	0.57
11.6083	1.10274		11.6083	0.6
11.6167	1.10959		11.6167	0.6
11.625	1.09932		11.625	0.585
11.6333	1.10274		11.6333	0.595
11.6417	1.09589		11.6417	0.585
11.65	1.08219		11.65	0.585
11.6583	1.08219		11.6583	0.585
11.6667	1.08904		11.6667	0.595
11.675	1.09247		11.675	0.605
11.6833	1.09932		11.6833	0.605
11.6917	1.10959		11.6917	0.61
11.7	1.11301		11.7	0.6
11.7083	1.11986		11.7083	0.575
11.7167	1.11301		11.7167	0.575
11.725	1.12329		11.725	0.585
11.7333	1.12329		11.7333	0.595
11.7417	1.10616		11.7417	0.585
11.75	1.11301		11.75	0.585
11.7583	1.10616		11.7583	0.62
11.7667	1.09932		11.7667	0.605
11.775	1.10959		11.775	0.59
11.7833	1.11301		11.7833	0.61
11.7917	1.11301		11.7917	0.6
11.8	1.10616		11.8	0.595
11.8083	1.11644		11.8083	0.595
11.8167	1.11301		11.8167	0.6
11.825	1.10959		11.825	0.605
11.8333	1.10959		11.8333	0.61
11.8417	1.11644		11.8417	0.615
11.85	1.10274		11.85	0.61
11.8583	1.12329		11.8583	0.615
11.8667	1.11644		11.8667	0.62
11.875	1.10274		11.875	0.61
11.8833	1.10616		11.8833	0.575
11.8917	1.08219		11.8917	0.59
11.9	1.09247		11.9	0.585
11.9083	1.08562		11.9083	0.585
11.9167	1.09247		11.9167	0.565
11.925	1.09247		11.925	0.565
11.9333	1.09932		11.9333	0.56
11.9417	1.10616		11.9417	0.53
11.95	1.10616		11.95	0.55
11.9583	1.11986		11.9583	0.58
11.9667	1.12329		11.9667	0.575
11.975	1.13356		11.975	0.59
11.9833	1.13014		11.9833	0.58
11.9917	1.11644		11.9917	0.565
12	1.11301		12	0.595
12.0083	1.10274		12.0083	0.6
12.0167	1.09589		12.0167	0.615
12.025	1.10274		12.025	0.6
12.0333	1.09932		12.0333	0.585
12.0417	1.12329		12.0417	0.605
12.05	1.12329		12.05	0.625
12.0583	1.12329		12.0583	0.625
12.0667	1.11301		12.0667	0.615
12.075	1.10959		12.075	0.605
12.0833	1.09932		12.0833	0.6
12.0917	1.09247		12.0917	0.595
12.1	1.08904		12.1	0.585
12.1083	1.09247		12.1083	0.61
12.1167	1.09247		12.1167	0.595
12.125	1.08904		12.125	0.575
12.1333	1.09932		12.1333	0.57
12.1417	1.10959		12.1417	0.57
12.15	1.11986		12.15	0.605
12.1583	1.10616		12.1583	0.615
12.1667	1.09932		12.1667	0.6
12.175	1.08219		12.175	0.61
12.1833	1.09589		12.1833	0.605
12.1917	1.09589		12.1917	0.6
12.2	1.10959		12.2	0.6
12.2083	1.10616		12.2083	0.59
12.2167	1.10616		12.2167	0.59
12.225	1.10959		12.225	0.59
12.2333	1.11644		12.2333	0.595
12.2417	1.11644		12.2417	0.6
12.25	1.10616		12.25	0.595
12.2583	1.10274		12.2583	0.585
12.2667	1.10959		12.2667	0.58
12.275	1.10959		12.275	0.595
12.2833	1.10274		12.2833	0.59
12.2917	1.10274		12.2917	0.585
12.3	1.11301		12.3	0.58
12.3083	1.12329		12.3083	0.585
12.3167	1.11986		12.3167	0.595
12.325	1.10616		12.325	0.59
12.3333	1.10274		12.3333	0.58
12.3417	1.08904		12.3417	0.58
12.35	1.09589		12.35	0.58
12.3583	1.10959		12.3583	0.615
12.3667	1.10959		12.3667	0.595
12.375	1.11301		12.375	0.59
12.3833	1.10959		12.3833	0.595
12.3917	1.10274		12.3917	0.605
12.4	1.10274		12.4	0.61
12.4083	1.09247		12.4083	0.6
12.4167	1.10616		12.4167	0.6
12.425	1.10616		12.425	0.605
12.4333	1.09932		12.4333	0.59
12.4417	1.11301		12.4417	0.605
12.45	1.10959		12.45	0.595
12.4583	1.11301		12.4583	0.585
12.4667	1.10616		12.4667	0.59
12.475	1.10959		12.475	0.6
12.4833	1.11644		12.4833	0.59
12.4917	1.10274		12.4917	0.605
12.5	1.10274		12.5	0.605
12.5083	1.10274		12.5083	0.615
12.5167	1.10959		12.5167	0.6
12.525	1.10959		12.525	0.6
12.5333	1.09589		12.5333	0.61
12.5417	1.09589		12.5417	0.595
12.55	1.10616		12.55	0.585
12.5583	1.10616		12.5583	0.575
12.5667	1.10616		12.5667	0.57
12.575	1.08562		12.575	0.57
12.5833	1.10959		12.5833	0.585
12.5917	1.11301		12.5917	0.585
12.6	1.09932		12.6	0.58
12.6083	1.09932		12.6083	0.59
12.6167	1.11301		12.6167	0.62
12.625	1.10959		12.625	0.615
12.6333	1.10616		12.6333	0.61
12.6417	1.12329		12.6417	0.605
12.65	1.10616		12.65	0.61
12.6583	1.09932		12.6583	0.62
12.6667	1.10616		12.6667	0.63
12.675	1.10959		12.675	0.62
12.6833	1.09247		12.6833	0.61
12.6917	1.10274		12.6917	0.605
12.7	1.08904		12.7	0.615
12.7083	1.10959		12.7083	0.615
12.7167	1.10959		12.7167	0.63
12.725	1.10616		12.725	0.625
12.7333	1.08904		12.7333	0.62
12.7417	1.09932		12.7417	0.64
12.75	1.10959		12.75	0.615
12.7583	1.10274		12.7583	0.615
12.7667	1.10274		12.7667	0.62
12.775	1.10616		12.775	0.625
12.7833	1.11644		12.7833	0.62
12.7917	1.11301		12.7917	0.61
12.8	1.10616		12.8	0.615
12.8083	1.10616		12.8083	0.585
12.8167	1.10274		12.8167	0.61
12.825	1.08904		12.825	0.605
12.8333	1.10274		12.8333	0.595
12.8417	1.10274		12.8417	0.6
12.85	1.09247		12.85	0.61
12.8583	1.08562		12.8583	0.59
12.8667	1.08219		12.8667	0.61
12.875	1.10616		12.875	0.61
12.8833	1.09932		12.8833	0.61
12.8917	1.10274		12.8917	0.61
12.9	1.09589		12.9	0.62
12.9083	1.10274		12.9083	0.6
12.9167	1.09247		12.9167	0.61
12.925	1.09247		12.925	0.59
12.9333	1.10616		12.9333	0.595
12.9417	1.11644		12.9417	0.605
12.95	1.11301		12.95	0.61
12.9583	1.10959		12.9583	0.62
12.9667	1.11301		12.9667	0.605
12.975	1.10274		12.975	0.625
12.9833	1.09932		12.9833	0.625
12.9917	1.11301		12.9917	0.625
13	1.11644		13	0.635
13.0083	1.10959		13.0083	0.635
13.0167	1.09932		13.0167	0.635
13.025	1.10616		13.025	0.63
13.0333	1.09932		13.0333	0.635
13.0417	1.10959		13.0417	0.635
13.05	1.10616		13.05	0.625
13.0583	1.11301		13.0583	0.615
13.0667	1.11301		13.0667	0.6
13.075	1.09589		13.075	0.615
13.0833	1.10274		13.0833	0.61
13.0917	1.09932		13.0917	0.615
13.1	1.09589		13.1	0.6
13.1083	1.10274		13.1083	0.585
13.1167	1.10274		13.1167	0.605
13.125	1.10274		13.125	0.59
13.1333	1.10959		13.1333	0.605
13.1417	1.09589		13.1417	0.6
13.15	1.10274		13.15	0.6
13.1583	1.10959		13.1583	0.61
13.1667	1.10616		13.1667	0.625
13.175	1.10274		13.175	0.63
13.1833	1.11644		13.1833	0.635
13.1917	1.10616		13.1917	0.62
13.2	1.10959		13.2	0.63
13.2083	1.08904		13.2083	0.635
13.2167	1.08904		13.2167	0.625
13.225	1.07877		13.225	0.62
13.2333	1.07192		13.2333	0.6
13.2417	1.09247		13.2417	0.6
13.25	1.09932		13.25	0.61
13.2583	1.10274		13.2583	0.62
13.2667	1.10274		13.2667	0.62
13.275	1.11301		13.275	0.635
13.2833	1.11644		13.2833	0.64
13.2917	1.11644		13.2917	0.635
13.3	1.10616		13.3	0.63
13.3083	1.11301		13.3083	0.62
13.3167	1.10959		13.3167	0.585
13.325	1.11301		13.325	0.575
13.3333	1.09589		13.3333	0.605
13.3417	1.10274		13.3417	0.635
13.35	1.09589		13.35	0.62
13.3583	1.10616		13.3583	0.625
13.3667	1.10274		13.3667	0.61
13.375	1.09589		13.375	0.6
13.3833	1.08219		13.3833	0.6
13.3917	1.07877		13.3917	0.625
13.4	1.08904		13.4	0.64
13.4083	1.09932		13.4083	0.645
13.4167	1.09589		13.4167	0.64
13.425	1.09932		13.425	0.645
13.4333	1.10959		13.4333	0.64
13.4417	1.10274		13.4417	0.61
13.45	1.09589		13.45	0.635
13.4583	1.09247		13.4583	0.635
13.4667	1.09932		13.4667	0.625
13.475	1.11301		13.475	0.625
13.4833	1.09932		13.4833	0.615
13.4917	1.09932		13.4917	0.59
13.5	1.11644		13.5	0.61
13.5083	1.10959		13.5083	0.605
13.5167	1.09932		13.5167	0.625
13.525	1.09247		13.525	0.615
13.5333	1.08904		13.5333	0.62
13.5417	1.10959		13.5417	0.635
13.55	1.10959		13.55	0.645
13.5583	1.10959		13.5583	0.64
13.5667	1.10274		13.5667	0.645
13.575	1.09932		13.575	0.64
13.5833	1.10616		13.5833	0.65
13.5917	1.10274		13.5917	0.625
13.6	1.08904		13.6	0.63
13.6083	1.09589		13.6083	0.635
13.6167	1.09932		13.6167	0.65
13.625	1.10274		13.625	0.65
13.6333	1.09247		13.6333	0.635
13.6417	1.08562		13.6417	0.65
13.65	1.08219		13.65	0.63
13.6583	1.08562		13.6583	0.63
13.6667	1.08904		13.6667	0.61
13.675	1.08904		13.675	0.605
13.6833	1.09247		13.6833	0.615
13.6917	1.09589		13.6917	0.63
13.7	1.10274		13.7	0.66
13.7083	1.09932		13.7083	0.63
13.7167	1.10274		13.7167	0.63
13.725	1.08904		13.725	0.62
13.7333	1.08562		13.7333	0.62
13.7417	1.07877		13.7417	0.635
13.75	1.09247		13.75	0.62
13.7583	1.08219		13.7583	0.615
13.7667	1.09589		13.7667	0.6
13.775	1.08904		13.775	0.6
13.7833	1.08904		13.7833	0.61
13.7917	1.10616		13.7917	0.625
13.8	1.09589		13.8	0.605
13.8083	1.10959		13.8083	0.605
13.8167	1.10616		13.8167	0.615
13.825	1.10959		13.825	0.63
13.8333	1.11301		13.8333	0.605
13.8417	1.10274		13.8417	0.62
13.85	1.09932		13.85	0.6
13.8583	1.09932		13.8583	0.605
13.8667	1.09932		13.8667	0.615
13.875	1.09932		13.875	0.61
13.8833	1.11644		13.8833	0.64
13.8917	1.10959		13.8917	0.63
13.9	1.11301		13.9	0.61
13.9083	1.10959		13.9083	0.615
13.9167	1.08219		13.9167	0.605
13.925	1.08562		13.925	0.6
13.9333	1.08562		13.9333	0.61
13.9417	1.07877		13.9417	0.625
13.95	1.07534		13.95	0.615
13.9583	1.09247		13.9583	0.625
13.9667	1.08562		13.9667	0.625
13.975	1.07877		13.975	0.645
13.9833	1.08904		13.9833	0.64
13.9917	1.08219		13.9917	0.64
14	1.07877		14	0.625
14.0083	1.09589		14.0083	0.615
14.0167	1.09932		14.0167	0.62
14.025	1.10274		14.025	0.635
14.0333	1.10959		14.0333	0.6
14.0417	1.09589		14.0417	0.605
14.05	1.09932		14.05	0.615
14.0583	1.10959		14.0583	0.61
14.0667	1.10959		14.0667	0.625
14.075	1.10959		14.075	0.63
14.0833	1.08562		14.0833	0.625
14.0917	1.08219		14.0917	0.6
14.1	1.08562		14.1	0.625
14.1083	1.08562		14.1083	0.615
14.1167	1.09932		14.1167	0.6
14.125	1.10274		14.125	0.615
14.1333	1.08562		14.1333	0.61
14.1417	1.09247		14.1417	0.61
14.15	1.08562		14.15	0.605
14.1583	1.07192		14.1583	0.615
14.1667	1.08904		14.1667	0.61
14.175	1.09932		14.175	0.635
14.1833	1.08562		14.1833	0.625
14.1917	1.08904		14.1917	0.605
14.2	1.08562		14.2	0.615
14.2083	1.07877		14.2083	0.605
14.2167	1.08904		14.2167	0.615
14.225	1.09589		14.225	0.615
14.2333	1.10616		14.2333	0.615
14.2417	1.10959		14.2417	0.645
14.25	1.09589		14.25	0.635
14.2583	1.09589		14.2583	0.625
14.2667	1.09247		14.2667	0.61
14.275	1.11301		14.275	0.62
14.2833	1.11301		14.2833	0.6
14.2917	1.09932		14.2917	0.585
14.3	1.10274		14.3	0.595
14.3083	1.10616		14.3083	0.59
14.3167	1.08904		14.3167	0.61
14.325	1.09589		14.325	0.615
14.3333	1.09932		14.3333	0.635
14.3417	1.08562		14.3417	0.64
14.35	1.07877		14.35	0.63
14.3583	1.08562		14.3583	0.625
14.3667	1.09932		14.3667	0.635
14.375	1.08904		14.375	0.645
14.3833	1.09247		14.3833	0.675
14.3917	1.07877		14.3917	0.665
14.4	1.09932		14.4	0.65
14.4083	1.10616		14.4083	0.65
14.4167	1.09932		14.4167	0.64
14.425	1.07877		14.425	0.655
14.4333	1.09247		14.4333	0.64
14.4417	1.09247		14.4417	0.645
14.45	1.09932		14.45	0.615
14.4583	1.09247		14.4583	0.6
14.4667	1.08904		14.4667	0.635
14.475	1.09589		14.475	0.615
14.4833	1.08562		14.4833	0.64
14.4917	1.07877		14.4917	0.635
14.5	1.08904		14.5	0.64
14.5083	1.08562		14.5083	0.62
14.5167	1.09589		14.5167	0.645
14.525	1.08219		14.525	0.635
14.5333	1.08562		14.5333	0.65
14.5417	1.07534		14.5417	0.63
14.55	1.08219		14.55	0.625
14.5583	1.08219		14.5583	0.63
14.5667	1.07877		14.5667	0.62
14.575	1.08219		14.575	0.64
14.5833	1.08904		14.5833	0.64
14.5917	1.09247		14.5917	0.66
14.6	1.10274		14.6	0.635
14.6083	1.07877		14.6083	0.62
14.6167	1.08904		14.6167	0.605
14.625	1.09932		14.625	0.595
14.6333	1.09932		14.6333	0.615
14.6417	1.08219		14.6417	0.625
14.65	1.08904		14.65	0.615
14.6583	1.08219		14.6583	0.635
14.6667	1.08562		14.6667	0.63
14.675	1.07534		14.675	0.645
14.6833	1.08219		14.6833	0.65
14.6917	1.08904		14.6917	0.63
14.7	1.08562		14.7	0.615
14.7083	1.09589		14.7083	0.615
14.7167	1.10274		14.7167	0.635
14.725	1.10274		14.725	0.635
14.7333	1.10616		14.7333	0.62
14.7417	1.10616		14.7417	0.62
14.75	1.09589		14.75	0.62
14.7583	1.09589		14.7583	0.62
14.7667	1.10274		14.7667	0.615
14.775	1.09589		14.775	0.61
14.7833	1.09589		14.7833	0.615
14.7917	1.08219		14.7917	0.64
14.8	1.08219		14.8	0.635
14.8083	1.08219		14.8083	0.65
14.8167	1.07534		14.8167	0.65
14.825	1.07534		14.825	0.645
14.8333	1.08562		14.8333	0.635
14.8417	1.08219		14.8417	0.625
14.85	1.09247		14.85	0.635
14.8583	1.10274		14.8583	0.635
14.8667	1.08904		14.8667	0.64
14.875	1.09247		14.875	0.63
14.8833	1.08562		14.8833	0.645
14.8917	1.09247		14.8917	0.62
14.9	1.09247		14.9	0.635
14.9083	1.09247		14.9083	0.635
14.9167	1.08904		14.9167	0.61
14.925	1.07192		14.925	0.625
14.9333	1.07877		14.9333	0.63
14.9417	1.08219		14.9417	0.635
14.95	1.08562		14.95	0.645
14.9583	1.09589		14.9583	0.67
14.9667	1.08562		14.9667	0.655
14.975	1.09589		14.975	0.65
14.9833	1.08562		14.9833	0.64
14.9917	1.08904		14.9917	0.645
15	1.08904		15	0.65
15.0083	1.08562		15.0083	0.64
15.0167	1.08219		15.0167	0.64
15.025	1.08562		15.025	0.615
15.0333	1.09932		15.0333	0.63
15.0417	1.08562		15.0417	0.655
15.05	1.08904		15.05	0.635
15.0583	1.08562		15.0583	0.625
15.0667	1.08562		15.0667	0.63
15.075	1.09247		15.075	0.62
15.0833	1.09589		15.0833	0.62
15.0917	1.09589		15.0917	0.62
15.1	1.08562		15.1	0.625
15.1083	1.09247		15.1083	0.615
15.1167	1.09247		15.1167	0.615
15.125	1.09247		15.125	0.62
15.1333	1.08219		15.1333	0.635
15.1417	1.08904		15.1417	0.645
15.15	1.08562		15.15	0.655
15.1583	1.08219		15.1583	0.665
15.1667	1.08219		15.1667	0.665
15.175	1.08219		15.175	0.645
15.1833	1.08904		15.1833	0.65
15.1917	1.07877		15.1917	0.62
15.2	1.08562		15.2	0.61
15.2083	1.08562		15.2083	0.615
15.2167	1.08562		15.2167	0.605
15.225	1.10274		15.225	0.59
15.2333	1.09247		15.2333	0.61
15.2417	1.08562		15.2417	0.62
15.25	1.09932		15.25	0.6
15.2583	1.09589		15.2583	0.605
15.2667	1.09589		15.2667	0.62
15.275	1.08904		15.275	0.63
15.2833	1.08219		15.2833	0.63
15.2917	1.09589		15.2917	0.625
15.3	1.09932		15.3	0.625
15.3083	1.11301		15.3083	0.63
15.3167	1.10274		15.3167	0.62
15.325	1.09932		15.325	0.645
15.3333	1.08904		15.3333	0.635
15.3417	1.08219		15.3417	0.65
15.35	1.07877		15.35	0.61
15.3583	1.08904		15.3583	0.615
15.3667	1.09589		15.3667	0.625
15.375	1.09247		15.375	0.62
15.3833	1.09589		15.3833	0.61
15.3917	1.09247		15.3917	0.625
15.4	1.09932		15.4	0.63
15.4083	1.09247		15.4083	0.65
15.4167	1.09589		15.4167	0.65
15.425	1.08562		15.425	0.64
15.4333	1.09589		15.4333	0.64
15.4417	1.09932		15.4417	0.63
15.45	1.09247		15.45	0.64
15.4583	1.08904		15.4583	0.63
15.4667	1.09247		15.4667	0.625
15.475	1.06849		15.475	0.64
15.4833	1.08219		15.4833	0.655
15.4917	1.08219		15.4917	0.66
15.5	1.08219		15.5	0.65
15.5083	1.06507		15.5083	0.65
15.5167	1.07192		15.5167	0.66
15.525	1.07534		15.525	0.655
15.5333	1.07877		15.5333	0.63
15.5417	1.08562		15.5417	0.61
15.55	1.08219		15.55	0.625
15.5583	1.09247		15.5583	0.62
15.5667	1.08562		15.5667	0.625
15.575	1.07534		15.575	0.615
15.5833	1.08219		15.5833	0.645
15.5917	1.08219		15.5917	0.645
15.6	1.07877		15.6	0.625
15.6083	1.08219		15.6083	0.64
15.6167	1.07192		15.6167	0.66
15.625	1.08904		15.625	0.645
15.6333	1.08562		15.6333	0.66
15.6417	1.07877		15.6417	0.64
15.65	1.09247		15.65	0.65
15.6583	1.09247		15.6583	0.65
15.6667	1.08219		15.6667	0.65
15.675	1.08562		15.675	0.655
15.6833	1.07877		15.6833	0.635
15.6917	1.09247		15.6917	0.61
15.7	1.08219		15.7	0.63
15.7083	1.07877		15.7083	0.645
15.7167	1.09247		15.7167	0.635
15.725	1.09247		15.725	0.63
15.7333	1.08904		15.7333	0.64
15.7417	1.08904		15.7417	0.645
15.75	1.08219		15.75	0.665
15.7583	1.08904		15.7583	0.67
15.7667	1.09247		15.7667	0.675
15.775	1.07534		15.775	0.67
15.7833	1.07877		15.7833	0.635
15.7917	1.07192		15.7917	0.64
15.8	1.06849		15.8	0.64
15.8083	1.07877		15.8083	0.635
15.8167	1.07877		15.8167	0.63
15.825	1.06507		15.825	0.615
15.8333	1.07534		15.8333	0.63
15.8417	1.08562		15.8417	0.65
15.85	1.09589		15.85	0.665
15.8583	1.08562		15.8583	0.64
15.8667	1.08562		15.8667	0.65
15.875	1.09589		15.875	0.655
15.8833	1.08904		15.8833	0.64
15.8917	1.09247		15.8917	0.645
15.9	1.08219		15.9	0.645
15.9083	1.07534		15.9083	0.645
15.9167	1.07877		15.9167	0.64
15.925	1.08904		15.925	0.655
15.9333	1.09247		15.9333	0.65
15.9417	1.08904		15.9417	0.64
15.95	1.09932		15.95	0.635
15.9583	1.08562		15.9583	0.64
15.9667	1.07192		15.9667	0.66
15.975	1.07192		15.975	0.675
15.9833	1.07534		15.9833	0.67
15.9917	1.06849		15.9917	0.65
16	1.08562		16	0.675
16.0083	1.08562		16.0083	0.66
16.0167	1.07192		16.0167	0.65
16.025	1.07534		16.025	0.655
16.0333	1.08219		16.0333	0.665
16.0417	1.07534		16.0417	0.665
16.05	1.08219		16.05	0.67
16.0583	1.08219		16.0583	0.65
16.0667	1.08562		16.0667	0.66
16.075	1.09589		16.075	0.66
16.0833	1.09932		16.0833	0.665
16.0917	1.08904		16.0917	0.68
16.1	1.09589		16.1	0.675
16.1083	1.09932		16.1083	0.665
16.1167	1.09589		16.1167	0.665
16.125	1.09589		16.125	0.675
16.1333	1.08904		16.1333	0.665
16.1417	1.09247		16.1417	0.67
16.15	1.09589		16.15	0.7
16.1583	1.08904		16.1583	0.705
16.1667	1.07877		16.1667	0.695
16.175	1.08219		16.175	0.695
16.1833	1.08904		16.1833	0.68
16.1917	1.08219		16.1917	0.675
16.2	1.09589		16.2	0.685
16.2083	1.09247		16.2083	0.695
16.2167	1.09589		16.2167	0.695
16.225	1.08219		16.225	0.71
16.2333	1.09247		16.2333	0.7
16.2417	1.09589		16.2417	0.7
16.25	1.08904		16.25	0.7
16.2583	1.10274		16.2583	0.7
16.2667	1.10274		16.2667	0.69
16.275	1.09589		16.275	0.695
16.2833	1.10959		16.2833	0.71
16.2917	1.10274		16.2917	0.725
16.3	1.10616		16.3	0.73
16.3083	1.10616		16.3083	0.75
16.3167	1.11986		16.3167	0.72
16.325	1.11301		16.325	0.73
16.3333	1.10959		16.3333	0.72
16.3417	1.10616		16.3417	0.725
16.35	1.10616		16.35	0.735
16.3583	1.10959		16.3583	0.725
16.3667	1.10959		16.3667	0.73
16.375	1.11301		16.375	0.73
16.3833	1.11644		16.3833	0.715
16.3917	1.10959		16.3917	0.72
16.4	1.10274		16.4	0.7
16.4083	1.09932		16.4083	0.685
16.4167	1.09932		16.4167	0.71
16.425	1.10274		16.425	0.71
16.4333	1.10959		16.4333	0.72
16.4417	1.10616		16.4417	0.745
16.45	1.10274		16.45	0.735
16.4583	1.10274		16.4583	0.755
16.4667	1.09932		16.4667	0.725
16.475	1.10616		16.475	0.72
16.4833	1.09589		16.4833	0.735
16.4917	1.09932		16.4917	0.725
16.5	1.10274		16.5	0.735
16.5083	1.09247		16.5083	0.72
16.5167	1.09932		16.5167	0.715
16.525	1.10616		16.525	0.69
16.5333	1.09247		16.5333	0.7
16.5417	1.09932		16.5417	0.705
16.55	1.08562		16.55	0.715
16.5583	1.09932		16.5583	0.72
16.5667	1.09589		16.5667	0.71
16.575	1.11301		16.575	0.695
16.5833	1.11986		16.5833	0.7
16.5917	1.11986		16.5917	0.72
16.6	1.11986		16.6	0.72
16.6083	1.11301		16.6083	0.75
16.6167	1.11986		16.6167	0.76
16.625	1.11301		16.625	0.725
16.6333	1.11301		16.6333	0.715
16.6417	1.11644		16.6417	0.735
[truncated: 1,903 more rows]
