# Supplementary material for: Aqueous-based recycling of perovskite photovoltaics
Source: Nature. 2025 Feb 12;638(8051):670–5. doi: 10.1038/s41586-024-08408-7 (PMC11839462; doi:10.1038/s41586-024-08408-7)
Supplement: Supplementary file 10 — Source Data Extended Data Fig. 7 [file 41586_2024_8408_MOESM10_ESM.xlsx]

## Sheet: a. J-V of recycled spiro
Fresh spiro			Recycled spiro
Voltage (V)	Current Density (mA/cm2)		Voltage (V)	Current Density (mA/cm2)
1.2	27.27845		1.2	41.20868
1.18	19.89732		1.18	29.62645
1.16	12.80634		1.16	18.82225
1.14	6.07304		1.14	8.99318
1.12	-0.13339		1.12	0.45237
1.1	-5.74922		1.1	-6.66946
1.08	-10.58977		1.08	-12.10745
1.06	-14.57962		1.06	-16.08976
1.04	-17.66318		1.04	-18.89495
1.02	-19.87978		1.02	-20.83453
1	-21.454		1	-21.96724
0.98	-22.51687		0.98	-22.88811
0.96	-23.22245		0.96	-23.45152
0.94	-23.70951		0.94	-23.8249
0.92	-24.03284		0.92	-24.07009
0.9	-24.28081		0.9	-24.27155
0.88	-24.44624		0.88	-24.39985
0.86	-24.55049		0.86	-24.5285
0.84	-24.61662		0.84	-24.62992
0.82	-24.68129		0.82	-24.63154
0.8	-24.72852		0.8	-24.69569
0.78	-24.7726		0.78	-24.75292
0.76	-24.79049		0.76	-24.73861
0.74	-24.83794		0.74	-24.78454
0.72	-24.84278		0.72	-24.82896
0.7	-24.88686		0.7	-24.83796
0.68	-24.8935		0.68	-24.81927
0.66	-24.88158		0.66	-24.87004
0.64	-24.8628		0.64	-24.89334
0.62	-24.91374		0.62	-24.9043
0.6	-24.90666		0.6	-24.90188
0.58	-24.87438		0.58	-24.92034
0.56	-24.91374		0.56	-24.881
0.54	-24.91745		0.54	-24.92692
0.52	-24.93106		0.52	-24.89092
0.5	-24.94321		0.5	-24.9365
0.48	-24.96176		0.48	-24.86992
0.46	-24.96086		0.46	-24.93996
0.44	-24.94107		0.44	-24.9388
0.42	-25.02384		0.42	-24.9418
0.4	-25.06039		0.4	-24.95969
0.38	-25.04195		0.38	-24.98726
0.36	-25.01372		0.36	-24.91584
0.34	-24.98605		0.34	-24.91896
0.32	-24.94433		0.32	-24.98426
0.3	-24.97155		0.3	-24.97607
0.28	-24.97717		0.28	-24.95207
0.26	-24.99955		0.26	-24.88307
0.24	-24.98785		0.24	-24.93107
0.22	-25.00922		0.22	-24.9343
0.2	-24.97323		0.2	-24.97861
0.18	-24.98819		0.18	-25.0093
0.16	-24.92015		0.16	-24.97711
0.14	-24.93601		0.14	-24.93811
0.12	-24.98617		0.12	-24.98357
0.1	-24.98088		0.1	-24.96003
0.08	-24.95153		0.08	-24.9553
0.06	-24.96176		0.06	-24.94307
0.04	-24.95693		0.04	-24.95992
0.02	-24.97222		0.02	-24.98519
0	-24.97099		0	-24.93627
-0.02	-24.9711		-0.02	-24.962

## Sheet: b. Conductivity
Fresh spiro			Recycled spiro
Voltage (V)	Current (A)		Voltage (V)	Current (A)
3	2.3E-4		3	2.5E-4
2.95	2.2E-4		2.95	2.4E-4
2.9	2.2E-4		2.9	2.4E-4
2.85	2.2E-4		2.85	2.4E-4
2.8	2.1E-4		2.8	2.3E-4
2.75	2.1E-4		2.75	2.3E-4
2.7	0.0002		2.7	2.2E-4
2.65	0.0002		2.65	2.2E-4
2.6	0.0002		2.6	2.1E-4
2.55	1.9E-4		2.55	2.1E-4
2.5	1.9E-4		2.5	2.1E-4
2.45	1.8E-4		2.45	0.0002
2.4	1.8E-4		2.4	0.0002
2.35	1.8E-4		2.35	1.9E-4
2.3	1.7E-4		2.3	1.9E-4
2.25	1.7E-4		2.25	1.8E-4
2.2	1.6E-4		2.2	1.8E-4
2.15	1.6E-4		2.15	1.8E-4
2.1	1.6E-4		2.1	1.7E-4
2.05	1.5E-4		2.05	1.7E-4
2	1.5E-4		2	1.6E-4
1.95	1.5E-4		1.95	1.6E-4
1.9	1.4E-4		1.9	1.5E-4
1.85	1.4E-4		1.85	1.5E-4
1.8	1.3E-4		1.8	1.5E-4
1.75	1.3E-4		1.75	1.4E-4
1.7	1.3E-4		1.7	1.4E-4
1.65	1.2E-4		1.65	1.3E-4
1.6	1.2E-4		1.6	1.3E-4
1.55	1.2E-4		1.55	1.3E-4
1.5	1.1E-4		1.5	1.2E-4
1.45	1.1E-4		1.45	1.2E-4
1.4	0.0001		1.4	1.1E-4
1.35	0.0001		1.35	1.1E-4
1.3	9.6E-5		1.3	1.1E-4
1.25	9.3E-5		1.25	0.0001
1.2	8.9E-5		1.2	9.7E-5
1.15	8.5E-5		1.15	9.3E-5
1.1	8.2E-5		1.1	8.9E-5
1.05	7.8E-5		1.05	8.5E-5
1	7.4E-5		1	8.1E-5
0.95	7e-05		0.95	7.7E-5
0.9	6.7E-5		0.9	7.2E-5
0.85	6.3E-5		0.85	6.8E-5
0.8	5.9E-5		0.8	6.4E-5
0.75	5.6E-5		0.75	6e-05
0.7	5.2E-5		0.7	5.6E-5
0.65	4.8E-5		0.65	5.2E-5
0.6	4.4E-5		0.6	4.8E-5
0.55	4.1E-5		0.55	4.4E-5
0.5	3.7E-5		0.5	4e-05
0.45	3.3E-5		0.45	3.6E-5
0.4	3e-05		0.4	3.2E-5
0.35	2.6E-5		0.35	2.8E-5
0.3	2.2E-5		0.3	2.4E-5
0.25	1.9E-5		0.25	2e-05
0.2	1.5E-5		0.2	1.6E-5
0.15	1.1E-5		0.15	1.2E-5
0.1	7.4E-6		0.1	8.1E-6
0.05	3.7E-6		0.05	4e-06
0	-5.7E-9		0	-4.3E-9
-0.05	-3.7E-6		-0.05	-4e-06
-0.1	-7.5E-6		-0.1	-8.1E-6
-0.15	-1.1E-5		-0.15	-1.2E-5
-0.2	-1.5E-5		-0.2	-1.6E-5
-0.25	-1.9E-5		-0.25	-2e-05
-0.3	-2.2E-5		-0.3	-2.4E-5
-0.35	-2.6E-5		-0.35	-2.9E-5
-0.4	-3e-05		-0.4	-3.3E-5
-0.45	-3.4E-5		-0.45	-3.7E-5
-0.5	-3.7E-5		-0.5	-4.1E-5
-0.55	-4.1E-5		-0.55	-4.5E-5
-0.6	-4.5E-5		-0.6	-4.9E-5
-0.65	-4.9E-5		-0.65	-5.3E-5
-0.7	-5.2E-5		-0.7	-5.7E-5
-0.75	-5.6E-5		-0.75	-6.2E-5
-0.8	-6e-05		-0.8	-6.6E-5
-0.85	-6.4E-5		-0.85	-7e-05
-0.9	-6.7E-5		-0.9	-7.4E-5
-0.95	-7.1E-5		-0.95	-7.8E-5
-1	-7.5E-5		-1	-8.2E-5
-1.05	-7.9E-5		-1.05	-8.6E-5
-1.1	-8.2E-5		-1.1	-9.1E-5
-1.15	-8.6E-5		-1.15	-9.5E-5
-1.2	-9e-05		-1.2	-9.9E-5
-1.25	-9.3E-5		-1.25	-0.0001
-1.3	-9.7E-5		-1.3	-1.1E-4
-1.35	-0.0001		-1.35	-1.1E-4
-1.4	-0.0001		-1.4	-1.2E-4
-1.45	-1.1E-4		-1.45	-1.2E-4
-1.5	-1.1E-4		-1.5	-1.2E-4
-1.55	-1.2E-4		-1.55	-1.3E-4
-1.6	-1.2E-4		-1.6	-1.3E-4
-1.65	-1.2E-4		-1.65	-1.4E-4
-1.7	-1.3E-4		-1.7	-1.4E-4
-1.75	-1.3E-4		-1.75	-1.4E-4
-1.8	-1.3E-4		-1.8	-1.5E-4
-1.85	-1.4E-4		-1.85	-1.5E-4
-1.9	-1.4E-4		-1.9	-1.6E-4
-1.95	-1.5E-4		-1.95	-1.6E-4
-2	-1.5E-4		-2	-1.6E-4
-2.05	-1.5E-4		-2.05	-1.7E-4
-2.1	-1.6E-4		-2.1	-1.7E-4
-2.15	-1.6E-4		-2.15	-1.8E-4
-2.2	-1.6E-4		-2.2	-1.8E-4
-2.25	-1.7E-4		-2.25	-1.8E-4
-2.3	-1.7E-4		-2.3	-1.9E-4
-2.35	-1.7E-4		-2.35	-1.9E-4
-2.4	-1.8E-4		-2.4	-0.0002
-2.45	-1.8E-4		-2.45	-0.0002
-2.5	-1.9E-4		-2.5	-0.0002
-2.55	-1.9E-4		-2.55	-2.1E-4
-2.6	-1.9E-4		-2.6	-2.1E-4
-2.65	-0.0002		-2.65	-2.1E-4
-2.7	-0.0002		-2.7	-2.2E-4
-2.75	-0.0002		-2.75	-2.2E-4
-2.8	-2.1E-4		-2.8	-2.3E-4
-2.85	-2.1E-4		-2.85	-2.3E-4
-2.9	-2.2E-4		-2.9	-2.3E-4
-2.95	-2.2E-4		-2.95	-2.4E-4
-3	-2.2E-4		-3	-2.4E-4

## Sheet: c. J-V of recycled gold
Fresh gold			Recycled gold
Voltage (V)	Current Density (mA/cm2)		Voltage (V)	Current Density (mA/cm2)
1.2	21.35903		1.2	26.98256
1.18	10.9701		1.18	15.64725
1.16	2.2332		1.16	5.66045
1.14	-5.03411		1.14	-2.77107
1.12	-10.83501		1.12	-9.52312
1.1	-15.12706		1.1	-14.37689
1.08	-18.1758		1.08	-17.81654
1.06	-20.24846		1.06	-20.10313
1.04	-21.61661		1.04	-21.54843
1.02	-22.55817		1.02	-22.55919
1	-23.20331		1	-23.18538
0.98	-23.61489		0.98	-23.57672
0.96	-23.93339		0.96	-23.85479
0.94	-24.12312		0.94	-24.03641
0.92	-24.27195		0.92	-24.28689
0.9	-24.39299		0.9	-24.36885
0.88	-24.47826		0.88	-24.45233
0.86	-24.53925		0.86	-24.46391
0.84	-24.61734		0.84	-24.56587
0.82	-24.6204		0.82	-24.62479
0.8	-24.70204		0.8	-24.68881
0.78	-24.78004		0.78	-24.74312
0.76	-24.83114		0.76	-24.75215
0.74	-24.85624		0.74	-24.66305
0.72	-24.90993		0.72	-24.79117
0.7	-24.96566		0.7	-24.8352
0.68	-24.92373		0.68	-24.87978
0.66	-24.96814		0.66	-24.92893
0.64	-24.96387		0.64	-24.98959
0.62	-24.9675		0.62	-24.95374
0.6	-24.96543		0.6	-24.99025
0.58	-24.98278		0.58	-24.98868
0.56	-24.95167		0.56	-24.96737
0.54	-24.98082		0.54	-25.03467
0.52	-25.01853		0.52	-25.03395
0.5	-25.00747		0.5	-25.01499
0.48	-25.03875		0.48	-25.02067
0.46	-25.00631		0.46	-25.05171
0.44	-25.00516		0.44	-24.97182
0.42	-25.06271		0.42	-25.04537
0.4	-25.11934		0.4	-25.09899
0.38	-25.09885		0.38	-25.08012
0.36	-25.08489		0.36	-25.08511
0.34	-25.06202		0.34	-25.12337
0.32	-25.11746		0.32	-25.09959
0.3	-25.11735		0.3	-25.12841
0.28	-25.11947		0.28	-25.13145
0.26	-25.12047		0.26	-25.14144
0.24	-25.04969		0.24	-25.08926
0.22	-25.08449		0.22	-25.05549
0.2	-25.12359		0.2	-25.10845
0.18	-25.10038		0.18	-25.11686
0.16	-25.11631		0.16	-25.12002
0.14	-25.07027		0.14	-25.08282
0.12	-25.13107		0.12	-25.11746
0.1	-25.11769		0.1	-25.04601
0.08	-25.13438		0.08	-25.06859
0.06	-25.1324		0.06	-25.09051
0.04	-25.07859		0.04	-25.12154
0.02	-25.11334		0.02	-25.14485
0	-25.10213		0	-25.10281
-0.02	-25.12524		-0.02	-25.10083
-0.04	-25.10955		-0.04	-25.14439
-0.06	-25.07653		-0.06	-25.14791
-0.08	-25.09543		-0.08	-25.18264
-0.1	-25.14702		-0.1	-25.21882

## Sheet: d. Transmission
Fresh ITO+SnO2			Recycled ITO+SnO2
Wavelength (nm)	Transmission (%)		Wavelength (nm)	Transmission (%)
800	83.54847		800	84.13058
799	83.66583		799	84.1255
798	83.54083		798	84.0549
797	83.59251		797	83.95491
796	83.70292		796	84.20843
795	83.48124		795	84.34068
794	83.73635		794	84.17984
793	83.48937		793	84.10013
792	83.83062		792	84.40349
791	83.8942		791	84.54386
790	83.70152		790	84.11083
789	83.70156		789	84.3018
788	83.6164		788	83.91544
787	83.76583		787	84.3379
786	84.00269		786	84.34971
785	83.91623		785	84.23951
784	83.99189		784	84.47477
783	83.90609		783	84.82205
782	84.00524		782	84.28109
781	84.01023		781	84.20991
780	84.06482		780	84.49038
779	83.99881		779	84.45759
778	84.0796		778	84.68658
777	84.18294		777	84.74991
776	83.97393		776	84.48903
775	84.218		775	84.77986
774	84.23857		774	85.02511
773	84.07535		773	84.76287
772	84.20916		772	84.61081
771	84.23145		771	84.83
770	84.13162		770	84.77783
769	84.32841		769	84.89401
768	84.34495		768	85.09945
767	84.40569		767	84.86976
766	84.34001		766	85.06817
765	84.34826		765	84.96473
764	84.58154		764	84.73548
763	84.5175		763	84.75722
762	84.64676		762	85.09633
761	84.57479		761	85.06381
760	84.58345		760	84.87019
759	84.66225		759	85.10291
758	84.75308		758	84.98986
757	84.88717		757	85.14516
756	84.69239		756	85.2825
755	84.8334		755	85.24827
754	84.82406		754	85.16043
753	85.012		753	85.42377
752	84.91521		752	85.48526
751	84.8039		751	85.13154
750	85.0033		750	85.3731
749	85.20254		749	85.66781
748	85.07602		748	85.34179
747	84.84206		747	85.4956
746	85.02795		746	85.65213
745	85.07389		745	85.43436
744	84.88203		744	85.42261
743	85.1831		743	85.77537
742	85.1483		742	85.43652
741	85.12479		741	85.44428
740	85.44038		740	85.71783
739	85.37206		739	85.6366
738	85.50073		738	85.87867
737	85.43794		737	85.80462
736	85.52983		736	85.92764
735	85.55456		735	85.65643
734	85.57769		734	85.71615
733	85.534		733	85.81285
732	85.66008		732	86.13019
731	85.73855		731	85.97117
730	85.65531		730	85.87204
729	85.69468		729	85.81592
728	85.59962		728	86.01253
727	85.77518		727	86.01947
726	85.95805		726	86.29173
725	85.86144		725	86.29027
724	85.85774		724	86.23834
723	86.12397		723	86.36795
722	86.08553		722	86.21745
721	85.87962		721	86.23117
720	86.42035		720	86.57514
719	86.04559		719	86.26855
718	86.39741		718	86.52854
717	86.1867		717	86.60059
716	86.43834		716	86.711
715	86.30684		715	86.60173
714	86.38287		714	86.66072
713	86.57076		713	86.72414
712	86.48416		712	87.02611
711	86.50419		711	86.81732
710	86.65262		710	86.84306
709	86.62115		709	86.86125
708	86.76068		708	87.07466
707	86.82048		707	87.22167
706	86.88997		706	87.0569
705	86.8017		705	86.99111
704	86.8442		704	87.0437
703	86.91796		703	87.0312
702	86.98722		702	87.25106
701	87.10193		701	87.34362
700	87.13395		700	87.37395
699	87.02825		699	87.45877
698	87.19186		698	87.59605
697	87.43217		697	87.60167
696	87.22773		696	87.49626
695	87.42276		695	87.67735
694	87.32263		694	87.54867
693	87.38779		693	87.69938
692	87.58876		692	87.73314
691	87.38212		691	87.76574
690	87.50726		690	87.89885
689	87.86112		689	88.07615
688	87.74967		688	87.98962
687	87.70103		687	88.04607
686	87.92499		686	88.06266
685	87.80796		685	88.03253
684	87.98859		684	88.05217
683	87.93317		683	88.31863
682	88.06787		682	88.47654
681	88.30673		681	88.38573
680	88.23979		680	88.47964
679	88.33362		679	88.58711
678	88.45522		678	88.65339
677	88.43218		677	88.57999
676	88.40455		676	88.63299
675	88.65756		675	88.72658
674	88.47776		674	88.73837
673	88.67739		673	88.80677
672	88.80989		672	88.80245
671	88.90892		671	89.01641
670	88.88678		670	89.00496
669	89.04482		669	89.20184
668	89.18152		668	89.27749
667	89.02907		667	89.25249
666	89.19215		666	89.33006
665	89.28539		665	89.44079
664	89.08349		664	89.44806
663	89.37897		663	89.6428
662	89.5305		662	89.59082
661	89.37292		661	89.55714
660	89.71317		660	89.71359
659	89.51496		659	89.69573
658	89.751		658	89.77083
657	89.83822		657	89.89238
656	89.76415		656	89.83065
655	89.95292		655	90.04758
654	89.76711		654	90.00644
653	89.85832		653	89.99905
652	90.09248		652	90.17877
651	90.21648		651	90.24707
650	90.32583		650	90.36179
649	90.28899		649	90.39266
648	90.29681		648	90.44873
647	90.39989		647	90.48246
646	90.42678		646	90.58946
645	90.49757		645	90.60205
644	90.6342		644	90.73341
643	90.50848		643	90.71322
642	90.56498		642	90.73329
641	90.74648		641	90.87604
640	90.68379		640	90.97383
639	90.84447		639	90.95469
638	90.85665		638	90.89833
637	90.8942		637	91.0229
636	90.91479		636	91.14504
635	91.18764		635	91.30701
634	91.17796		634	91.34427
633	91.21336		633	91.32396
632	91.15444		632	91.34874
631	91.19732		631	91.42959
630	91.27567		630	91.48896
629	91.37491		629	91.61173
628	91.42985		628	91.50452
627	91.39412		627	91.62093
626	91.40655		626	91.61561
625	91.56035		625	91.59994
624	91.81228		624	91.87258
623	91.7624		623	91.99191
622	91.67323		622	91.92343
621	91.86782		621	91.98087
620	91.98654		620	92.07322
619	92.06876		619	92.14187
618	92.13259		618	92.25194
617	92.09691		617	92.21117
616	92.13904		616	92.25826
615	92.28737		615	92.36127
614	92.0583		614	92.30658
613	92.211		613	92.46901
612	92.31592		612	92.5265
611	92.40283		611	92.49615
610	92.21866		610	92.38448
609	92.48872		609	92.61671
608	92.51454		608	92.45761
607	92.44709		607	92.6203
606	92.49919		606	92.71413
605	92.56973		605	92.66541
604	92.51701		604	92.69732
603	92.86939		603	92.92018
602	92.64526		602	92.61846
601	92.72873		601	92.79512
600	92.58192		600	92.80414
599	92.7573		599	93.01722
598	92.75159		598	92.91867
597	92.84851		597	92.98547
596	92.93086		596	93.10843
595	92.98677		595	93.12963
594	93.04826		594	93.24559
593	93.00136		593	93.21932
592	93.04115		592	93.26533
591	93.1802		591	93.25042
590	93.11711		590	93.19264
589	93.13401		589	93.31732
588	93.15322		588	93.16766
587	93.28832		587	93.29617
586	93.29275		586	93.24319
585	93.25511		585	93.47765
584	93.337		584	93.4675
583	93.22454		583	93.31738
582	93.29836		582	93.40691
581	93.34531		581	93.51459
580	93.40957		580	93.51817
579	93.39191		579	93.57399
578	93.29483		578	93.5
577	93.351		577	93.55821
576	93.51572		576	93.6409
575	93.35173		575	93.44703
574	93.26822		574	93.43032
573	93.32016		573	93.41755
572	93.34671		572	93.54318
571	93.34926		571	93.49777
570	93.47284		570	93.62735
569	93.31974		569	93.44726
568	93.29891		568	93.43141
567	93.27153		567	93.43456
566	93.31555		566	93.51994
565	93.29669		565	93.30618
564	93.24508		564	93.36509
563	93.16731		563	93.48272
562	93.10368		562	93.4071
561	93.19305		561	93.39958
560	93.07607		560	93.37215
559	93.10547		559	93.3703
558	93.1055		558	93.35869
557	93.05914		557	93.26695
556	92.91581		556	93.1732
555	92.86851		555	93.05282
554	92.88401		554	93.03493
553	92.88008		553	93.11993
552	92.77998		552	92.9627
551	92.81965		551	92.95099
550	92.59288		550	92.90174
549	92.703		549	92.67342
548	92.43143		548	92.43266
547	92.3951		547	92.5631
546	92.47504		546	92.64563
545	92.17884		545	92.33547
544	92.37169		544	92.57008
543	92.09973		543	92.43149
542	92.04036		542	92.15614
541	92.06352		541	92.12628
540	92.0466		540	92.19356
539	91.7586		539	92.0336
538	91.80952		538	92.00702
537	91.54647		537	91.74379
536	91.61985		536	91.66562
535	91.40569		535	91.53308
534	91.42782		534	91.5988
533	91.2162		533	91.2844
532	91.14751		532	91.34512
531	91.10131		531	91.2766
530	90.99218		530	91.20035
529	90.79096		529	90.94776
528	90.59533		528	90.84882
527	90.58712		527	90.73102
526	90.45174		526	90.68928
525	90.28728		525	90.64822
524	90.30417		524	90.46257
523	90.11225		523	90.40005
522	90.01173		522	90.24875
521	89.8301		521	89.88749
520	89.68822		520	89.93118
519	89.56413		519	89.82724
518	89.41057		518	89.61421
517	89.19764		517	89.35381
516	89.12442		516	89.30189
515	89.11283		515	89.39808
514	88.8602		514	89.02479
513	88.69889		513	88.81495
512	88.63754		512	88.79651
511	88.33699		511	88.53797
510	88.40674		510	88.36199
509	87.82332		509	88.2743
508	88.04063		508	88.18773
507	87.58687		507	87.96154
506	87.39957		506	87.42005
505	87.3204		505	87.42646
504	87.22492		504	87.27257
503	86.93217		503	87.08755
502	86.85366		502	87.0653
501	86.6911		501	86.88203
500	86.62873		500	86.74656
499	86.45893		499	86.4857
498	86.14427		498	86.45727
497	86.03762		497	86.25631
496	85.82539		496	86.07191
495	85.65269		495	85.8943
494	85.49339		494	85.77758
493	85.24387		493	85.37871
492	85.03267		492	85.42465
491	85.00838		491	85.22454
490	84.77219		490	84.80732
489	84.45757		489	84.64875
488	84.32217		488	84.46487
487	83.94675		487	84.29419
486	83.97903		486	84.17092
485	83.7951		485	84.01826
484	83.4022		484	83.70111
483	83.50395		483	83.77558
482	83.18002		482	83.43608
481	82.80548		481	83.21452
480	82.66577		480	83.01503
479	82.49094		479	82.83273
478	82.17128		478	82.55717
477	82.12793		477	82.50844
476	81.77799		476	82.12725
475	81.67276		475	81.84712
474	81.50951		474	81.73323
473	81.26212		473	81.54094
472	81.06292		472	81.37988
471	80.76027		471	81.14921
470	80.47189		470	80.9382
469	80.3894		469	80.67146
468	80.32452		468	80.56144
467	79.99451		467	80.35451
466	79.60586		466	80.02319
465	79.56519		465	79.92627
464	79.46014		464	79.67324
463	79.09494		463	79.39898
462	79.14138		462	79.42959
461	78.62154		461	79.02732
460	78.58284		460	78.91826
459	78.56829		459	78.98947
458	77.99767		458	78.50129
457	77.81291		457	78.08166
456	77.64408		456	77.98847
455	77.46466		455	77.71681
454	77.38951		454	77.55793
453	77.04721		453	77.34374
452	76.79278		452	77.07953
451	76.61215		451	76.98186
450	76.33489		450	76.71918
449	76.16905		449	76.73336
448	76.1564		448	76.54706
447	75.96449		447	76.45873
446	75.67981		446	75.99623
445	75.40771		445	75.91248
444	75.24059		444	75.63135
443	75.07845		443	75.48891
442	74.77632		442	75.18602
441	74.61979		441	75.18723
440	74.55095		440	75.01437
439	74.28839		439	74.65007
438	74.14549		438	74.58282
437	74.01483		437	74.33041
436	73.73709		436	74.22327
435	73.74267		435	74.13453
434	73.49383		434	74.03135
433	73.33373		433	73.92526
432	73.3054		432	73.68367
431	73.1117		431	73.64387
430	72.86371		430	73.34066
429	72.79596		429	73.3143
428	72.51811		428	72.91606
427	72.54844		427	72.93069
426	72.44182		426	72.91296
425	72.02777		425	72.70808
424	72.03687		424	72.47176
423	71.80596		423	72.42606
422	71.70179		422	72.21997
421	71.5791		421	72.03588
420	71.44914		420	72.05485
419	71.35756		419	71.95541
418	71.2579		418	71.65337
417	71.0988		417	71.55846
416	70.9471		416	71.40554
415	70.81364		415	71.29316
414	70.75397		414	71.20854
413	70.70085		413	71.15847
412	70.52785		412	71.02397
411	70.47502		411	71.00469
410	70.24195		410	70.87653
409	70.09231		409	70.68311
408	70.21069		408	70.65062
407	70.01438		407	70.46662
406	69.88999		406	70.43472
405	69.86082		405	70.39917
404	69.6419		404	70.25992
403	69.65384		403	70.19247
402	69.39276		402	69.93054
401	69.26171		401	69.95859
400	69.32788		400	69.95243
399	69.42212		399	69.7552
398	69.04387		398	69.63532
397	69.17543		397	69.67924
396	69.05652		396	69.69462
395	68.6862		395	69.49438
394	68.77539		394	69.47048
393	68.51393		393	69.23351
392	68.64745		392	69.15251
391	68.28395		391	69.04494
390	68.33244		390	68.79116
389	68.04761		389	68.55042
388	68.01277		388	68.53691
387	67.92031		387	68.56799
386	67.6627		386	68.37136
385	67.58741		385	68.12375
384	67.41803		384	68.15166
383	67.35372		383	68.25346
382	67.14822		382	67.84778
381	67.13304		381	67.90156
380	67.00658		380	67.94971
379	66.92064		379	67.66167
378	66.70049		378	68.72526
377	66.2412		377	67.15447
376	65.87542		376	66.86511
375	66.74629		375	68.17618
374	66.33639		374	66.56858
373	65.72394		373	66.0993
372	65.19401		372	66.14129
371	64.71555		371	66.37602
370	65.64719		370	66.58381
369	64.91721		369	65.55075
368	65.56864		368	67.15531
367	64.86422		367	66.55646
366	64.39376		366	65.76956
365	64.19024		365	65.80274
364	63.25804		364	64.54011
363	63.10253		363	64.42655
362	62.69696		362	64.49912
361	62.98477		361	64.47954
360	61.75511		360	63.61054
359	62.04696		359	63.71171
358	60.85966		358	62.48168
357	60.85242		357	61.93297
356	59.97219		356	61.25774
355	60.04762		355	61.15426
354	59.4597		354	60.91499
353	58.38518		353	59.99994
352	58.04295		352	60.25985
351	57.29209		351	59.68169
350	55.652		350	57.72367
349	56.3018		349	57.47459
348	54.6282		348	56.06224
347	54.70036		347	55.33808
346	53.52163		346	54.99081
345	52.4804		345	53.29148
344	52.4829		344	53.54422
343	50.02875		343	51.61467
342	48.39725		342	50.97099
341	47.81349		341	50.11598
340	47.0177		340	48.83707
339	46.57848		339	48.07402
338	45.55742		338	46.63236
337	44.01323		337	46.45728
336	42.14667		336	44.34787
335	41.50886		335	43.02527
334	40.23901		334	41.44403
333	39.51449		333	41.0158
332	37.39956		332	39.56069
331	35.9829		331	38.12906
330	35.4556		330	37.06822
329	32.76003		329	34.61379
328	31.94168		328	34.42551
327	31.76089		327	32.98675
326	30.11529		326	29.37325
325	28.46088		325	29.83989
324	26.30602		324	28.9205
323	27.38515		323	26.67255
322	24.01454		322	25.13482
321	23.63672		321	24.45329
320	22.98191		320	21.98551
319	20.44356		319	21.26049
318	18.16631		318	19.02567
317	16.97046		317	17.74244
316	15.67398		316	16.32641
315	14.45592		315	15.1373
314	13.33169		314	13.96469
313	12.38595		313	12.78949
312	11.0071		312	11.62837
311	10.23863		311	10.71771
310	9.26842		310	9.52798
309	8.26852		309	8.67912
308	7.34616		308	7.64153
307	6.59734		307	6.85245
306	5.95627		306	6.08725
305	5.16747		305	5.3561
304	4.54373		304	4.7352
303	3.89523		303	4.01113
302	3.39982		302	3.55075
301	2.79784		301	3.00494
300	2.48397		300	2.58555

## Sheet: e. XRD of susbtrate
Bare ITO			Recycled SnO2+ITO			Fresh SnO2+ITO
2 Theta (˚)	Intensity (a.u.)		2 Theta (˚)	Intensity (a.u.)		2 Theta (˚)	Intensity (a.u.)
5.00418	239.08392		5.00418	845.34965		5.00418	558.44755
5.01253	237.63357		5.01253	842.9035		5.01253	553.48811
5.02089	236.32774		5.02089	841.32214		5.02089	549.33986
5.02924	235.16643		5.02924	840.60559		5.02924	546.0028
5.0376	234.14965		5.0376	840.75385		5.0376	543.47692
5.04596	233.27739		5.04596	841.7669		5.04596	541.76224
5.05431	237.90676		5.05431	843.46853		5.05431	538.53613
5.06267	239.36597		5.06267	845.67366		5.06267	544.99534
5.07102	233.9697		5.07102	853.2331		5.07102	548.43124
5.07938	227.53846		5.07938	852.64569		5.07938	549.57576
5.08773	221.28671		5.08773	848.91142		5.08773	546.70163
5.09609	219.02098		5.09609	846.55478		5.09609	546.37296
5.10445	220.03963		5.10445	847.26807		5.10445	544.88578
5.1128	224.18648		5.1128	842.49417		5.1128	540.84848
5.12116	232.2028		5.12116	844.67366		5.12116	534.33566
5.12951	238.32867		5.12951	842.94639		5.12951	534.42424
5.13787	245.09091		5.13787	840.08392		5.13787	533.29138
5.14622	245.44289		5.14622	843.23077		5.14622	535.45455
5.15458	244.06061		5.15458	842.55012		5.15458	532.74592
5.16293	240.12121		5.16293	841.58974		5.16293	537.61538
5.17129	233.04895		5.17129	850.58042		5.17129	537.52448
5.17965	228.95571		5.17965	855.86247		5.17965	536.80886
5.188	225.94872		5.188	859.71562		5.188	537.78555
5.19636	230.39394		5.19636	860.67366		5.19636	534.37063
5.20471	229.19347		5.20471	858.11189		5.20471	528.14452
5.21307	228.88345		5.21307	853.669		5.21307	528.99767
5.22142	229.65268		5.22142	837.47786		5.22142	531.67133
5.22978	227.01632		5.22978	826.48718		5.22978	531.05594
5.23814	229.08159		5.23814	813.49883		5.23814	527.44755
5.24649	227.34266		5.24649	813.7669		5.24649	531.06993
5.25485	221.19347		5.25485	817.32168		5.25485	530.11189
5.2632	219.75058		5.2632	818.8042		5.2632	523.54779
5.27156	216.67832		5.27156	824.31235		5.27156	523.59441
5.27991	217.13287		5.27991	829.42191		5.27991	519.93939
5.28827	214.59207		5.28827	834.34266		5.28827	517.45455
5.29663	212.88811		5.29663	837.32168		5.29663	521.49417
5.30498	215.55478		5.30498	832.63869		5.30498	526.86247
5.31334	219.16317		5.31334	829.02098		5.31334	533.51282
5.32169	222.55711		5.32169	828.11888		5.32169	532.20513
5.33005	224.00466		5.33005	830.86247		5.33005	534.76923
5.3384	228.04895		5.3384	825.22611		5.3384	534.09557
5.34676	232.94172		5.34676	822.52681		5.34676	528.92774
5.35511	227.2704		5.35511	820.33566		5.35511	520.55012
5.36347	226.02098		5.36347	819.04662		5.36347	516.17249
5.37183	222.09324		5.37183	820.20513		5.37183	514.49184
5.38018	217.1352		5.38018	819.14685		5.38018	512.24009
5.38854	213.03963		5.38854	818.02331		5.38854	514.75758
5.39689	207.38462		5.39689	815.48951		5.39689	516.96737
5.40525	199.97669		5.40525	814.23776		5.40525	519.73893
5.4136	202.51748		5.4136	816.49417		5.4136	524.60606
5.42196	207.331		5.42196	815.08392		5.42196	524.95105
5.43032	215.82984		5.43032	809.74592		5.43032	525.07226
5.43867	218.37296		5.43867	812.13287		5.43867	521.64802
5.44703	224.38462		5.44703	818.63869		5.44703	526.02098
5.45538	225.97669		5.45538	821.61305		5.45538	525.61072
5.46374	222.92541		5.46374	823.38928		5.46374	519.36364
5.47209	217.84848		5.47209	823.14219		5.47209	515.12121
5.48045	213.75758		5.48045	818.79953		5.48045	515.64802
5.4888	209.57343		5.4888	815.67832		5.4888	515.93473
5.49716	210.48485		5.49716	812.51282		5.49716	516.83916
5.50552	209.83217		5.50552	807.25641		5.50552	513.87179
5.51387	215.40793		5.51387	801.38695		5.51387	516.1352
5.52223	216.17949		5.52223	807.92075		5.52223	517.78788
5.53058	220.58042		5.53058	808.19114		5.53058	517.57343
5.53894	224.36131		5.53894	806.82984		5.53894	520.13753
5.54729	221.37529		5.54729	807.88112		5.54729	519.97902
5.55565	219.86014		5.55565	808.21911		5.55565	519.96737
5.56401	220.04662		5.56401	804.8648		5.56401	521.31702
5.57236	218.0979		5.57236	803.76923		5.57236	520.82984
5.58072	218.16084		5.58072	803.81119		5.58072	526.49417
5.58907	213.56177		5.58907	803.68298		5.58907	525.70862
5.59743	213.32401		5.59743	807.60606		5.59743	521.12121
5.60578	210.93706		5.60578	810.31935		5.60578	518.13287
5.61414	209.57809		5.61414	811.89044		5.61414	510.7296
5.62249	209.93007		5.62249	816.8042		5.62249	514.90909
5.63085	204.2634		5.63085	814.55944		5.63085	515.61072
5.63921	204.15152		5.63921	816.86247		5.63921	518.67366
5.64756	204.04196		5.64756	816.57343		5.64756	516.05828
5.65592	206.70862		5.65592	815.74592		5.65592	518.29837
5.66427	207.06527		5.66427	814.09557		5.66427	517.41259
5.67263	207.99068		5.67263	809.09557		5.67263	515.91841
5.68098	212.54545		5.68098	804.40093		5.68098	511.28671
5.68934	212.31935		5.68934	803.77389		5.68934	509.77622
5.6977	207.2704		5.6977	804.29837		5.6977	502.97669
5.70605	207.70629		5.70605	805.99068		5.70605	510.71562
5.71441	207.4965		5.71441	801.56876		5.71441	513.83683
5.72276	210.62704		5.72276	808.50583		5.72276	518.61538
5.73112	210.662		5.73112	810.41026		5.73112	516.27506
5.73947	210.88578		5.73947	815.27273		5.73947	513.97436
5.74783	209.56177		5.74783	816.31702		5.74783	507.83217
5.75618	209.06294		5.75618	815.20047		5.75618	510.79953
5.76454	210.26807		5.76454	815.86946		5.76454	506.24942
5.7729	205.61305		5.7729	823.88345		5.7729	504.31702
5.78125	199.55245		5.78125	819.15851		5.78125	503.29604
5.78961	196.66667		5.78961	816.81585		5.78961	509.338
5.79796	192.66434		5.79796	812.30536		5.79796	509.69231
5.80632	187.95804		5.80632	814.75991		5.80632	510.35897
5.81467	186.26107		5.81467	814.95338		5.81467	514.55478
5.82303	188.21678		5.82303	813.11655		5.82303	513.18648
5.83139	187.87646		5.83139	809.72261		5.83139	512.90676
5.83974	193.93473		5.83974	805.35664		5.83974	513.0979
5.8481	202.74126		5.8481	805.37296		5.8481	506.44289
5.85645	201.82051		5.85645	807.71096		5.85645	505.57576
5.86481	207.13986		5.86481	802.51049		5.86481	502.53147
5.87316	205.75524		5.87316	801.79487		5.87316	499.25408
5.88152	208.41026		5.88152	801.86247		5.88152	497.81352
5.88988	208.75524		5.88988	805.18881		5.88988	499.07226
5.89823	211.07925		5.89823	805.70629		5.89823	503.21911
5.90659	211.74592		5.90659	805.19814		5.90659	496.54545
5.91494	203.89744		5.91494	801.61305		5.91494	497.05594
5.9233	206.44988		5.9233	794.0373		5.9233	495.01166
5.93165	202.57576		5.93165	793.72727		5.93165	493.42657
5.94001	201.54079		5.94001	793.42657		5.94001	498.98601
5.94836	207.49417		5.94836	795.56177		5.94836	493.61538
5.95672	206.14918		5.95672	795.61072		5.95672	494.15618
5.96508	209.65268		5.96508	797.93007		5.96508	496.12121
5.97343	211.20047		5.97343	800.77622		5.97343	495.0979
5.98179	210.669		5.98179	802.09557		5.98179	498.85082
5.99014	205.16317		5.99014	807.4965		5.99014	496.48718
5.9985	198.00233		5.9985	801.47786		5.9985	498.94172
6.00685	193.52914		6.00685	797.94406		6.00685	499.94172
6.01521	187.23077		6.01521	797.87179		6.01521	502.01399
6.02357	188.17249		6.02357	794.34965		6.02357	505.92541
6.03192	188.50117		6.03192	796.74825		6.03192	505.55012
6.04028	184.93706		6.04028	795.32867		6.04028	506.26573
6.04863	185.97436		6.04863	794.68998		6.04863	503.14452
6.05699	191.92308		6.05699	793.12821		6.05699	502.07226
6.06534	192.85315		6.06534	795.27506		6.06534	504.95571
6.0737	197.20047		6.0737	798.77855		6.0737	501.29837
6.08205	201.91841		6.08205	798.51049		6.08205	501.93473
6.09041	200.90676		6.09041	799.79254		6.09041	498.4662
6.09877	198.91608		6.09877	796.92541		6.09877	499.4359
6.10712	196.46853		6.10712	795.1049		6.10712	498.9627
6.11548	196.0676		6.11548	793.0676		6.11548	502.91142
6.12383	194.06061		6.12383	790.18415		6.12383	503.331
6.13219	190.40093		6.13219	785.58974		6.13219	502.91841
6.14054	189.17949		6.14054	785.76457		6.14054	502.43124
6.1489	187.18648		6.1489	788.97436		6.1489	501.40559
6.15726	186.29837		6.15726	787.12821		6.15726	497.24242
6.16561	185.69464		6.16561	789.77156		6.16561	499.79021
6.17397	184.89044		6.17397	791.37063		6.17397	493.38228
6.18232	184.44056		6.18232	790.74592		6.18232	494.62005
6.19068	180.04429		6.19068	793.85082		6.19068	490.42191
6.19903	182.38928		6.19903	795.44056		6.19903	489.10723
6.20739	177.98135		6.20739	797.9021		6.20739	492.75058
6.21574	176.48718		6.21574	793.40793		6.21574	491.81119
6.2241	180.02098		6.2241	799.53147		6.2241	488.98135
6.23246	180.08392		6.23246	802.17016		6.23246	487.37063
6.24081	181.40793		6.24081	798.84149		6.24081	484.34499
6.24917	186.4965		6.24917	797.15152		6.24917	482.86014
6.25752	188.4662		6.25752	795.20746		6.25752	484.7296
6.26588	191.71795		6.26588	790.36597		6.26588	485.70396
6.27423	186.7972		6.27423	787.20513		6.27423	486.62238
6.28259	187.10256		6.28259	785.41958		6.28259	485.84615
6.29095	182.55245		6.29095	785.91608		6.29095	489.82284
6.2993	184.84848		6.2993	785.83683		6.2993	490.52448
6.30766	188.01166		6.30766	791.80186		6.30766	492.92308
6.31601	189.6317		6.31601	797.21212		6.31601	493.72261
6.32437	192.84848		6.32437	796.55245		6.32437	493.79254
6.33272	188.38928		6.33272	799.70629		6.33272	493.15152
6.34108	185.06061		6.34108	800.20513		6.34108	498.51515
6.34943	187.45688		6.34943	795.70629		6.34943	497.31002
6.35779	183.47786		6.35779	790.2634		6.35779	497.98135
6.36615	180.55944		6.36615	786.18182		6.36615	490.338
6.3745	176.51748		6.3745	781.41492		6.3745	487.70862
6.38286	178.03497		6.38286	778.86247		6.38286	488.55245
6.39121	177.14685		6.39121	776.16783		6.39121	486.37529
6.39957	178.35897		6.39957	777.94406		6.39957	484.14219
6.40792	173.87879		6.40792	779.26573		6.40792	481.06527
6.41628	168.98135		6.41628	786.44988		6.41628	485.25874
6.42464	172.61538		6.42464	791.48951		6.42464	488.41958
6.43299	175.30769		6.43299	790.80886		6.43299	489.89277
6.44135	175.48951		6.44135	790.29371		6.44135	485.90909
6.4497	173.50816		6.4497	786.70396		6.4497	483.82984
6.45806	174.2634		6.45806	786.0676		6.45806	488.20047
6.46641	180.94172		6.46641	787.02098		6.46641	488.98368
6.47477	180.67599		6.47477	786.37296		6.47477	487.22378
6.48313	183.94406		6.48313	788.12587		6.48313	483.08625
6.49148	181.4289		6.49148	793.42424		6.49148	480.73893
6.49984	183.18648		6.49984	796.97669		6.49984	482.83916
6.50819	182.16084		6.50819	793.91142		6.50819	484.99301
6.51655	181.20047		6.51655	787.8648		6.51655	481.01632
6.5249	180.8951		6.5249	783.53613		6.5249	475.49184
6.53326	179.13054		6.53326	780.34499		6.53326	479.04196
6.54161	177.45688		6.54161	779.06527		6.54161	479.11422
6.54997	178.62937		6.54997	770.89744		6.54997	478.77389
6.55833	179.5338		6.55833	770.4965		6.55833	479.60373
6.56668	176.45221		6.56668	773.91375		6.56668	481.70629
6.57504	175.29138		6.57504	775.18415		6.57504	485.2331
6.58339	176.17016		6.58339	776.07925		6.58339	486.54079
6.59175	174.02098		6.59175	776.53613		6.59175	492.7669
6.6001	175.3007		6.6001	779.31235		6.6001	490.90443
6.60846	174.00932		6.60846	782.28438		6.60846	486.40559
6.61682	172.77622		6.61682	780.48718		6.61682	482.53613
6.62517	169.45921		6.62517	776.39161		6.62517	481.47786
6.63353	170.26107		6.63353	771.94406		6.63353	475.97203
6.64188	172.05594		6.64188	773.34033		6.64188	471.50117
6.65024	166.88811		6.65024	766.24476		6.65024	475.91142
6.65859	165.51981		6.65859	764.79021		6.65859	476.35198
6.66695	165.55245		6.66695	768.91142		6.66695	479.84848
6.6753	164.57809		6.6753	771.49184		6.6753	480.54079
6.68366	160.90909		6.68366	774.29837		6.68366	481.86946
6.69202	160.23776		6.69202	775.662		6.69202	480.13287
6.70037	159.92774		6.70037	774.0676		6.70037	480.21678
6.70873	162.32634		6.70873	777.67832		6.70873	478.01399
6.71708	171.20513		6.71708	780.25641		6.71708	473.26107
6.72544	176.51748		6.72544	785.00932		6.72544	476.92774
6.73379	178.4965		6.73379	786.10956		6.73379	481.84382
6.74215	177.74592		6.74215	793.03263		6.74215	482.98368
6.75051	180.48019		6.75051	792.71329		6.75051	484.05594
6.75886	177.86247		6.75886	786.17483		6.75886	484.47319
6.76722	172.88112		6.76722	783.53613		6.76722	486.3007
6.77557	170.2704		6.77557	775.00233		6.77557	488.21445
6.78393	166.22844		6.78393	773.71096		6.78393	482.47552
6.79228	167.48718		6.79228	774.12121		6.79228	475.10256
6.80064	170.81119		6.80064	771.81119		6.80064	474.03963
6.80899	173.13753		6.80899	774.57343		6.80899	474.11888
6.81735	175.79953		6.81735	773.79254		6.81735	471.95804
6.82571	177.81352		6.82571	769.84149		6.82571	469.52448
6.83406	177.98135		6.83406	765.18182		6.83406	465.94872
6.84242	172.81585		6.84242	762.11655		6.84242	464.51981
6.85077	169.51515		6.85077	764.08625		6.85077	460.65501
6.85913	165.18648		6.85913	762.35897		6.85913	462.64103
6.86748	166.76457		6.86748	766.77855		6.86748	458.09557
6.87584	164.7972		6.87584	771.16084		6.87584	455.94406
6.8842	161.9324		6.8842	769.87879		6.8842	456.60606
6.89255	164.18648		6.89255	770.15618		6.89255	460.35198
6.90091	169.24709		6.90091	762.05594		6.90091	465.01632
6.90926	171.11655		6.90926	755.61305		6.90926	465.83916
6.91762	172.56177		6.91762	751.56643		6.91762	467.78322
6.92597	168.74126		6.92597	752.31702		6.92597	471.54312
6.93433	159.82751		6.93433	756.24242		6.93433	471.17716
6.94269	158.01865		6.94269	758.37063		6.94269	475.80186
6.95104	160.64569		6.95104	762.63403		6.95104	474.96737
6.9594	159.2634		6.9594	766.01166		6.9594	473.8951
6.96775	153.42424		6.96775	767.57809		6.96775	477.48951
6.97611	160.29837		6.97611	771.80186		6.97611	477.00233
6.98446	162.25641		6.98446	771.6317		6.98446	476.01166
6.99282	165.72494		6.99282	770.12121		6.99282	471.88811
7.00117	168.5711		7.00117	768.96503		7.00117	473.18415
7.00953	167.34266		7.00953	771.88811		7.00953	470.39627
7.01789	162.03963		7.01789	769.22145		7.01789	468.68298
7.02624	161.07459		7.02624	765.17016		7.02624	468.82517
7.0346	160.669		7.0346	761.14918		7.0346	466.40093
7.04295	163.02797		7.04295	757.80186		7.04295	464.77389
7.05131	158.10723		7.05131	757.65035		7.05131	464.19814
7.05966	164.76224		7.05966	760.17016		7.05966	462.44289
7.06802	165.55012		7.06802	762.63636		7.06802	464.34033
7.07638	169.55711		7.07638	761.76923		7.07638	464.24009
7.08473	164.15152		7.08473	767.28671		7.08473	463.45921
7.09309	163.23776		7.09309	769.5035		7.09309	463.97902
7.10144	155.69464		7.10144	767.15385		7.10144	465.51748
7.1098	146.55245		7.1098	766.17716		7.1098	463.05361
7.11815	144.48718		7.11815	761.96503		7.11815	461.59207
7.12651	145.21911		7.12651	757.94406		7.12651	460.34266
7.13486	145.21212		7.13486	757.65268		7.13486	459.31002
7.14322	151.04895		7.14322	753.67599		7.14322	461.38928
7.15158	158.07226		7.15158	752.93706		7.15158	467.3683
7.15993	161.09557		7.15993	750.07925		7.15993	471.49417
7.16829	162.80186		7.16829	756.24476		7.16829	472.01399
7.17664	165.48019		7.17664	759.4965		7.17664	476.41492
7.185	165.42657		7.185	759.4662		7.185	472.24242
7.19335	165.78322		7.19335	759.3683		7.19335	467.39627
7.20171	167.67366		7.20171	756.17016		7.20171	460.47086
7.21007	166.79021		7.21007	755.16084		7.21007	452.08858
7.21842	168.43357		7.21842	761.67366		7.21842	446.76457
7.22678	165.21678		7.22678	763.16783		7.22678	442.2704
7.23513	162.77389		7.23513	767.91142		7.23513	443.70163
7.24349	156.80186		7.24349	768.34965		7.24349	443.05361
7.25184	151.26807		7.25184	771.55478		7.25184	445.9697
7.2602	143.39627		7.2602	771.19347		7.2602	452.6014
7.26855	141.50117		7.26855	768.25408		7.26855	455.93473
7.27691	138.88811		7.27691	763.96737		7.27691	459.98601
7.28527	138.47552		7.28527	755.38462		7.28527	457.16317
7.29362	142.01166		7.29362	750.34033		7.29362	454.6993
7.30198	145.37296		7.30198	753.17949		7.30198	455.01166
7.31033	148.89977		7.31033	751.57809		7.31033	453.97436
7.31869	152.84149		7.31869	751.10256		7.31869	454.18182
7.32704	153.42424		7.32704	747.7972		7.32704	450.07459
7.3354	152.1655		7.3354	745.32168		7.3354	454.61538
7.34376	150.85781		7.34376	748.49184		7.34376	458.90909
7.35211	152.98601		7.35211	750.47786		7.35211	462.87413
7.36047	153.64103		7.36047	747.20047		7.36047	462.38928
7.36882	151.97902		7.36882	745.74359		7.36882	457.82751
7.37718	152.57343		7.37718	749.7296		7.37718	454.64802
7.38553	150.14219		7.38553	751.54312		7.38553	447.62704
7.39389	145.72494		7.39389	753.44988		7.39389	446.03263
7.40224	141.98601		7.40224	750.21445		7.40224	445.82751
7.4106	139.60606		7.4106	744.09324		7.4106	446.94172
7.41896	137.81818		7.41896	741.00466		7.41896	452.63869
7.42731	136.38228		7.42731	740.60373		7.42731	458.2331
7.43567	137.59907		7.43567	736.331		7.43567	461.26807
7.44402	139.89977		7.44402	735.13054		7.44402	461.40793
7.45238	140.71562		7.45238	740.53613		7.45238	461.25408
7.46073	147.45455		7.46073	743.87879		7.46073	455.12821
7.46909	150.67366		7.46909	747.4359		7.46909	450.04196
7.47745	148.82051		7.47745	753.11655		7.47745	451.51748
7.4858	149.46853		7.4858	747.96737		7.4858	451.15152
7.49416	148.44755		7.49416	744.72494		7.49416	451.51981
7.50251	144.78089		7.50251	741.15385		7.50251	450.89977
7.51087	142.4289		7.51087	737.9021		7.51087	454.13287
7.51922	140.59674		7.51922	736.98135		7.51922	452.84382
7.52758	138.08858		7.52758	738.74359		7.52758	453.81119
7.53594	135.87413		7.53594	744.09091		7.53594	449.42657
7.54429	139.21911		7.54429	746.08625		7.54429	447.89044
7.55265	138.17949		7.55265	749.61772		7.55265	447.01632
7.561	136.20047		7.561	748.73893		7.561	447.30303
7.56936	136.08392		7.56936	746.6317		7.56936	446.11888
7.57771	135.97203		7.57771	746.80886		7.57771	445.662
7.58607	135.04429		7.58607	739.29837		7.58607	444.10956
7.59442	137.38228		7.59442	739.56177		7.59442	446.58508
7.60278	142.19347		7.60278	737.87413		7.60278	442.68065
7.61114	145.96737		7.61114	739.82517		7.61114	444.7972
7.61949	147.62704		7.61949	745.3986		7.61949	442.61305
7.62785	150.24476		7.62785	745.9324		7.62785	444.23543
7.6362	148.52914		7.6362	745.40326		7.6362	443.18881
7.64456	143.47786		7.64456	747.25408		7.64456	446.76224
7.65291	142.95105		7.65291	747.93007		7.65291	446.1655
7.66127	136.83217		7.66127	747.79254		7.66127	441.91375
7.66963	135.5035		7.66963	741.37063		7.66963	440.83916
7.67798	135.41958		7.67798	740.65268		7.67798	440.32867
7.68634	139.12587		7.68634	735.9324		7.68634	434.82517
7.69469	146.60839		7.69469	737.47552		7.69469	439.19114
7.70305	149.65035		7.70305	741.2331		7.70305	441.02331
7.7114	154.56876		7.7114	740.44522		7.7114	444.04196
7.71976	153.16783		7.71976	739.16783		7.71976	450.78788
7.72811	149.34033		7.72811	740.36364		7.72811	452.42191
7.73647	148.21911		7.73647	736.6993		7.73647	447.70396
7.74483	140.2634		7.74483	734.72028		7.74483	445.44755
7.75318	138.13986		7.75318	734.30303		7.75318	445.32634
7.76154	135.99534		7.76154	734.78322		7.76154	445.84848
7.76989	136.58275		7.76989	734.01166		7.76989	442.48252
7.77825	138.97669		7.77825	734.63869		7.77825	443.02098
7.7866	138.04196		7.7866	738.0373		7.7866	446.81119
7.79496	139.45455		7.79496	739.65268		7.79496	450.7366
7.80332	136.94872		7.80332	740.21445		7.80332	454.13986
7.81167	136.26807		7.81167	740.669		7.81167	449.06061
7.82003	136.45221		7.82003	738.92075		7.82003	445.64802
7.82838	134.55944		7.82838	739.37063		7.82838	446.17716
7.83674	138.77156		7.83674	744.00932		7.83674	441.0303
7.84509	139.44289		7.84509	744.95571		7.84509	440.37762
7.85345	140.79021		7.85345	740.54779		7.85345	436
7.8618	140.90676		7.8618	741.0676		7.8618	433.37995
7.87016	137.79254		7.87016	741.42657		7.87016	438.44289
7.87852	136.10256		7.87852	740.88112		7.87852	439.31935
7.88687	135.09557		7.88687	742.38462		7.88687	440.26573
7.89523	130		7.89523	744.43357		7.89523	439.59207
7.90358	129.45921		7.90358	742.99301		7.90358	442.79021
7.91194	130.82284		7.91194	741.04895		7.91194	448.45688
7.92029	133.82051		7.92029	741.43823		7.92029	446.63869
7.92865	130.89044		7.92865	741.06061		7.92865	443.95804
7.93701	135.85781		7.93701	738.63636		7.93701	441.13753
7.94536	139.43823		7.94536	742.52681		7.94536	438.06527
7.95372	143.46154		7.95372	739.76923		7.95372	433.52214
7.96207	143.40326		7.96207	739.64103		7.96207	430.44056
7.97043	143.21911		7.97043	739.44988		7.97043	433.1049
7.97878	138.68531		7.97878	740.11888		7.97878	435.08392
7.98714	137.66667		7.98714	734.99301		7.98714	437.48951
7.99549	135.51515		7.99549	730.46853		7.99549	443.58508
8.00385	131.19347		8.00385	729.79254		8.00385	444.97902
8.01221	127.73893		8.01221	728.20047		8.01221	442.61072
8.02056	130.68765		8.02056	726.77622		8.02056	443.54545
8.02892	130.69697		8.02892	733.02564		8.02892	442.37995
8.03727	135.07459		8.03727	734.92541		8.03727	437.41259
8.04563	130.10956		8.04563	739.88578		8.04563	437.20047
8.05398	131.11655		8.05398	745.26807		8.05398	436.6993
8.06234	128.83683		8.06234	745.32168		8.06234	435.72028
8.0707	126.0676		8.0707	744.2331		8.0707	435.87879
8.07905	125.65501		8.07905	744.72727		8.07905	439.46387
8.08741	123		8.08741	742.62005		8.08741	439.5338
8.09576	123.18648		8.09576	737.93939		8.09576	438.92774
8.10412	125.36364		8.10412	733.23077		8.10412	443.14452
8.11247	125.38928		8.11247	737.34033		8.11247	440.33333
8.12083	129.70862		8.12083	738.53846		8.12083	438.23077
8.12919	132.10256		8.12919	740.78555		8.12919	435.14452
8.13754	132.91841		8.13754	743.45221		8.13754	432.47786
8.1459	130.73427		8.1459	737.07459		8.1459	435.32867
8.15425	129.17716		8.15425	733.93706		8.15425	433.12821
8.16261	132.55245		8.16261	730.76224		8.16261	432.47552
8.17096	129.03497		8.17096	729.01166		8.17096	433.62704
8.17932	127.37063		8.17932	725.23776		8.17932	438.23077
8.18767	127.35431		8.18767	725.90443		8.18767	438.27739
8.19603	129.26807		8.19603	731.59674		8.19603	431.77622
8.20439	130.88578		8.20439	737.20979		8.20439	432.9697
8.21274	133.65734		8.21274	743.41026		8.21274	432.58974
8.2211	133.61305		8.2211	744.82517		8.2211	437.02797
8.22945	131.19347		8.22945	739.52214		8.22945	438.06993
8.23781	129.76224		8.23781	736.48718		8.23781	430.87879
8.24616	129.02797		8.24616	731.66434		8.24616	431.36597
8.25452	121.82284		8.25452	732.75058		8.25452	432.69697
8.26288	120.98601		8.26288	727.1655		8.26288	436.03497
8.27123	125.74825		8.27123	727.00932		8.27123	434.6317
8.27959	127.96037		8.27959	725.80653		8.27959	434.24242
8.28794	129.51748		8.28794	728.22611		8.28794	437.01632
8.2963	132.13753		8.2963	731.91375		8.2963	439.80186
8.30465	132.48485		8.30465	731.51981		8.30465	443.25408
8.31301	129.94406		8.31301	733.31469		8.31301	440.05128
8.32136	128.83683		8.32136	733.11422		8.32136	436.07459
8.32972	126.98834		8.32972	732.97669		8.32972	437.50583
8.33808	123.42191		8.33808	734.41259		8.33808	438.65967
8.34643	128.77389		8.34643	731.80886		8.34643	437.48252
8.35479	134.07925		8.35479	732.37529		8.35479	438.72494
8.36314	133.50816		8.36314	731.89044		8.36314	440.04429
8.3715	134.32867		8.3715	730.331		8.3715	440.39161
8.37985	133.58974		8.37985	729.05128		8.37985	436.59207
8.38821	132.71795		8.38821	727.49184		8.38821	430.44988
8.39657	130.88345		8.39657	725.91375		8.39657	424.43357
8.40492	126.6317		8.40492	721.58974		8.40492	423.40326
8.41328	125.669		8.41328	722.21911		8.41328	422.76457
8.42163	122.9021		8.42163	723.21445		8.42163	427.02098
8.42999	124.40559		8.42999	725.69697		8.42999	426.27972
8.43834	127.61772		8.43834	726.97436		8.43834	432.22378
8.4467	126.70396		8.4467	729.09091		8.4467	436.93473
8.45505	130.54079		8.45505	728.06527		8.45505	436.42191
8.46341	132.06527		8.46341	722.86946		8.46341	433.92541
8.47177	133.91841		8.47177	722.331		8.47177	430.88811
8.48012	132.65268		8.48012	723.39394		8.48012	427.55711
8.48848	129.27506		8.48848	726.46387		8.48848	426.7669
8.49683	129.82284		8.49683	726.79487		8.49683	425.89044
8.50519	128.13054		8.50519	731.64103		8.50519	427.39394
8.51354	125.86713		8.51354	731.28205		8.51354	425.97669
8.5219	129.57576		8.5219	731.2634		8.5219	430.30536
8.53026	127.30769		8.53026	730.97203		8.53026	432.35664
8.53861	128.17483		8.53861	729.84615		8.53861	432.41725
8.54697	126.1352		8.54697	723.08625		8.54697	434.57809
8.55532	123.81818		8.55532	722.51515		8.55532	430.82051
8.56368	123.84382		8.56368	724.07226		8.56368	427.68998
8.57203	120.71795		8.57203	723.15385		8.57203	429.23077
8.58039	122.71096		8.58039	721.1655		8.58039	428.01632
8.58875	125.64569		8.58875	722.73893		8.58875	424.00932
8.5971	125.94172		8.5971	721.73427		8.5971	423.39627
8.60546	127.71562		8.60546	721.91608		8.60546	428.15618
8.61381	125.34732		8.61381	719.57343		8.61381	426.23776
8.62217	127.24942		8.62217	720.72261		8.62217	427.00233
8.63052	125.662		8.63052	717.20047		8.63052	426.42657
8.63888	122.10256		8.63888	717.56177		8.63888	420.54545
8.64723	120.86713		8.64723	719.67599		8.64723	419.03263
8.65559	116.06294		8.65559	718.38228		8.65559	421.45688
8.66395	115.60373		8.66395	717.03497		8.66395	421.7972
8.6723	113.29138		8.6723	716.10256		8.6723	419.74126
8.68066	110.44755		8.68066	720.44522		8.68066	420.72028
8.68901	109.10723		8.68901	722.49184		8.68901	427.8345
8.69737	110.11888		8.69737	722.36364		8.69737	427.32168
8.70572	112.27506		8.70572	723.34266		8.70572	430.03497
8.71408	115.06527		8.71408	723.72494		8.71408	432.09324
8.72244	117.45221		8.72244	723.90443		8.72244	429.31469
8.73079	119.45688		8.73079	724.1352		8.73079	427.72727
8.73915	122.77156		8.73915	721.19114		8.73915	426.24476
8.7475	125.2331		8.7475	716.65501		8.7475	424.52914
8.75586	126.21445		8.75586	715.55012		8.75586	420.1655
8.76421	126.662		8.76421	716.00932		8.76421	418.63636
8.77257	126.57576		8.77257	715.28904		8.77257	422.21212
8.78092	128.53846		8.78092	715.08392		8.78092	420.65268
8.78928	126.00699		8.78928	714.38462		8.78928	423.95338
8.79764	125.86946		8.79764	714.13753		8.79764	427.09557
8.80599	122.98601		8.80599	713.6993		8.80599	428.73427
8.81435	120.70629		8.81435	718.2704		8.81435	426.74592
8.8227	117.44988		8.8227	718.21445		8.8227	424.75058
8.83106	116.68998		8.83106	721.60373		8.83106	426.40326
8.83941	113.94406		8.83941	724.5641		8.83941	427.39627
8.84777	111.7366		8.84777	724.80653		8.84777	426.56876
8.85613	110.662		8.85613	725.36364		8.85613	428.67133
8.86448	111.17716		8.86448	723.59207		8.86448	427.92308
8.87284	109.12587		8.87284	722.20979		8.87284	427.39627
8.88119	109.68998		8.88119	719.5338		8.88119	428.15385
8.88955	113.17016		8.88955	717.7972		8.88955	427.03497
8.8979	112.07226		8.8979	719.41259		8.8979	423.51981
8.90626	111.14219		8.90626	719.52681		8.90626	421.30769
8.91461	115.59441		8.91461	718.80886		8.91461	421.60606
8.92297	112.78555		8.92297	717.52214		8.92297	420.34499
8.93133	115.51748		8.93133	717.2331		8.93133	419.8648
8.93968	116.59441		8.93968	717.52681		8.93968	421.62704
8.94804	116.36131		8.94804	716.47319		8.94804	422.20047
8.95639	115		8.95639	722.4965		8.95639	422.85781
8.96475	117.32634		8.96475	723.88811		8.96475	422.54312
8.9731	116.4359		8.9731	726.50583		8.9731	420.74126
8.98146	112.49417		8.98146	727.55012		8.98146	420.14452
8.98982	112.67133		8.98982	728.9697		8.98982	418.51049
8.99817	113.69231		8.99817	725.43124		8.99817	421.84848
9.00653	112.55711		9.00653	723.54079		9.00653	420.70163
9.01488	113.00233		9.01488	721.82751		9.01488	422.24476
9.02324	115.56876		9.02324	718.56643		9.02324	423.56876
9.03159	117.03497		9.03159	717.95338		9.03159	429.52448
9.03995	116.82517		9.03995	717.338		9.03995	427.68298
9.0483	116.19814		9.0483	714.91375		9.0483	425.82984
9.05666	115.58275		9.05666	714.81352		9.05666	421.95105
9.06502	113.60606		9.06502	717.31235		9.06502	419.28904
9.07337	119.06294		9.07337	721.46387		9.07337	413.00466
9.08173	121.82051		9.08173	723.14219		9.08173	408.41026
9.09008	124.44289		9.09008	722.82284		9.09008	398.662
9.09844	124.30769		9.09844	721.20746		9.09844	398.44056
9.10679	122.38228		9.10679	718.338		9.10679	397.52448
9.11515	117.96503		9.11515	716.67599		9.11515	406.17949
9.12351	115.21212		9.12351	710.64103		9.12351	407.40093
9.13186	111.00699		9.13186	704.46853		9.13186	416.8345
9.14022	110.68765		9.14022	705.2331		9.14022	418.62937
9.14857	109.25175		9.14857	708.87646		9.14857	422.72028
9.15693	114.01399		9.15693	711.63869		9.15693	424.3007
9.16528	115.05128		9.16528	716.6014		9.16528	420.55711
9.17364	114.59907		9.17364	717.46154		9.17364	418.35198
9.182	113.09324		9.182	717.41492		9.182	419.65501
9.19035	108.24242		9.19035	722.37762		9.19035	416.37762
9.19871	102.17483		9.19871	721.62471		9.19871	414.79254
9.20706	102.37063		9.20706	718.71096		9.20706	410.98135
9.21542	104.41958		9.21542	714.35897		9.21542	411.47086
9.22377	106.71329		9.22377	716.44755		9.22377	407.5711
9.23213	111.97669		9.23213	716.80186		9.23213	410.17016
9.24048	112.10023		9.24048	719.05128		9.24048	417.58275
9.24884	116.89744		9.24884	721.97203		9.24884	415.4359
9.2572	116.73427		9.2572	715.86247		9.2572	415.82984
9.26555	117.44755		9.26555	717.76457		9.26555	414.66434
9.27391	115.43357		9.27391	717.17016		9.27391	412.4359
9.28226	111.41725		9.28226	713.88811		9.28226	408.91142
9.29062	111.25874		9.29062	712.87646		9.29062	406.81119
9.29897	113.99534		9.29897	711.34965		9.29897	405.4662
9.30733	111.61538		9.30733	710.22378		9.30733	403.79487
9.31569	113.39161		9.31569	710.12587		9.31569	407.39394
9.32404	114.8345		9.32404	710.02564		9.32404	411.47319
9.3324	123.28671		9.3324	711.72028		9.3324	412.95338
9.34075	126.78089		9.34075	711.64802		9.34075	412.52681
9.34911	128.77389		9.34911	715.77156		9.34911	413.07925
9.35746	123.28671		9.35746	713.98368		9.35746	412.97902
9.36582	122.5711		9.36582	714.92075		9.36582	413.55944
9.37417	116.54545		9.37417	714.84848		9.37417	412.72727
9.38253	114.02331		9.38253	710.41958		9.38253	415.01399
9.39089	107.32634		9.39089	710.16317		9.39089	411.73193
9.39924	105.77156		9.39924	704.79953		9.39924	411.46154
9.4076	106.06993		9.4076	705.02331		9.4076	410.85315
9.41595	106.48252		9.41595	708.34732		9.41595	411.43357
9.42431	106.88112		9.42431	710.62005		9.42431	408.45921
9.43266	105.44289		9.43266	713.97436		9.43266	407.8648
9.44102	102.88578		9.44102	714.58275		9.44102	408.43357
9.44938	104.70163		9.44938	712.59441		9.44938	409.71562
9.45773	103.36131		9.45773	711.45921		9.45773	411.62005
9.46609	107.89744		9.46609	708.57809		9.46609	415.65967
9.47444	108.89744		9.47444	708.04196		9.47444	413.56643
9.4828	109.51049		9.4828	701.69464		9.4828	412.44755
9.49115	110.78089		9.49115	703.98368		9.49115	411.79953
9.49951	107.48019		9.49951	704.88345		9.49951	411.04196
9.50786	104.74359		9.50786	705.27972		9.50786	406.57809
9.51622	104.18648		9.51622	708.60839		9.51622	400.96737
9.52458	104.55944		9.52458	708.1049		9.52458	401.98368
9.53293	104.19814		9.53293	709.21911		9.53293	403.38928
9.54129	103.4965		9.54129	711.11655		9.54129	403.10023
9.54964	106.90909		9.54964	707.46154		9.54964	408.15152
9.558	110.40793		9.558	704.32634		9.558	408.35897
9.56635	111.88112		9.56635	700.45221		9.56635	411.81352
9.57471	111.35897		9.57471	699.338		9.57471	414.11888
9.58307	109.6993		9.58307	699.65734		9.58307	415.54779
9.59142	111.02331		9.59142	703.79254		9.59142	413.0676
9.59978	111.41492		9.59978	706.56876		9.59978	408.07692
9.60813	109.11888		9.60813	707.17716		9.60813	407.07692
9.61649	108.338		9.61649	714.59674		9.61649	408.11189
9.62484	104.3007		9.62484	715.09091		9.62484	403.7669
9.6332	108.52448		9.6332	711.69231		9.6332	404.93706
9.64155	110.27739		9.64155	706.85315		9.64155	401.95105
9.64991	111.97902		9.64991	706.38228		9.64991	405.7669
9.65827	112.14452		9.65827	707.82284		9.65827	405.21445
9.66662	114.54779		9.66662	710.77389		9.66662	407.1958
9.67498	115.34732		9.67498	713.66434		9.67498	407.55711
9.68333	114.01399		9.68333	712.94406		9.68333	407.27506
9.69169	112.86946		9.69169	712.90909		9.69169	407.64336
9.70004	110.74126		9.70004	713.98135		9.70004	410.42191
9.7084	107.32168		9.7084	708.75758		9.7084	407.12587
9.71676	106.86713		9.71676	706.63403		9.71676	402.68765
9.72511	103.99534		9.72511	703		9.72511	400.2331
9.73347	104.68765		9.73347	703.12821		9.73347	399.75058
9.74182	102.39394		9.74182	703.0303		9.74182	398.01399
9.75018	101.24009		9.75018	701.8951		9.75018	396.56177
9.75853	101.17716		9.75853	700.90909		9.75853	393.78788
9.76689	102.06061		9.76689	702.52214		9.76689	394.21212
9.77525	103.84848		9.77525	705.73427		9.77525	399.2028
9.7836	104.01632		9.7836	706.9627		9.7836	400.9324
9.79196	104.08625		9.79196	706.95571		9.79196	402.84149
9.80031	101.4289		9.80031	709.23077		9.80031	406.08159
9.80867	101.69231		9.80867	711.64802		9.80867	407.9697
9.81702	100.36597		9.81702	712.0373		9.81702	411.94872
9.82538	98.79254		9.82538	710.87413		9.82538	411.64802
9.83373	100.07226		9.83373	706.95571		9.83373	408.47319
9.84209	98.08159		9.84209	702.90909		9.84209	406.42191
9.85045	100.75758		9.85045	704.02797		9.85045	403.89044
9.8588	104.10256		9.8588	706.08392		9.8588	403.27739
9.86716	107.34033		9.86716	705.11655		9.86716	398.95105
9.87551	105.68765		9.87551	704.1352		9.87551	401.10256
9.88387	104.33566		9.88387	704.19814		9.88387	405.37762
9.89222	105.22844		9.89222	710.22378		9.89222	410.12354
9.90058	105.61072		9.90058	709.26807		9.90058	413.37995
9.90894	106.38928		9.90894	707.06294		9.90894	414.95571
9.91729	105.42191		9.91729	706.10256		9.91729	415.47786
9.92565	103.93939		9.92565	703.12587		9.92565	417.65035
9.934	106.12121		9.934	705.34499		9.934	414.11888
9.94236	106.92075		9.94236	704.63869		9.94236	410.22145
9.95071	105.46154		9.95071	702.58042		9.95071	403.37529
9.95907	103.47086		9.95907	704.45688		9.95907	402.49417
9.96742	101.51282		9.96742	704.91142		9.96742	403.00932
9.97578	103.9324		9.97578	706.45921		9.97578	402.91841
9.98414	106.19347		9.98414	705.31469		9.98414	403.06993
9.99249	108.54312		9.99249	708.97669		9.99249	405.36364
10.00085	105.3683		10.00085	710.80653		10.00085	405.65501
10.0092	102.30303		10.0092	708.88112		10.0092	406.49417
10.01756	99.05594		10.01756	708.70629		10.01756	407.98368
10.02591	98.10023		10.02591	709.00466		10.02591	410.46853
10.03427	94.99301		10.03427	706.61305		10.03427	408.1352
10.04263	97.39161		10.04263	705.75524		10.04263	405.46154
10.05098	98.37995		10.05098	703.84615		10.05098	405.82284
10.05934	104.09557		10.05934	702.42657		10.05934	402.8042
10.06769	105.07925		10.06769	703.30303		10.06769	400.76224
10.07605	103.87413		10.07605	705.37762		10.07605	397.35897
10.0844	101.25408		10.0844	705.97436		10.0844	394.91375
10.09276	97.74825		10.09276	705.37762		10.09276	393.50117
10.10111	98.58974		10.10111	702.48019		10.10111	395.4359
10.10947	98.2704		10.10947	701.21678		10.10947	400.83217
10.11783	97.31702		10.11783	697.34033		10.11783	401.60606
10.12618	98.98368		10.12618	693.2704		10.12618	400.64336
10.13454	101.39394		10.13454	693.26107		10.13454	407.19814
10.14289	103.94872		10.14289	690.62238		10.14289	409.0303
10.15125	100.65501		10.15125	689.90909		10.15125	405.60606
10.1596	100.04196		10.1596	694.60373		10.1596	404.83916
10.16796	101.75291		10.16796	702.08858		10.16796	403.48718
10.17632	100.74592		10.17632	705.91608		10.17632	400.01865
10.18467	102.31469		10.18467	705.63869		10.18467	398.40326
10.19303	102.65967		10.19303	705.45221		10.19303	401.7669
10.20138	101.91608		10.20138	706.08858		10.20138	399.19114
10.20974	100.21678		10.20974	708.51515		10.20974	396.99767
10.21809	98.669		10.21809	707.4359		10.21809	399.67832
10.22645	96.67366		10.22645	700.40093		10.22645	400.60373
10.23481	89.92075		10.23481	697.64336		10.23481	401.17016
10.24316	91.38462		10.24316	699.74825		10.24316	400.41725
10.25152	93.28904		10.25152	704.13054		10.25152	404.55245
10.25987	95.74592		10.25987	704.68298		10.25987	401.05128
10.26823	97.57343		10.26823	704.15851		10.26823	402.14452
10.27658	100.43823		10.27658	702.51515		10.27658	403.35431
10.28494	101.08858		10.28494	704.61538		10.28494	401.8345
10.29329	102.18182		10.29329	705.89277		10.29329	398.7296
10.30165	100.52448		10.30165	699.67133		10.30165	398.26107
10.31001	97.5711		10.31001	693.0373		10.31001	399.59441
10.31836	95.38228		10.31836	689.90676		10.31836	401.02797
10.32672	97.99068		10.32672	691.22145		10.32672	399.63636
10.33507	101.10723		10.33507	692.8648		10.33507	402.78555
10.34343	102.49184		10.34343	696.05828		10.34343	400.19114
10.35178	97.98368		10.35178	700.50117		10.35178	406.71795
10.36014	100.51981		10.36014	702.40793		10.36014	411.20746
10.3685	101.20746		10.3685	705.44056		10.3685	413.79021
10.37685	105.19814		10.37685	706.78788		10.37685	412.02797
10.38521	106.29604		10.38521	705.34499		10.38521	410.7296
10.39356	106.84615		10.39356	701.76457		10.39356	406.87646
10.40192	107.32634		10.40192	701.31235		10.40192	404.32634
10.41027	104.68298		10.41027	700.31935		10.41027	398.72727
10.41863	102.91142		10.41863	699.13054		10.41863	395.64336
10.42698	99.35431		10.42698	699.60839		10.42698	395.37296
10.43534	92.35198		10.43534	701.81352		10.43534	400.53613
10.4437	92.23776		10.4437	700.93473		10.4437	404.52448
10.45205	88.98368		10.45205	700.84615		10.45205	402.93939
10.46041	88.82751		10.46041	698.70163		10.46041	402.69697
10.46876	91.84615		10.46876	694.43124		10.46876	398.79021
10.47712	94.51282		10.47712	693.53846		10.47712	398.29837
10.48547	98.32867		10.48547	697.95105		10.48547	399.27273
10.49383	100.8648		10.49383	697.9324		10.49383	393.63869
10.50219	101.46154		10.50219	700.11655		10.50219	394.19114
10.51054	99.67366		10.51054	703.10723		10.51054	396.62937
10.5189	97.48485		10.5189	704.93939		10.5189	401.43357
10.52725	94.4965		10.52725	704.50117		10.52725	403.28671
10.53561	90.1958		10.53561	703.39627		10.53561	402.61538
10.54396	87.67599		10.54396	702.73193		10.54396	405.65501
10.55232	88.92075		10.55232	700.4359		10.55232	407.64802
10.56067	88.08159		10.56067	701.89277		10.56067	417.0979
10.56903	89.12121		10.56903	700.29138		10.56903	419.03963
10.57739	88.25175		10.57739	697.07226		10.57739	413.35431
10.58574	88.9021		10.58574	701.26807		10.58574	412
10.5941	90.82517		10.5941	703.06294		10.5941	406.48252
10.60245	94.63403		10.60245	700.33333		10.60245	402.95338
10.61081	97.14918		10.61081	701.73893		10.61081	395.8345
10.61916	96.97902		10.61916	705.01632		10.61916	389.84848
10.62752	97.37529		10.62752	706.21911		10.62752	388.68298
10.63588	96.44988		10.63588	703.92308		10.63588	390.13287
10.64423	94.52214		10.64423	703.48485		10.64423	397.28904
10.65259	93.69464		10.65259	699.32634		10.65259	396.65035
10.66094	94.23543		10.66094	700.13986		10.66094	397.67133
10.6693	95.2634		10.6693	702.18182		10.6693	398.89744
10.67765	98.35431		10.67765	701.4662		10.67765	398.39627
10.68601	98.7972		10.68601	697.47786		10.68601	402.00466
10.69436	99.30769		10.69436	697.39394		10.69436	403.01166
10.70272	97.35664		10.70272	694.91841		10.70272	400.87879
10.71108	95.44988		10.71108	690.82751		10.71108	401.86713
10.71943	93.26807		10.71943	688.06993		10.71943	400.90676
10.72779	92.86946		10.72779	689.73427		10.72779	402.73893
10.73614	94.72727		10.73614	691		10.73614	401.75524
10.7445	93.74825		10.7445	696.10723		10.7445	399.79953
10.75285	95.8648		10.75285	700.99301		10.75285	396.80653
10.76121	96.47552		10.76121	704.34266		10.76121	396.04662
10.76957	95.88112		10.76957	702.00699		10.76957	395.5641
10.77792	97.2028		10.77792	699.54079		10.77792	393.1655
10.78628	96.30769		10.78628	698.98834		10.78628	390.08625
10.79463	92.90443		10.79463	697.34965		10.79463	393.41725
10.80299	88.57576		10.80299	696.26807		10.80299	395.61772
10.81134	89.04662		10.81134	696.72028		10.81134	401.09557
10.8197	89.49883		10.8197	700.45455		10.8197	401.55711
10.82806	86.95571		10.82806	703.11655		10.82806	400.34965
10.83641	87.60606		10.83641	705.23776		10.83641	401.10956
10.84477	89.05128		10.84477	704.53147		10.84477	399.84615
10.85312	92.47086		10.85312	698.45221		10.85312	397.15618
10.86148	94.81818		10.86148	695.79953		10.86148	396.26107
10.86983	96.32867		10.86983	692.75291		10.86983	394.05361
10.87819	93.331		10.87819	688.27739		10.87819	396.39627
10.88654	90.18881		10.88654	687.10023		10.88654	399.31935
10.8949	91.41492		10.8949	689.66434		10.8949	402.67133
10.90326	89.82751		10.90326	697.55478		10.90326	399.20979
10.91161	85.83683		10.91161	698.67599		10.91161	397.15851
10.91997	80.76923		10.91997	700.22378		10.91997	398.02564
10.92832	83.96037		10.92832	704.02797		10.92832	396.7669
10.93668	85.20979		10.93668	700.34499		10.93668	397.59441
10.94503	86.77389		10.94503	697.41026		10.94503	398.17716
10.95339	87.77389		10.95339	690.40793		10.95339	397.2028
10.96175	89.0676		10.96175	685.47786		10.96175	399.4359
10.9701	90.62005		10.9701	682.75291		10.9701	403.86713
10.97846	97.28904		10.97846	686.54545		10.97846	401.78555
10.98681	100.13986		10.98681	686.62471		10.98681	398.33566
10.99517	99.76923		10.99517	685.15851		10.99517	395.95105
11.00352	97.55012		11.00352	688.67832		11.00352	395.54312
11.01188	98.98135		11.01188	691.77156		11.01188	393.61772
11.02023	96.41492		11.02023	694.35198		11.02023	394.37762
11.02859	95.90909		11.02859	693.04662		11.02859	391.45688
11.03695	94.75058		11.03695	694.64103		11.03695	395.53613
11.0453	95.74359		11.0453	694.48252		11.0453	398.80653
11.05366	97.99534		11.05366	694.01865		11.05366	403.15152
11.06201	101.38462		11.06201	695.1655		11.06201	403.58275
11.07037	96.37995		11.07037	688.32634		11.07037	402.11888
11.07872	94.54545		11.07872	688.10023		11.07872	397.50117
11.08708	91.1958		11.08708	687.22378		11.08708	393.94872
11.09544	87.29138		11.09544	687.12821		11.09544	390.78089
11.10379	83.00932		11.10379	688.49184		11.10379	388.43124
11.11215	84.4289		11.11215	687.21911		11.11215	389.82984
11.1205	87.77855		11.1205	687.99068		11.1205	394.39394
11.12886	91.96503		11.12886	690.7296		11.12886	394.01865
11.13721	95.12587		11.13721	687.18415		11.13721	399.63869
11.14557	94.40559		11.14557	687.54079		11.14557	398.65734
11.15392	94.72494		11.15392	686.27273		11.15392	394.80886
11.16228	96.65734		11.16228	687.35664		11.16228	393.92541
11.17064	93.29837		11.17064	687.21445		11.17064	393.64103
11.17899	89.00932		11.17899	688.25874		11.17899	393.88578
11.18735	88.01865		11.18735	686.39161		11.18735	392.93706
11.1957	89.00699		11.1957	686.29371		11.1957	394.3986
11.20406	89.77855		11.20406	682.75758		11.20406	395.12121
11.21241	92.85082		11.21241	685.44056		11.21241	393.3683
11.22077	93.39161		11.22077	683.47786		11.22077	395.82751
11.22913	93.81119		11.22913	687.71795		11.22913	393.29837
11.23748	94.01166		11.23748	691.53613		11.23748	396.60606
11.24584	90.81818		11.24584	693.35897		11.24584	398.53846
11.25419	87		11.25419	697.09091		11.25419	397.4289
11.26255	85.23077		11.26255	698.7972		11.26255	397.19814
11.2709	86.65501		11.2709	701.13287		11.2709	395.31469
11.27926	85.82984		11.27926	699.1958		11.27926	392.11655
11.28761	88.4359		11.28761	696.331		11.28761	392.29837
11.29597	93.12354		11.29597	695.92774		11.29597	388.7669
11.30433	98.47552		11.30433	694.16317		11.30433	387.52681
11.31268	100.34965		11.31268	692.95804		11.31268	386.55711
11.32104	101.22611		11.32104	693.91608		11.32104	388.17949
11.32939	96.77855		11.32939	687.57343		11.32939	384.89044
11.33775	95.02098		11.33775	687.07459		11.33775	386.75991
11.3461	94.22378		11.3461	686.93007		11.3461	386.27506
11.35446	91.37762		11.35446	688.92541		11.35446	388.14918
11.36282	87.16084		11.36282	692.02331		11.36282	386.91375
11.37117	86.72727		11.37117	693.82284		11.37117	388.42657
11.37953	86.36597		11.37953	695.28438		11.37953	386.98135
11.38788	87.93706		11.38788	698.24009		11.38788	388.4289
11.39624	87.00466		11.39624	699.65967		11.39624	386.59441
11.40459	87.77622		11.40459	699.17716		11.40459	387.0676
11.41295	82.44988		11.41295	692.34266		11.41295	384.40559
11.42131	83.04662		11.42131	692.93706		11.42131	385.41725
11.42966	82.12121		11.42966	691.62005		11.42966	385.04196
11.43802	81.01399		11.43802	689.77389		11.43802	387.34033
11.44637	81.34732		11.44637	692.2704		11.44637	388.50117
11.45473	81.52914		11.45473	690.64336		11.45473	390.16317
11.46308	88.59441		11.46308	694.08392		11.46308	393.45688
11.47144	89.12821		11.47144	697.69464		11.47144	399.15152
11.47979	88.34033		11.47979	699.08625		11.47979	399.84615
11.48815	87.44289		11.48815	699.49883		11.48815	398.90443
11.49651	89.11655		11.49651	695.34732		11.49651	396.51049
11.50486	91.7669		11.50486	692.40093		11.50486	394.92774
11.51322	92.70396		11.51322	686.92774		11.51322	397.23543
11.52157	94.02564		11.52157	680.84615		11.52157	394.61538
11.52993	94.47552		11.52993	679.83683		11.52993	391.95105
11.53828	93.92308		11.53828	679.2634		11.53828	391.08392
11.54664	96.74825		11.54664	680.91841		11.54664	388.53846
11.555	94.67832		11.555	685.65035		11.555	388.10023
11.56335	91.81585		11.56335	690.57576		11.56335	386.98368
11.57171	92.01632		11.57171	695.83683		11.57171	382.24709
11.58006	93.42657		11.58006	697.47319		11.58006	384.13753
11.58842	94.44056		11.58842	699.72494		11.58842	386.97436
11.59677	94.5035		11.59677	697.88578		11.59677	389.50117
11.60513	92.91841		11.60513	695.27273		11.60513	388.74592
11.61348	89.41492		11.61348	696.99301		11.61348	390.76224
11.62184	86.37296		11.62184	692.8648		11.62184	391.42657
11.6302	83.91375		11.6302	688.86946		11.6302	386.40093
11.63855	84.06294		11.63855	685.70629		11.63855	386.16317
11.64691	81.40326		11.64691	683.98834		11.64691	384.76224
11.65526	85.80653		11.65526	685.24476		11.65526	382.15851
11.66362	86.67133		11.66362	685.98601		11.66362	384.11422
11.67197	91.48718		11.67197	686.18881		11.67197	383.89277
11.68033	92.80186		11.68033	685.5338		11.68033	384.5035
11.68869	92.16783		11.68869	688.71562		11.68869	386.30303
11.69704	92.5641		11.69704	690.68998		11.69704	388.07459
11.7054	91.49417		11.7054	689.10723		11.7054	388.93007
11.71375	88.45221		11.71375	692.80886		11.71375	388.93007
11.72211	86.23543		11.72211	692.89044		11.72211	389.41026
11.73046	87.13753		11.73046	694.32867		11.73046	390.94406
11.73882	91.88811		11.73882	694.79953		11.73882	388.338
11.74717	95.00466		11.74717	691.48252		11.74717	387.55711
11.75553	96.1049		11.75553	693.91375		11.75553	385.72028
11.76389	94.35198		11.76389	693.84149		11.76389	386.58275
11.77224	89.58508		11.77224	694.91608		11.77224	385.62238
11.7806	85.88112		11.7806	690.10023		11.7806	389.41259
11.78895	81.59441		11.78895	690.19114		11.78895	390.95804
11.79731	74.59674		11.79731	690.43823		11.79731	391.47086
11.80566	75.64336		11.80566	688.88578		11.80566	391.62005
11.81402	79.80886		11.81402	686.61305		11.81402	391.5035
11.82238	84.92774		11.82238	687.37063		11.82238	387.18415
11.83073	87.84615		11.83073	686.78089		11.83073	386.68298
11.83909	88.36597		11.83909	690.61772		11.83909	386.83683
11.84744	90.40093		11.84744	689.84615		11.84744	387.95105
11.8558	87.51515		11.8558	691.47552		11.8558	388.96737
11.86415	86.95804		11.86415	689.85082		11.86415	390.77389
11.87251	85.71096		11.87251	693.10723		11.87251	389.01632
11.88087	82.95804		11.88087	690.69464		11.88087	389
11.88922	84.52214		11.88922	687.47552		11.88922	384.36131
11.89758	83.99301		11.89758	684.05828		11.89758	381.2028
11.90593	84.59441		11.90593	684.72494		11.90593	382.37762
11.91429	81.50816		11.91429	681.66434		11.91429	382.55245
11.92264	81.0373		11.92264	680.39394		11.92264	385.83683
11.931	82.72028		11.931	679.34965		11.931	387.32401
11.93935	78.67366		11.93935	681.05128		11.93935	391.04429
11.94771	77.65268		11.94771	683.78555		11.94771	390.669
11.95607	74.08159		11.95607	687.73893		11.95607	392.02331
11.96442	75.87646		11.96442	687.70163		11.96442	392.96037
11.97278	77		11.97278	686.37529		11.97278	391.29837
11.98113	82.78322		11.98113	684.80886		11.98113	393.18182
11.98949	86.25175		11.98949	687.72261		11.98949	394.20513
11.99784	89.77389		11.99784	684.00466		11.99784	394.5338
12.0062	90.9697		12.0062	684.7366		12.0062	394.43357
12.01456	92.90443		12.01456	685.86247		12.01456	392.62471
12.02291	89.18182		12.02291	691.88345		12.02291	391.94639
12.03127	85.87179		12.03127	694.80886		12.03127	388.69697
12.03962	84.87413		12.03962	695.2028		12.03962	385.34732
12.04798	84.92075		12.04798	696.59207		12.04798	381.81818
12.05633	84.68298		12.05633	698.16084		12.05633	383.15385
12.06469	86.93939		12.06469	696.87413		12.06469	384.66667
12.07304	88.18182		12.07304	696.02098		12.07304	387.03497
12.0814	88.14219		12.0814	689.77389		12.0814	390.78322
12.08976	87.71329		12.08976	686.89744		12.08976	392.22844
12.09811	88.95338		12.09811	684.45221		12.09811	392.20513
12.10647	86.39161		12.10647	683.54079		12.10647	389.79021
12.11482	84.8951		12.11482	677.71329		12.11482	386.7296
12.12318	87.08625		12.12318	676.1049		12.12318	383.67832
12.13153	84.41725		12.13153	672.89744		12.13153	385.32401
12.13989	84.10723		12.13989	676.08159		12.13989	390.07226
12.14825	83.04429		12.14825	676.41725		12.14825	391.91608
12.1566	85.54545		12.1566	679.91841		12.1566	393.57576
12.16496	86.63403		12.16496	681.95571		12.16496	394.40793
12.17331	89.46387		12.17331	687.44755		12.17331	393.69464
12.18167	91.58275		12.18167	687.45688		12.18167	390.98834
12.19002	89.52214		12.19002	692.14918		12.19002	387.70862
12.19838	89.69464		12.19838	694.14452		12.19838	382.58741
12.20673	90.70862		12.20673	693.82751		12.20673	382.66434
12.21509	87.32401		12.21509	690.51049		12.21509	384.09324
12.22345	86.3986		12.22345	690.669		12.22345	384.94172
12.2318	84.07459		12.2318	689.98601		12.2318	387.6317
12.24016	81.62937		12.24016	688.54312		12.24016	388.70629
12.24851	78.86247		12.24851	683.10723		12.24851	391.29837
12.25687	78.67832		12.25687	682.08159		12.25687	390.86946
12.26522	79.8951		12.26522	674.10956		12.26522	391.23077
12.27358	79.64569		12.27358	675.87879		12.27358	390.52214
12.28194	79.30536		12.28194	676.56643		12.28194	387.89044
12.29029	80.5338		12.29029	678.29837		12.29029	388.51515
12.29865	78.06527		12.29865	679.23776		12.29865	387.07692
12.307	81.64103		12.307	680.94872		12.307	385.73893
12.31536	80.13753		12.31536	684.29138		12.31536	390.93007
12.32371	76.73893		12.32371	684.69697		12.32371	388.91142
12.33207	75.79953		12.33207	683.64336		12.33207	389.46387
12.34042	78.07925		12.34042	684.08392		12.34042	388.11422
12.34878	76.58275		12.34878	681.12587		12.34878	389.81119
12.35714	77.48718		12.35714	681.89744		12.35714	388.80886
12.36549	75.35198		12.36549	682.43823		12.36549	388.02797
12.37385	77.58042		12.37385	685.06527		12.37385	389.48019
12.3822	74.35431		12.3822	683.22611		12.3822	387.17716
12.39056	77.17949		12.39056	682.38462		12.39056	383.61072
12.39891	77.0676		12.39891	680.70862		12.39891	383.90676
12.40727	78.06993		12.40727	681.24009		12.40727	379.1049
12.41563	80.6317		12.41563	682.09091		12.41563	377.96037
12.42398	82.34499		12.42398	679.96037		12.42398	379.06294
12.43234	79.52914		12.43234	682.52681		12.43234	383.94872
12.44069	82.19814		12.44069	682.09557		12.44069	383.27739
12.44905	81.54079		12.44905	683.27506		12.44905	384.24476
12.4574	83.67366		12.4574	687.66667		12.4574	387.17016
12.46576	81.31002		12.46576	687.67832		12.46576	387.38928
12.47412	82.61305		12.47412	685.95804		12.47412	387.94872
12.48247	84.31002		12.48247	685.86014		12.48247	387.00233
12.49083	85.96037		12.49083	687.73427		12.49083	385.30303
12.49918	86.96503		12.49918	688.11655		12.49918	386.74126
12.50754	87.23077		12.50754	686.8042		12.50754	385.7669
12.51589	86.5641		12.51589	689.2331		12.51589	387.44289
12.52425	85.88811		12.52425	686.17249		12.52425	386.17716
12.5326	83.65268		12.5326	686.12821		12.5326	387.48951
12.54096	85.91841		12.54096	684.38695		12.54096	387.36597
12.54932	85.51981		12.54932	680.35431		12.54932	386.71562
12.55767	86.87646		12.55767	676.64569		12.55767	383.17483
12.56603	86.96737		12.56603	673.53846		12.56603	381.57809
12.57438	86.47552		12.57438	673.1655		12.57438	382.09557
12.58274	86.4965		12.58274	674.4662		12.58274	382.17483
12.59109	84.60373		12.59109	678.24942		12.59109	379.7366
12.59945	82.51282		12.59945	682.7296		12.59945	380.53613
12.60781	79.6317		12.60781	685.42657		12.60781	382.78555
12.61616	75.32867		12.61616	689.51748		12.61616	385.41026
12.62452	75.72494		12.62452	690.44056		12.62452	386.68065
12.63287	75.72261		12.63287	692.02098		12.63287	385.32401
12.64123	74.38462		12.64123	692.13054		12.64123	382.74825
12.64958	75.17016		12.64958	686.87646		12.64958	382.82751
12.65794	74.1049		12.65794	684.87646		12.65794	383.20047
12.66629	77.53147		12.66629	683.65734		12.66629	381.5338
12.67465	79.29837		12.67465	680.35664		12.67465	382.4289
12.68301	81.86946		12.68301	679.94172		12.68301	382.72494
12.69136	82.34033		12.69136	679.75291		12.69136	383.91841
12.69972	83.58508		12.69972	680.19114		12.69972	386.26107
12.70807	87.65734		12.70807	678.96037		12.70807	388.11655
12.71643	86.82284		12.71643	677.36597		12.71643	387.48485
12.72478	81.97203		12.72478	674.81818		12.72478	384.70629
12.73314	82.04196		12.73314	673.74825		12.73314	379.27972
12.7415	79.26807		12.7415	680.32168		12.7415	376.96503
12.74985	75.77389		12.74985	684.29371		12.74985	378.18182
12.75821	73.45921		12.75821	682.662		12.75821	378.87413
12.76656	69.52214		12.76656	686.52681		12.76656	378.68298
12.77492	65.07692		12.77492	686.86014		12.77492	378.72028
12.78327	66.69697		12.78327	687.7972		12.78327	380.38928
12.79163	66.87179		12.79163	688.01865		12.79163	377.9324
12.79998	70.2704		12.79998	685.65035		12.79998	378.68531
12.80834	74.29837		12.80834	685.2331		12.80834	375.5711
12.8167	78.60839		12.8167	686.58275		12.8167	375.59907
12.82505	80.87413		12.82505	689.61305		12.82505	376.19114
12.83341	79.41026		12.83341	689.62005		12.83341	381.63869
12.84176	79.65035		12.84176	687.64802		12.84176	385.52914
12.85012	78.12354		12.85012	686.20047		12.85012	388.14452
12.85847	72.77389		12.85847	683.17949		12.85847	389.44988
12.86683	72.21911		12.86683	684.5338		12.86683	390.67133
12.87519	73.45688		12.87519	684.74592		12.87519	389.78089
12.88354	76.9697		12.88354	683.68298		12.88354	391.85082
12.8919	79.97902		12.8919	684.40093		12.8919	390.51282
12.90025	78.05361		12.90025	682.41259		12.90025	391.25408
12.90861	78.69464		12.90861	680.89744		12.90861	386.08159
12.91696	82.60606		12.91696	680.27506		12.91696	388.05128
12.92532	84.12354		12.92532	679.71096		12.92532	389.89977
12.93367	82.64103		12.93367	678.12121		12.93367	384.00932
12.94203	79.05594		12.94203	679.13986		12.94203	381.05828
12.95039	81.81352		12.95039	677.63636		12.95039	379.05828
12.95874	83.47552		12.95874	678.06993		12.95874	378.8345
12.9671	80.4359		12.9671	678.73427		12.9671	376.7296
12.97545	83.12121		12.97545	682.3007		12.97545	376.44522
12.98381	83.48951		12.98381	681.46154		12.98381	378.40093
12.99216	87.43357		12.99216	681.62005		12.99216	379.50816
13.00052	92.29837		13.00052	680.58974		13.00052	382.56876
13.00888	89.50583		13.00888	681.96503		13.00888	385.98834
13.01723	84.8648		13.01723	682.38928		13.01723	382.38228
13.02559	78.97203		13.02559	686.36131		13.02559	384.21212
13.03394	78.05361		13.03394	686.62704		13.03394	384.13287
13.0423	75.88345		13.0423	691.80653		13.0423	382.27972
13.05065	74		13.05065	694.34965		13.05065	378.65035
13.05901	78.21911		13.05901	696.1352		13.05901	376.64569
13.06737	78.80653		13.06737	692.01865		13.06737	377.58741
13.07572	82.59907		13.07572	690.66434		13.07572	377.9627
13.08408	87.89744		13.08408	687.10956		13.08408	377.98601
13.09243	87.04429		13.09243	685.24709		13.09243	383.06294
13.10079	86.01632		13.10079	687.35897		13.10079	383.92075
13.10914	81		13.10914	690.13287		13.10914	386.37063
13.1175	82.06993		13.1175	690.9021		13.1175	388.7366
13.12585	82.85082		13.12585	694.20513		13.12585	386.71562
13.13421	80.88811		13.13421	693.12121		13.13421	384.34499
13.14257	79.22145		13.14257	687.45221		13.14257	381.24242
13.15092	76.14452		13.15092	682.24476		13.15092	379.92308
13.15928	79.36597		13.15928	679.00699		13.15928	375.51981
13.16763	79.51282		13.16763	675.45688		13.16763	376.71096
13.17599	75.44755		13.17599	674.71795		13.17599	379.34033
13.18434	75.31469		13.18434	676.75524		13.18434	380.09324
13.1927	74.19114		13.1927	677.7296		13.1927	378.81818
13.20106	75.18182		13.20106	679.27739		13.20106	381.52914
13.20941	78.91375		13.20941	683.24709		13.20941	378.69697
13.21777	78.04196		13.21777	682.4662		13.21777	378.39394
13.22612	79.38228		13.22612	682.27972		13.22612	378.45921
13.23448	80.37296		13.23448	685.05828		13.23448	376.4662
13.24283	78.20047		13.24283	685.56177		13.24283	376.52914
13.25119	76.25175		13.25119	685.69697		13.25119	377.71329
13.25954	72.18648		13.25954	687.42424		13.25954	376.77156
13.2679	74.62238		13.2679	687.46154		13.2679	376.0303
13.27626	72.3007		13.27626	688.79487		13.27626	376.76224
13.28461	74.06061		13.28461	685.52448		13.28461	379.31469
13.29297	75.92075		13.29297	685.29837		13.29297	381.32401
13.30132	76.65967		13.30132	682.78555		13.30132	383.11189
13.30968	80.80186		13.30968	681.55012		13.30968	385.93473
13.31803	82.8951		13.31803	679.60373		13.31803	386.92541
13.32639	82.64336		13.32639	679.99534		13.32639	389.59907
13.33475	82.46853		13.33475	681.3007		13.33475	385.92541
13.3431	81.93473		13.3431	683.23776		13.3431	383.79953
13.35146	85.02564		13.35146	682.82751		13.35146	376.59207
13.35981	84.71096		13.35981	682.86713		13.35981	375.28438
13.36817	85.80186		13.36817	679.662		13.36817	373.19814
13.37652	78.82051		13.37652	678.36131		13.37652	373.65501
13.38488	78.12821		13.38488	677.41259		13.38488	372.02564
13.39323	79.88811		13.39323	674.56876		13.39323	373.1655
13.40159	78.08858		13.40159	675.25408		13.40159	373.49417
13.40995	77.80886		13.40995	681.14918		13.40995	377.54079
13.4183	76.331		13.4183	683.47086		13.4183	378.84615
13.42666	76.8345		13.42666	686.53147		13.42666	381.4289
13.43501	80.1049		13.43501	686.94639		13.43501	382.15385
13.44337	80.86247		13.44337	689.09557		13.44337	385.49883
13.45172	82.64802		13.45172	687.18182		13.45172	381.74592
13.46008	81.39161		13.46008	684.09557		13.46008	380.37529
13.46844	82.85082		13.46844	685.60606		13.46844	379.6317
13.47679	84.65501		13.47679	683.28205		13.47679	379.49184
13.48515	86.13287		13.48515	682.4965		13.48515	377.06061
13.4935	88.18881		13.4935	682.75758		13.4935	377.85548
13.50186	87.63403		13.50186	683.08858		13.50186	376.2331
13.51021	84.54545		13.51021	682.25641		13.51021	377.41026
13.51857	82.95338		13.51857	677.25641		13.51857	378.19347
13.52693	78.61072		13.52693	677.14452		13.52693	377.66434
13.53528	77.42191		13.53528	672.00699		13.53528	374.37995
13.54364	77.16317		13.54364	668.36597		13.54364	376.53613
13.55199	74.65035		13.55199	670.93007		13.55199	376.74126
13.56035	77.61072		13.56035	670.50583		13.56035	378.99301
13.5687	78.38228		13.5687	672.71562		13.5687	376.6014
13.57706	78.13753		13.57706	674.41958		13.57706	377.62238
13.58541	80.62937		13.58541	677.82284		13.58541	376.37762
13.59377	83.91841		13.59377	681.17483		13.59377	377.5338
13.60213	83.43124		13.60213	679.12587		13.60213	378.51981
13.61048	82.49184		13.61048	681.03497		13.61048	380.40093
13.61884	79.48485		13.61884	678.60606		13.61884	377.89977
13.62719	78.05361		13.62719	675.17249		13.62719	377.12821
13.63555	74.85315		13.63555	678.58508		13.63555	374.48951
13.6439	74.58974		13.6439	679.71096		13.6439	372.79021
13.65226	69.96737		13.65226	678.19814		13.65226	372.35664
13.66062	69.78788		13.66062	677.8648		13.66062	370.83916
13.66897	73.15152		13.66897	679.65967		13.66897	372.60373
13.67733	78.93473		13.67733	682.31002		13.67733	376.00699
13.68568	77.51515		13.68568	680.54779		13.68568	381.55245
13.69404	76.97669		13.69404	681.56643		13.69404	381.44755
13.70239	72.26573		13.70239	678.22844		13.70239	381.12121
13.71075	70.91142		13.71075	678.2704		13.71075	382.49184
13.7191	72.31702		13.7191	682.15385		13.7191	385.26807
13.72746	72.44755		13.72746	682.19814		13.72746	384.02797
13.73582	73.669		13.73582	680.86014		13.73582	383.64802
13.74417	77.68531		13.74417	681.14219		13.74417	379.76224
13.75253	78.78089		13.75253	679.8345		13.75253	379.96503
13.76088	81.89977		13.76088	678.50816		13.76088	379.4965
13.76924	77.6014		13.76924	678.07459		13.76924	379.39627
13.77759	73.68531		13.77759	675.62471		13.77759	374.35664
13.78595	72.15851		13.78595	673.56177		13.78595	373.98135
13.79431	74.09557		13.79431	676.43823		13.79431	377.04662
13.80266	77.62937		13.80266	679.02797		13.80266	378.13287
13.81102	76.00466		13.81102	680.34033		13.81102	379.27739
13.81937	78.04429		13.81937	681.27273		13.81937	376.97436
13.82773	78.53613		13.82773	678.61305		13.82773	376.93706
13.83608	79.07925		13.83608	674.1655		13.83608	376.63403
13.84444	80.17716		13.84444	671.5711		13.84444	376.37063
13.85279	77.76923		13.85279	670.38695		13.85279	375.96037
13.86115	75.24242		13.86115	669.28205		13.86115	374.76923
13.86951	74.18648		13.86951	673.59907		13.86951	377.81352
13.87786	73.35431		13.87786	677.50816		13.87786	381.44289
13.88622	74.17949		13.88622	680.5641		13.88622	384.04429
13.89457	67.41958		13.89457	682.05361		13.89457	387.34266
13.90293	68.5035		13.90293	681.90443		13.90293	385.32634
13.91128	67.58508		13.91128	677.53613		13.91128	386.28904
13.91964	70.96503		13.91964	674.36131		13.91964	383.8345
13.928	73.57809		13.928	673.50583		13.928	380.92541
13.93635	75.31702		13.93635	674.82517		13.93635	382.30303
13.94471	75.21212		13.94471	673.02564		13.94471	382.51049
13.95306	74.91375		13.95306	676.88578		13.95306	385.26807
13.96142	77.18415		13.96142	679.0303		13.96142	383.73427
13.96977	79.55245		13.96977	679.41725		13.96977	384.50583
13.97813	76.75524		13.97813	680.26107		13.97813	382.04196
13.98648	80.46387		13.98648	679.13986		13.98648	375.93473
13.99484	80.57343		13.99484	680.08392		13.99484	372.91142
14.0032	82.69231		14.0032	682.37762		14.0032	370.41958
14.01155	84.27739		14.01155	683.51049		14.01155	370.85781
14.01991	79.30769		14.01991	682.12587		14.01991	373.65501
14.02826	78.72494		14.02826	677.61538		14.02826	376.5711
14.03662	81.04895		14.03662	679.19114		14.03662	380.36364
14.04497	80.71096		14.04497	675.53613		14.04497	379.1352
14.05333	78.94172		14.05333	675.89044		14.05333	380.90909
14.06169	77.94872		14.06169	673.92075		14.06169	379.26807
14.07004	81.82284		14.07004	672.71795		14.07004	375.13753
14.0784	83.44988		14.0784	675.12354		14.0784	374.21678
14.08675	84.05128		14.08675	675.54779		14.08675	375.21678
14.09511	80.79021		14.09511	675.83217		14.09511	372.60839
14.10346	72.93473		14.10346	672.07226		14.10346	373.15851
14.11182	74.89044		14.11182	670.86713		14.11182	372.94639
14.12018	74.13054		14.12018	672.15851		14.12018	373.94872
14.12853	72.70862		14.12853	669.69464		14.12853	372.83217
14.13689	70.5711		14.13689	670.54779		14.13689	377.9627
14.14524	70.22844		14.14524	667.65501		14.14524	380.38462
14.1536	75.68298		14.1536	668.72261		14.1536	378.75291
14.16195	76.14918		14.16195	671.16084		14.16195	379.41259
14.17031	74.55944		14.17031	673.99068		14.17031	380.31469
14.17866	74.03263		14.17866	673.59207		14.17866	375.24242
14.18702	73.5035		14.18702	669.86014		14.18702	377.98368
14.19538	75.1049		14.19538	669.54545		14.19538	375.89744
14.20373	75.81818		14.20373	670.58042		14.20373	374.91375
14.21209	76.38228		14.21209	669.79953		14.21209	372.99301
14.22044	74.06993		14.22044	668.42191		14.22044	376.19114
14.2288	74.21678		14.2288	671.28671		14.2288	377.83683
14.23715	78.34033		14.23715	671.98135		14.23715	374.98135
14.24551	78.20746		14.24551	676.79953		14.24551	377.55012
14.25387	79.38462		14.25387	681		14.25387	377.88345
14.26222	86.17483		14.26222	682.97669		14.26222	377.3007
14.27058	90.51282		14.27058	680.52914		14.27058	381.3986
14.27893	94.36597		14.27893	679.72028		14.27893	383.50816
14.28729	93.662		14.28729	678.43357		14.28729	381.61072
14.29564	91.37762		14.29564	678.4289		14.29564	384.46853
14.304	87.35897		14.304	676.65501		14.304	385.98834
14.31235	84.96037		14.31235	675.48019		14.31235	386.03497
14.32071	83.92541		14.32071	671.53147		14.32071	382.98834
14.32907	78.26807		14.32907	668.9324		14.32907	381.18648
14.33742	77.27273		14.33742	667.54779		14.33742	379.54779
14.34578	79.93007		14.34578	668.94172		14.34578	379.34965
14.35413	82.44755		14.35413	665.37995		14.35413	378.59441
14.36249	82.1049		14.36249	666.91608		14.36249	380.98601
14.37084	78.96737		14.37084	670.47786		14.37084	379.81818
14.3792	78.92075		14.3792	673.55245		14.3792	382.78555
14.38756	79.40093		14.38756	676		14.38756	382.31002
14.39591	76.8042		14.39591	678.51981		14.39591	381.45921
14.40427	77.13986		14.40427	680.74126		14.40427	379.56177
14.41262	72.65501		14.41262	678.26807		14.41262	377.87879
14.42098	74.7296		14.42098	679.05361		14.42098	376.58275
14.42933	77.12121		14.42933	678.2634		14.42933	377.52214
14.43769	76.93007		14.43769	678.65268		14.43769	378.72727
14.44604	79.31002		14.44604	680.54312		14.44604	381.34033
14.4544	82.68765		14.4544	682.97902		14.4544	380.91375
14.46276	84.54079		14.46276	682.31702		14.46276	381.51282
14.47111	87.48951		14.47111	681.32634		14.47111	379.53846
14.47947	83.79254		14.47947	680.99767		14.47947	378.43357
14.48782	81.34499		14.48782	676.43357		14.48782	378.43823
14.49618	80.11888		14.49618	673.1049		14.49618	376.38228
14.50453	80.18881		14.50453	669.68998		14.50453	374.82517
14.51289	76.81818		14.51289	666.55944		14.51289	377.98601
14.52125	74.15152		14.52125	667.10723		14.52125	380.86014
14.5296	74.64802		14.5296	667.74592		14.5296	382.05594
14.53796	73.88112		14.53796	669.97203		14.53796	381.10256
14.54631	73.1352		14.54631	672.90909		14.54631	382.36597
14.55467	71.15152		14.55467	674.62937		14.55467	379.23543
14.56302	67.67599		14.56302	678.69231		14.56302	379.82984
14.57138	64.80186		14.57138	680.45221		14.57138	379.96737
14.57973	66.6993		14.57973	683.75991		14.57973	374.81119
14.58809	68.3007		14.58809	684.87646		14.58809	374.93007
14.59645	66.49883		14.59645	686.31469		14.59645	376.85082
14.6048	68.92075		14.6048	683.24242		14.6048	374.58508
14.61316	69.22611		14.61316	681.31235		14.61316	376.17249
14.62151	70.39394		14.62151	676.24009		14.62151	374.07226
14.62987	74.84149		14.62987	673.2331		14.62987	374.34499
14.63822	74.32401		14.63822	673.72261		14.63822	373.75291
14.64658	73.4965		14.64658	673.47319		14.64658	377.93939
14.65494	74.2704		14.65494	674.18881		14.65494	379.33333
14.66329	76.338		14.66329	673.94406		14.66329	377.4359
14.67165	78.02564		14.67165	674.14452		14.67165	381.14452
14.68	76.61305		14.68	677.91608		14.68	385.04429
14.68836	79.1958		14.68836	676.96037		14.68836	385.51515
14.69671	80.47086		14.69671	676.81352		14.69671	383.74825
14.70507	81.20746		14.70507	676.39394		14.70507	378.31235
14.71343	83.80186		14.71343	677.25641		14.71343	376.02564
14.72178	80.20746		14.72178	676.84615		14.72178	372.90909
14.73014	76.00233		14.73014	674.4965		14.73014	373.25175
14.73849	78.36597		14.73849	674.76224		14.73849	370.44056
14.74685	76.94406		14.74685	673.00466		14.74685	367.95571
14.7552	76.2331		14.7552	673.11888		14.7552	369.6317
14.76356	76.49184		14.76356	674.66434		14.76356	372.58042
14.77191	78.88811		14.77191	675.89044		14.77191	374.30769
14.78027	79.70862		14.78027	677.12121		14.78027	371.52448
14.78863	80.19114		14.78863	679.85082		14.78863	373.07459
14.79698	80.44522		14.79698	681.51282		14.79698	374.13287
14.80534	80.79254		14.80534	678.8345		14.80534	375.41259
14.81369	79.89277		14.81369	679.79953		14.81369	375.04196
14.82205	81.8345		14.82205	679.9627		14.82205	371.85548
14.8304	78.01632		14.8304	678.78322		14.8304	369.96737
14.83876	78.49883		14.83876	675.54779		14.83876	368.87879
14.84712	76.83916		14.84712	672.06527		14.84712	367.32401
14.85547	78.22145		14.85547	674.04895		14.85547	370.44289
14.86383	74.88345		14.86383	673.44289		14.86383	371.01166
14.87218	73.05361		14.87218	674.47552		14.87218	373.2634
14.88054	71.63403		14.88054	674.00233		14.88054	376.21678
14.88889	74.29604		14.88889	676.65501		14.88889	378.45921
14.89725	73.8648		14.89725	677.45455		14.89725	380.19347
14.9056	75.18648		14.9056	677.63636		14.9056	380.5711
14.91396	76.0303		14.91396	678.47552		14.91396	380.82751
14.92232	78.40326		14.92232	675.45921		14.92232	380.43124
14.93067	78.43124		14.93067	678.2331		14.93067	380.11422
14.93903	81.54779		14.93903	680.34732		14.93903	382.81352
14.94738	77.15152		14.94738	679.08858		14.94738	379.67599
14.95574	76.48951		14.95574	679.90676		14.95574	379.83683
14.96409	76.24476		14.96409	680.83916		14.96409	378.41725
14.97245	75.85548		14.97245	682.97902		14.97245	374.37063
14.98081	74.87646		14.98081	680.77622		14.98081	375.10023
14.98916	75.9627		14.98916	678.29837		14.98916	374.84382
14.99752	75.55478		14.99752	675.91608		14.99752	374.41958
15.00587	75.53613		15.00587	674.10256		15.00587	373.80653
15.01423	72.17949		15.01423	677.71096		15.01423	373.13287
15.02258	71.37063		15.02258	676.95804		15.02258	374.78555
15.03094	71		15.03094	678.72028		15.03094	371.93706
15.03929	74.37762		15.03929	680.59441		15.03929	372.58741
15.04765	76.56177		15.04765	681.77156		15.04765	373.46387
15.05601	79.24709		15.05601	681.84149		15.05601	372.20746
15.06436	79.48485		15.06436	679.39161		15.06436	378.17949
15.07272	81.1352		15.07272	673.99301		15.07272	382.25641
15.08107	81.70862		15.08107	672.26573		15.08107	382.88811
15.08943	82.662		15.08943	672.82751		15.08943	383.48485
15.09778	81.98834		15.09778	674.32401		15.09778	383.86014
15.10614	80.83683		15.10614	673.77855		15.10614	388.33333
15.1145	83.0979		15.1145	677.62005		15.1145	384.84382
15.12285	81.53613		15.12285	678.2331		15.12285	381.15618
15.13121	82.80186		15.13121	678.66667		15.13121	381.78555
15.13956	81.10956		15.13956	680.39161		15.13956	375.02331
15.14792	77.25641		15.14792	677.9627		15.14792	374.48019
15.15627	79.11422		15.15627	674.65035		15.15627	373.70862
15.16463	79.41958		15.16463	675.86946		15.16463	372.25641
15.17299	82.05128		15.17299	673.44755		15.17299	375.74592
15.18134	80.77622		15.18134	671.45221		15.18134	378.0979
15.1897	76.27739		15.1897	671.54312		15.1897	382.62005
15.19805	75.20746		15.19805	674.74592		15.19805	381.36597
15.20641	70.61538		15.20641	678.2028		15.20641	382.51748
15.21476	70.75758		15.21476	682.41958		15.21476	383.66434
15.22312	64.95571		15.22312	686.02098		15.22312	379.10256
15.23147	66.90443		15.23147	684.53613		15.23147	379.54779
15.23983	69.57343		15.23983	686.5711		15.23983	379.95338
15.24819	71.37063		15.24819	688.31702		15.24819	381.50816
15.25654	74.78555		15.25654	684.41958		15.25654	383.06527
15.2649	74.32401		15.2649	684.61072		15.2649	382.75291
15.27325	76.27739		15.27325	683.80653		15.27325	383.48718
15.28161	79.10256		15.28161	683.46853		15.28161	382.89744
15.28996	80.64802		15.28996	683.86247		15.28996	383.11189
15.29832	81.16317		15.29832	681.29138		15.29832	382.34499
15.30668	77.13287		15.30668	679.4965		15.30668	381.5035
15.31503	79.27273		15.31503	677.25175		15.31503	380.22611
15.32339	79.76224		15.32339	680.88112		15.32339	378.94172
15.33174	78.46853		15.33174	680.32867		15.33174	380.2028
15.3401	77.11422		15.3401	676.96037		15.3401	378.58275
15.34845	78.56643		15.34845	680.35664		15.34845	378.69464
15.35681	79.62704		15.35681	678.54779		15.35681	378.23776
15.36516	82.48019		15.36516	674.00233		15.36516	376.98834
15.37352	80.67133		15.37352	672.88811		15.37352	379.5641
15.38188	79.52448		15.38188	672.55944		15.38188	381.67133
15.39023	75.14918		15.39023	671.35664		15.39023	381.82751
15.39859	75.61072		15.39859	670.76923		15.39859	382.56643
15.40694	80.26807		15.40694	670.91142		15.40694	381.96503
15.4153	81.05361		15.4153	672.61538		15.4153	378.92075
15.42365	80.77156		15.42365	672.56177		15.42365	376.72028
15.43201	82.79021		15.43201	678.10956		15.43201	375.59674
15.44037	81.51282		15.44037	675.75058		15.44037	373.06527
15.44872	80.85781		15.44872	674.11189		15.44872	371.67366
15.45708	79.77855		15.45708	677.85781		15.45708	374.56177
15.46543	77.68531		15.46543	678.62471		15.46543	372.87646
15.47379	73.32401		15.47379	677.34033		15.47379	372.93473
15.48214	75.35431		15.48214	673.82984		15.48214	372.58042
15.4905	76.93706		15.4905	673.40093		15.4905	371.34965
15.49885	76.14219		15.49885	673.91841		15.49885	370.79953
15.50721	75.22145		15.50721	675.92308		15.50721	373.30536
15.51557	75.2028		15.51557	675.9627		15.51557	375.51981
15.52392	73.42657		15.52392	675.65501		15.52392	377.27972
15.53228	73.331		15.53228	674.70163		15.53228	379.87413
15.54063	76.7972		15.54063	675.35664		15.54063	381.65268
15.54899	76.20513		15.54899	674.81818		15.54899	380.53147
15.55734	75.56177		15.55734	678.46853		15.55734	380.95105
15.5657	74.99301		15.5657	678.09557		15.5657	379.3007
15.57406	74.48252		15.57406	680.82284		15.57406	377.24009
15.58241	75.03497		15.58241	678.91375		15.58241	375.38928
15.59077	75.31235		15.59077	679.18182		15.59077	374.23077
15.59912	75.62238		15.59912	676.44988		15.59912	372.98368
15.60748	74.81352		15.60748	675.73893		15.60748	373.7972
15.61583	76.02797		15.61583	674.18415		15.61583	372.44289
15.62419	77.13054		15.62419	676.01632		15.62419	375.1352
15.63254	78.52914		15.63254	675.47786		15.63254	377.27506
15.6409	78.58741		15.6409	679.17949		15.6409	377.10956
15.64926	73.96037		15.64926	679.55478		15.64926	377.62704
15.65761	74.65734		15.65761	676.62005		15.65761	376.20513
15.66597	74.50117		15.66597	673.65734		15.66597	377.71562
15.67432	75.6014		15.67432	673.13287		15.67432	376.09324
15.68268	77.41259		15.68268	673.74359		15.68268	371.98135
15.69103	76.79021		15.69103	674.46387		15.69103	370.33566
15.69939	77.78788		15.69939	677.44755		15.69939	367.18881
15.70775	76.5641		15.70775	676.35431		15.70775	369.68765
15.7161	77.98368		15.7161	676.64103		15.7161	371.21445
15.72446	75.13287		15.72446	676.95571		15.72446	372.19347
15.73281	70.73893		15.73281	677.17716		15.73281	377.47086
15.74117	70.12587		15.74117	672.69231		15.74117	379.02331
15.74952	70.12587		15.74952	675.64569		15.74952	380.09557
15.75788	72.95804		15.75788	676.38928		15.75788	376.92774
15.76624	74.67599		15.76624	675.2704		15.76624	375.13986
15.77459	72.39161		15.77459	677.85082		15.77459	375.18182
15.78295	72.03497		15.78295	678.18182		15.78295	373.91608
15.7913	73.04196		15.7913	675.669		15.7913	374.16084
15.79966	75.29604		15.79966	676.09324		15.79966	375.84149
15.80801	72.83683		15.80801	673.84382		15.80801	379.13986
15.81637	74.65734		15.81637	674.24009		15.81637	382.16783
15.82472	77.31469		15.82472	671.51748		15.82472	381.06527
15.83308	79.0979		15.83308	669.74592		15.83308	377.64569
15.84144	81.48485		15.84144	667.72261		15.84144	376.73893
15.84979	79.6014		15.84979	665.43124		15.84979	378.75524
15.85815	76.38695		15.85815	664.85315		15.85815	377.73193
15.8665	74.0979		15.8665	666.7669		15.8665	376.94872
15.87486	76.11422		15.87486	667.77156		15.87486	376.41492
15.88321	72.98135		15.88321	671.83217		15.88321	377.06993
15.89157	69.9021		15.89157	675.91608		15.89157	376.79487
15.89993	71.82051		15.89993	678.77855		15.89993	373.31002
15.90828	73.48951		15.90828	680.1049		15.90828	373.51282
15.91664	73.17716		15.91664	681.1352		15.91664	371.75291
15.92499	74.09557		15.92499	683.35897		15.92499	376.2028
15.93335	73.35664		15.93335	682.7366		15.93335	379.5711
15.9417	76.10956		15.9417	679.52681		15.9417	380.07226
15.95006	75.89744		15.95006	680.15851		15.95006	382.44056
15.95841	78.61305		15.95841	678.50117		15.95841	383.12354
15.96677	77.60606		15.96677	679.32401		15.96677	384.89744
15.97513	79.51282		15.97513	679.90443		15.97513	385.37296
15.98348	79.56643		15.98348	679.11189		15.98348	382.58275
15.99184	82.47552		15.99184	680.98135		15.99184	382.7366
16.00019	81.78322		16.00019	681.77389		16.00019	381.64569
16.00855	82.84615		16.00855	682.6014		16.00855	383.48718
16.0169	82.2028		16.0169	680.55245		16.0169	380
16.02526	82.32634		16.02526	677.94406		16.02526	376.4662
16.03362	79.8951		16.03362	675.44289		16.03362	376.48252
16.04197	77.27739		16.04197	674.03963		16.04197	375.34732
16.05033	79.55012		16.05033	674.05128		16.05033	379.52914
16.05868	79.44289		16.05868	674.18415		16.05868	380.52214
16.06704	78.59441		16.06704	674.80653		16.06704	379.46853
16.07539	85.25175		16.07539	676.4965		16.07539	378.52214
16.08375	83.72494		16.08375	674.87413		16.08375	378.38695
16.0921	82.18648		16.0921	675.78788		16.0921	378.50816
16.10046	80.89044		16.10046	674.71795		16.10046	376.20047
16.10882	76.662		16.10882	675.22611		16.10882	373.24942
16.11717	73.52914		16.11717	676.62704		16.11717	372.19347
16.12553	70.81119		16.12553	677.77622		16.12553	373.87413
16.13388	75.65035		16.13388	677.24942		16.13388	376.50583
16.14224	73.99534		16.14224	675.27506		16.14224	375.08159
16.15059	75.78089		16.15059	674.662		16.15059	375.90443
16.15895	80.9627		16.15895	673.57343		16.15895	375.61538
16.16731	82.51515		16.16731	673.33333		16.16731	374.07925
16.17566	82.84149		16.17566	676.32634		16.17566	375.24942
16.18402	82.97902		16.18402	676.62005		16.18402	377.26573
16.19237	79.39394		16.19237	676.71562		16.19237	375.00233
16.20073	80.71096		16.20073	681.06061		16.20073	375.39627
16.20908	78.37995		16.20908	680.4662		16.20908	380.81585
16.21744	77.60373		16.21744	680.63869		16.21744	381.68765
16.22579	73.20047		16.22579	679.20746		16.22579	380.12121
16.23415	72.9697		16.23415	680.88345		16.23415	383.3007
16.24251	74.00466		16.24251	680.66667		16.24251	383.54079
16.25086	75.78555		16.25086	682.41259		16.25086	379.46387
16.25922	76.22844		16.25922	682.2028		16.25922	378.52681
16.26757	75.46154		16.26757	678.51981		16.26757	377.30536
16.27593	76.02331		16.27593	675.34499		16.27593	372.07226
16.28428	77.44289		16.28428	673.3986		16.28428	371.20513
16.29264	76.4359		16.29264	672.18648		16.29264	373.55478
16.301	77.00466		16.301	671.59907		16.301	373.62471
16.30935	77.62238		16.30935	669.75291		16.30935	375.95105
16.31771	79.1049		16.31771	671.85082		16.31771	380.56177
16.32606	81.09557		16.32606	672.02564		16.32606	380.25641
16.33442	81.73893		16.33442	675.14685		16.33442	380.05594
16.34277	81.99301		16.34277	675.41492		16.34277	379.65734
16.35113	82.15618		16.35113	676.18881		16.35113	377.48252
16.35949	79.87879		16.35949	674.35431		16.35949	375.20746
16.36784	76.11655		16.36784	673.45688		16.36784	374.10256
16.3762	72.39161		16.3762	676.49417		16.3762	374.42657
16.38455	70.8648		16.38455	676.87413		16.38455	377.67832
16.39291	73.70862		16.39291	677.81119		16.39291	381.59207
16.40126	76.96037		16.40126	677.04196		16.40126	381.08858
16.40962	79.28438		16.40962	679.61305		16.40962	381.72261
16.41797	78.44988		16.41797	679.25874		16.41797	382.17716
16.42633	82.55012		16.42633	675.51981		16.42633	383.23077
16.43469	86.5338		16.43469	676.80886		16.43469	383.02797
16.44304	82.68065		16.44304	676.33333		16.44304	383.55944
16.4514	79.68998		16.4514	675.91375		16.4514	382.04196
16.45975	75.94406		16.45975	676.17249		16.45975	380.76923
16.46811	76.82517		16.46811	681.29371		16.46811	379.16317
16.47646	78.1352		16.47646	681.30303		16.47646	377.88345
16.48482	77.58974		16.48482	682.9324		16.48482	376.78555
16.49318	74.61072		16.49318	685.05828		16.49318	376.16783
16.50153	74.14219		16.50153	682.21445		16.50153	379.76457
16.50989	77.42657		16.50989	680.01865		16.50989	382.18881
16.51824	78.37529		16.51824	682.12354		16.51824	382.52681
16.5266	74.88811		16.5266	679.91608		16.5266	381.9627
16.53495	73.11888		16.53495	677.52448		16.53495	382.82517
16.54331	74.88811		16.54331	675.39161		16.54331	379.80886
16.55166	75.06061		16.55166	676.48951		16.55166	377.20047
16.56002	74.16084		16.56002	673.70862		16.56002	376.56876
16.56838	73.16084		16.56838	676.92075		16.56838	376.27739
16.57673	74.11189		16.57673	679.07459		16.57673	376.82517
16.58509	77.62005		16.58509	680.43357		16.58509	381.26107
16.59344	81.47086		16.59344	682.35198		16.59344	381.10956
16.6018	81.97203		16.6018	684.76224		16.6018	381.62704
16.61015	82.27506		16.61015	683.32867		16.61015	383.18648
16.61851	80.44056		16.61851	681.13986		16.61851	380.72028
16.62687	81.35198		16.62687	676.1049		16.62687	375.62704
16.63522	79.12354		16.63522	673.03263		16.63522	373.71795
16.64358	77.12354		16.64358	671.09091		16.64358	370.6014
16.65193	75.1958		16.65193	670.81352		16.65193	368.22844
16.66029	76.23776		16.66029	675.19814		16.66029	370.01399
16.66864	74.75058		16.66864	677.97203		16.66864	372.03263
16.677	74.67599		16.677	682.18648		16.677	377.72494
16.68535	73.28671		16.68535	684.77156		16.68535	380.02564
16.69371	74.22145		16.69371	684.38695		16.69371	382.95804
16.70207	73.92308		16.70207	684.39394		16.70207	379.61538
16.71042	76.50117		16.71042	680.59441		16.71042	374.38228
16.71878	81.21212		16.71878	679.19347		16.71878	371.89977
16.72713	82.32168		16.72713	675.74126		16.72713	372.6317
16.73549	81.21678		16.73549	673.58741		16.73549	371.0979
16.74384	82.38462		16.74384	674.38695		16.74384	372.63636
16.7522	78.00233		16.7522	672.24476		16.7522	372.88112
16.76056	76.0373		16.76056	673.15385		16.76056	375.2331
16.76891	76.46387		16.76891	673.32867		16.76891	372.97203
16.77727	75.64103		16.77727	674.32867		16.77727	371.0303
16.78562	72.81119		16.78562	675.85548		16.78562	368.64802
16.79398	74.7669		16.79398	672.17949		16.79398	365.77156
16.80233	80.28671		16.80233	673.76224		16.80233	369.47552
16.81069	80.63636		16.81069	673.72727		16.81069	375.08392
16.81905	79.34965		16.81905	676.17249		16.81905	378.58042
16.8274	81.95338		16.8274	677.69231		16.8274	382.06527
16.83576	79.65501		16.83576	677.76457		16.83576	385.7366
16.84411	80.13986		16.84411	682.74825		16.84411	387.93939
16.85247	78.25641		16.85247	684.11655		16.85247	383.64802
16.86082	74.23077		16.86082	683.08858		16.86082	382.0373
16.86918	69.79953		16.86918	679.39394		16.86918	380.37063
16.87753	74.23543		16.87753	673.78788		16.87753	376.65734
16.88589	79.82751		16.88589	673.15618		16.88589	376.25408
16.89425	80.37296		16.89425	675.27506		16.89425	377.48019
16.9026	84.12587		16.9026	677.92774		16.9026	376.51282
16.91096	85.57809		16.91096	678.97436		16.91096	377.44522
16.91931	85.87413		16.91931	679.29604		16.91931	377.24242
16.92767	85.44988		16.92767	683.9697		16.92767	376.52681
16.93602	81.08392		16.93602	685.25641		16.93602	373.9324
16.94438	77.60373		16.94438	688.61538		16.94438	377.37063
16.95274	73.70396		16.95274	686.92541		16.95274	375.49184
16.96109	78.67599		16.96109	687.21212		16.96109	370.88112
16.96945	83.02564		16.96945	686.66667		16.96945	376.15152
16.9778	83.91608		16.9778	688.48252		16.9778	378.80653
16.98616	86.86014		16.98616	685.85548		16.98616	378.94872
16.99451	88.51049		16.99451	680.77855		16.99451	383.61772
17.00287	91.23776		17.00287	679.01865		17.00287	381.89977
17.01122	91.56177		17.01122	680.06061		17.01122	382.41725
17.01958	88.6014		17.01958	679.94172		17.01958	382.6014
17.02794	84.5338		17.02794	683.74359		17.02794	381.0373
17.03629	80.55245		17.03629	681.40793		17.03629	379.71096
17.04465	80.18881		17.04465	683.16317		17.04465	378.10723
17.053	81.6014		17.053	683.9021		17.053	380.74592
17.06136	80.98135		17.06136	681.76457		17.06136	379.93007
17.06971	79.54545		17.06971	681.38462		17.06971	380.15851
17.07807	77.18881		17.07807	680.05828		17.07807	384.52448
17.08643	77.75758		17.08643	681.55478		17.08643	383.05828
17.09478	79.98834		17.09478	682.05361		17.09478	382.40326
17.10314	82.08858		17.10314	682.06527		17.10314	379.74359
17.11149	80.80186		17.11149	682.23077		17.11149	377.31702
17.11985	78.81352		17.11985	681.81352		17.11985	379.31235
17.1282	80.12821		17.1282	682.62005		17.1282	380.43124
17.13656	82.28671		17.13656	682.01166		17.13656	377.91375
17.14491	81.43823		17.14491	680.94172		17.14491	379.51282
17.15327	78.72028		17.15327	682.12587		17.15327	380.13054
17.16163	77.31002		17.16163	682.6317		17.16163	384.87179
17.16998	77.82284		17.16998	682.8042		17.16998	387.28205
17.17834	80.67832		17.17834	685.2028		17.17834	386.47552
17.18669	82.5338		17.18669	684.98834		17.18669	382.6317
17.19505	81.06993		17.19505	683.79487		17.19505	384.53613
17.2034	80.96737		17.2034	683.46387		17.2034	385.29138
17.21176	80.61072		17.21176	679.10023		17.21176	381.79021
17.22012	79.91841		17.22012	676.98601		17.22012	377.50583
17.22847	78.83217		17.22847	677.54312		17.22847	377.84848
17.23683	76.96737		17.23683	677.25175		17.23683	376.16783
17.24518	80.5641		17.24518	677.17249		17.24518	379.1352
17.25354	78.17483		17.25354	677.94639		17.25354	381.08858
17.26189	80.95571		17.26189	683.40559		17.26189	381.71096
17.27025	80.7296		17.27025	683.9627		17.27025	383.37762
17.2786	79.89044		17.2786	687.65967		17.2786	386.45221
17.28696	79.86946		17.28696	686.50816		17.28696	383.19347
17.29532	74.62238		17.29532	684.82984		17.29532	378.14918
17.30367	75.68765		17.30367	684.669		17.30367	375.0373
17.31203	74.74825		17.31203	681.93706		17.31203	375.3986
17.32038	72.54312		17.32038	680.65967		17.32038	373.62005
17.32874	75.9627		17.32874	679.1049		17.32874	376.92541
17.33709	79.50117		17.33709	679.42657		17.33709	378.27972
17.34545	82.85781		17.34545	681.13753		17.34545	379.95571
17.35381	84.74126		17.35381	680.41492		17.35381	383.20979
17.36216	88.11655		17.36216	682.10256		17.36216	384.03263
17.37052	87.89044		17.37052	682.40326		17.37052	382.89977
17.37887	84.58508		17.37887	684.77156		17.37887	381.68065
17.38723	85.15385		17.38723	685.2704		17.38723	379.39161
17.39558	83.12587		17.39558	681.06527		17.39558	380.63636
17.40394	80.15618		17.40394	680.06294		17.40394	382.96037
17.4123	80.56643		17.4123	681.20746		17.4123	384.31235
17.42065	82.45455		17.42065	681.57576		17.42065	382.49184
17.42901	80.78788		17.42901	680.30536		17.42901	381.7296
17.43736	84.20746		17.43736	680.74359		17.43736	383.10023
17.44572	84.37762		17.44572	680.98834		17.44572	385.27273
17.45407	80.63636		17.45407	680.58741		17.45407	383.4965
17.46243	79.77855		17.46243	679.17249		17.46243	384.60373
17.47078	79.00932		17.47078	679.25874		17.47078	382.43823
17.47914	77.42191		17.47914	674.47086		17.47914	384.22844
17.4875	76.13287		17.4875	672.56643		17.4875	385.88578
17.49585	76.72028		17.49585	672.2634		17.49585	380.93473
17.50421	75.3007		17.50421	673.78089		17.50421	376.39394
17.51256	78.82751		17.51256	672.86946		17.51256	373.81352
17.52092	82.57343		17.52092	674.46387		17.52092	371.69697
17.52927	81.87646		17.52927	673.19347		17.52927	373.68998
17.53763	83.44056		17.53763	672.5641		17.53763	373.65501
17.54599	83.91841		17.54599	675.52914		17.54599	375.53846
17.55434	85.21212		17.55434	678.11189		17.55434	376.91841
17.5627	83.40093		17.5627	679.39627		17.5627	381.15851
17.57105	81.2331		17.57105	677.96503		17.57105	382.25874
17.57941	79.37762		17.57941	676.51282		17.57941	382.61305
17.58776	75.04429		17.58776	679.1049		17.58776	381.11655
17.59612	75.91142		17.59612	679.83916		17.59612	381.05128
17.60447	76.20047		17.60447	677.28438		17.60447	380.64802
17.61283	74.02797		17.61283	677.63403		17.61283	381.86247
17.62119	79.1352		17.62119	678.54779		17.62119	380.58974
17.62954	81.14685		17.62954	680.02331		17.62954	377.82984
17.6379	84.41026		17.6379	678.68998		17.6379	378.51515
17.64625	88.38462		17.64625	680.77855		17.64625	379.73893
17.65461	90.34499		17.65461	677.10723		17.65461	380.22844
17.66296	88.67366		17.66296	676.14452		17.66296	382.87879
17.67132	86.00466		17.67132	677.74825		17.67132	382.77855
17.67968	84.04196		17.67968	679.39627		17.67968	383.99534
17.68803	83.06061		17.68803	677.49184		17.68803	386.04196
17.69639	76.94639		17.69639	681.64802		17.69639	385.36364
17.70474	76.67832		17.70474	681.93473		17.70474	385.33333
17.7131	77.5711		17.7131	683.14685		17.7131	387.85315
17.72145	78.00699		17.72145	683.52448		17.72145	389.6014
17.72981	80.331		17.72981	687.02564		17.72981	388.93706
17.73816	81.60839		17.73816	684.64802		17.73816	390.70629
17.74652	81.0676		17.74652	681.81352		17.74652	391.31702
17.75488	82.30303		17.75488	681.81119		17.75488	391.15152
17.76323	83.93473		17.76323	683.31935		17.76323	389.69697
17.77159	86.41958		17.77159	685.62238		17.77159	386.34965
17.77994	84.12354		17.77994	686.9627		17.77994	383.00233
17.7883	82.31702		17.7883	687.669		17.7883	384.17016
17.79665	83.21678		17.79665	687.1352		17.79665	384.2331
17.80501	79.88578		17.80501	685.79021		17.80501	385.72727
17.81337	80.41725		17.81337	688.4289		17.81337	386.23543
17.82172	80.44289		17.82172	685.83916		17.82172	388.03497
17.83008	81.54312		17.83008	684.73193		17.83008	388.4289
17.83843	81.36364		17.83843	684.02797		17.83843	387.90909
17.84679	81.37762		17.84679	682.91375		17.84679	382.25408
17.85514	84.01166		17.85514	679.93007		17.85514	379.0303
17.8635	81.97902		17.8635	676.41725		17.8635	381.91841
17.87186	78.62937		17.87186	679.4359		17.87186	382.89277
17.88021	76.81352		17.88021	679.93939		17.88021	381.83916
17.88857	75.24476		17.88857	681.34033		17.88857	385.87646
17.89692	77.62005		17.89692	683.87879		17.89692	386.17249
17.90528	77.68998		17.90528	685.40326		17.90528	387.34965
17.91363	78.59441		17.91363	690.12121		17.91363	389.01399
17.92199	79.31469		17.92199	688.10723		17.92199	383.74825
17.93034	78.43823		17.93034	683.82984		17.93034	379.65501
17.9387	83.84149		17.9387	680.80886		17.9387	379.77855
17.94706	82.669		17.94706	679.05128		17.94706	380.73193
17.95541	79.7366		17.95541	685.45455		17.95541	379.52214
17.96377	80.67832		17.96377	684.28438		17.96377	379.13054
17.97212	79.22611		17.97212	684.70396		17.97212	377.8345
17.98048	79.29138		17.98048	684.61538		17.98048	378.20746
17.98883	78.23776		17.98883	687.89744		17.98883	381.44056
17.99719	76.87413		17.99719	690.10956		17.99719	383.37529
18.00555	79.75524		18.00555	687.22378		18.00555	382.10023
18.0139	80.07226		18.0139	685.20746		18.0139	384.91608
18.02226	84.88811		18.02226	684.85082		18.02226	382.72727
18.03061	82.62937		18.03061	682.01865		18.03061	382.52214
18.03897	82.28438		18.03897	685.63869		18.03897	382.18182
18.04732	83.24242		18.04732	685.88112		18.04732	380.61538
18.05568	81.74359		18.05568	688.4289		18.05568	378.11189
18.06403	79.54545		18.06403	689.00699		18.06403	378.05594
18.07239	78.9697		18.07239	688.338		18.07239	377.17016
18.08075	80.68065		18.08075	684.62471		18.08075	379.19347
18.0891	80.31469		18.0891	681.50117		18.0891	382.11655
18.09746	80.41026		18.09746	682.41026		18.09746	383.41259
18.10581	83.36364		18.10581	679.60839		18.10581	383.58275
18.11417	82.3007		18.11417	677.33566		18.11417	384.5035
18.12252	82.59907		18.12252	679.38695		18.12252	385.72494
18.13088	82.05594		18.13088	683.4662		18.13088	384.34266
18.13924	80.86946		18.13924	686.37762		18.13924	384.55478
18.14759	79.91608		18.14759	688.19114		18.14759	386.00932
18.15595	85.27273		18.15595	688.41492		18.15595	385.89744
18.1643	88.76224		18.1643	688.29138		18.1643	384.51049
18.17266	86.56643		18.17266	690.67832		18.17266	383.74359
18.18101	88.67133		18.18101	691.41026		18.18101	380.42657
18.18937	90.34732		18.18937	687.08858		18.18937	381.69697
18.19772	86.83916		18.19772	683.55944		18.19772	379.01166
18.20608	84.69464		18.20608	681.66434		18.20608	378.88811
18.21444	83.0303		18.21444	681.30769		18.21444	376.331
18.22279	78.40326		18.22279	680.80886		18.22279	378.80653
18.23115	80.96037		18.23115	677.98135		18.23115	381.86247
18.2395	84.34965		18.2395	680.60606		18.2395	382.46853
18.24786	82.24009		18.24786	680.98601		18.24786	383.35897
18.25621	82.15618		18.25621	685.02331		18.25621	385.41492
18.26457	85.4965		18.26457	685.43357		18.26457	384.88578
18.27293	87.15851		18.27293	687.48485		18.27293	387.92075
18.28128	86.57343		18.28128	689.74825		18.28128	385.86946
18.28964	85.85548		18.28964	691.34266		18.28964	386.72261
18.29799	86.16783		18.29799	688.79487		18.29799	384.65035
18.30635	85.72494		18.30635	685.82051		18.30635	384.6014
18.3147	87.43357		18.3147	682.91841		18.3147	382.71795
18.32306	85.24709		18.32306	684.338		18.32306	381.79487
18.33141	79.37762		18.33141	681.1655		18.33141	381.67599
18.33977	74.46853		18.33977	681.94172		18.33977	380.42657
18.34813	72.02564		18.34813	682.99301		18.34813	379.61305
18.35648	72.37995		18.35648	683.85548		18.35648	383.82517
18.36484	72.44056		18.36484	685.44988		18.36484	384.24476
18.37319	73.9021		18.37319	684.01632		18.37319	388.80653
18.38155	76.97669		18.38155	684.48252		18.38155	389.69697
18.3899	81.7296		18.3899	683.53613		18.3899	388.07925
18.39826	89.48252		18.39826	682.13986		18.39826	387.79254
18.40662	95.41026		18.40662	682.60839		18.40662	389.06294
18.41497	98.62937		18.41497	681.1958		18.41497	386.24242
18.42333	95.15152		18.42333	682.35897		18.42333	384.0979
18.43168	92.95571		18.43168	685.27739		18.43168	382.1049
18.44004	92.80186		18.44004	685.16783		18.44004	385.5035
18.44839	88.05828		18.44839	688.23077		18.44839	387.49184
18.45675	83.9021		18.45675	687.82751		18.45675	391.46154
18.46511	79.32867		18.46511	692.58042		18.46511	393.36364
18.47346	77.48718		18.47346	690.34033		18.47346	390.93706
18.48182	83.41958		18.48182	688.36131		18.48182	392.04196
18.49017	85.70396		18.49017	685.21911		18.49017	394.36364
18.49853	91.14219		18.49853	679.08858		18.49853	393.4359
18.50688	89.3986		18.50688	676.81119		18.50688	390.64336
18.51524	89.06993		18.51524	677.48485		18.51524	383.331
18.52359	89.09557		18.52359	677.83683		18.52359	383.55245
18.53195	86.87413		18.53195	680.21445		18.53195	383.46387
18.54031	84.2634		18.54031	681.338		18.54031	383.41958
18.54866	83.72028		18.54866	685.06993		18.54866	384.81818
18.55702	84.71329		18.55702	686.41725		18.55702	381.31469
18.56537	89.05128		18.56537	686.01632		18.56537	382.21678
18.57373	91.59674		18.57373	684.10256		18.57373	382.52681
18.58208	92.01166		18.58208	682.88578		18.58208	386.24942
18.59044	91.92075		18.59044	683.30536		18.59044	385.42657
18.5988	91.96503		18.5988	684.32401		18.5988	382.18648
18.60715	90.57809		18.60715	682.91375		18.60715	380.1352
18.61551	90.87879		18.61551	682.76224		18.61551	381.9627
18.62386	89.46387		18.62386	682.55245		18.62386	382.44988
18.63222	92.31469		18.63222	681.78089		18.63222	385.09324
18.64057	93.38228		18.64057	680.78089		18.64057	383.24942
18.64893	94		18.64893	682.34499		18.64893	383.71562
18.65728	95.00233		18.65728	684.53613		18.65728	384.99068
18.66564	91.96037		18.66564	685.59674		18.66564	388.45688
18.674	90.27273		18.674	685.76224		18.674	390.85548
18.68235	89.0676		18.68235	684.9627		18.68235	391.34266
18.69071	87.37762		18.69071	682.39627		18.69071	388.331
18.69906	86.75291		18.69906	679.75058		18.69906	388.66667
18.70742	85.68065		18.70742	678.82284		18.70742	389.37063
18.71577	85.23077		18.71577	677.21445		18.71577	387.85082
18.72413	82.92308		18.72413	679.31702		18.72413	382.67133
18.73249	80.5035		18.73249	683.06993		18.73249	379.02797
18.74084	82.57809		18.74084	687.10256		18.74084	375.35664
18.7492	81.89277		18.7492	689.19114		18.7492	374.82984
18.75755	84.3007		18.75755	691.09091		18.75755	376.64336
18.76591	86.79254		18.76591	688.6317		18.76591	376.59674
18.77426	88.58974		18.77426	685.55012		18.77426	379.67832
18.78262	92.55944		18.78262	680.36364		18.78262	383.92308
18.79097	92.12354		18.79097	677.7669		18.79097	389.29604
18.79933	92.29837		18.79933	675.9324		18.79933	393.71329
18.80769	90.13054		18.80769	677.86946		18.80769	394.69697
18.81604	87.00932		18.81604	679.82984		18.81604	390.62471
18.8244	88.6317		18.8244	687.13054		18.8244	386.53147
18.83275	89.02797		18.83275	688.81352		18.83275	386.05828
18.84111	89.93007		18.84111	690.34033		18.84111	383.3007
18.84946	89.06527		18.84946	689.25641		18.84946	381.08392
18.85782	91.08858		18.85782	691.42657		18.85782	379.38228
18.86618	94.29371		18.86618	692.05594		18.86618	379.89044
18.87453	92.68298		18.87453	691.5641		18.87453	380.97902
18.88289	93.62937		18.88289	692.02098		18.88289	387.27739
18.89124	92.95571		18.89124	688.65734		18.89124	388.0303
18.8996	92.82284		18.8996	684.77156		18.8996	386.07226
18.90795	89.97669		18.90795	682.97902		18.90795	386.14918
18.91631	86.80653		18.91631	679.13287		18.91631	386.48951
18.92466	84.2028		18.92466	677.85548		18.92466	387.78555
18.93302	83.9021		18.93302	677.70862		18.93302	386.11189
18.94138	83.61072		18.94138	681.34033		18.94138	383.56177
18.94973	86.14452		18.94973	683.26107		18.94973	383.10023
18.95809	89.47786		18.95809	682.83217		18.95809	382.32634
18.96644	92.98135		18.96644	685.4662		18.96644	384.54545
18.9748	97.28904		18.9748	680.14219		18.9748	386.28438
18.98315	99.4965		18.98315	680.17016		18.98315	387.82284
18.99151	96.43124		18.99151	679.89744		18.99151	386.21911
18.99987	92.84615		18.99987	681.53147		18.99987	388.68765
19.00822	92.35431		19.00822	682.22378		19.00822	391.86014
19.01658	91.27972		19.01658	684.2634		19.01658	392.57343
19.02493	90.38928		19.02493	688.24009		19.02493	393.48951
19.03329	91.01865		19.03329	691.36131		19.03329	391.21445
19.04164	91.86713		19.04164	693.58042		19.04164	389.38462
19.05	90.79953		19.05	696.37296		19.05	388.77855
19.05836	92.21678		19.05836	694.7669		19.05836	390.40093
19.06671	90.61305		19.06671	695.54545		19.06671	388.73427
19.07507	88.9021		19.07507	693.331		19.07507	387.3683
19.08342	83.33333		19.08342	689.01166		19.08342	386.40326
19.09178	82.61772		19.09178	686.63869		19.09178	386.90909
19.10013	84.95571		19.10013	684.93939		19.10013	384.9324
19.10849	86.57576		19.10849	685.02797		19.10849	385.66667
19.11684	88.25641		19.11684	687.65734		19.11684	384.75058
19.1252	86.74592		19.1252	686.24242		19.1252	386.15851
19.13356	87.07226		19.13356	686.14918		19.13356	387.87413
19.14191	87.42424		19.14191	685.58974		19.14191	390.55711
19.15027	84.23077		19.15027	682.67832		19.15027	390.91841
19.15862	89.98135		19.15862	685.40326		19.15862	392.94872
19.16698	91.49184		19.16698	684.29138		19.16698	390.2704
19.17533	93.81818		19.17533	688.18881		19.17533	391.74126
19.18369	97.55012		19.18369	689.56177		19.18369	387.78555
19.19205	98.2331		19.19205	692.81352		19.19205	388.68998
19.2004	98.99068		19.2004	696.51515		19.2004	384.02331
19.20876	91.07692		19.20876	696.4965		19.20876	383.44056
19.21711	92.08159		19.21711	696.59907		19.21711	381.92308
19.22547	89.19814		19.22547	692.70629		19.22547	381.43124
19.23382	89.94406		19.23382	690.61305		19.23382	381.0979
19.24218	97.99068		19.24218	692.33566		19.24218	383.27739
19.25053	98.84615		19.25053	691.45455		19.25053	384.75291
19.25889	96.89744		19.25889	690.59207		19.25889	388.338
19.26725	96.37762		19.26725	689.66667		19.26725	391.35897
19.2756	93.56643		19.2756	690.48718		19.2756	395.10723
19.28396	91.6993		19.28396	691.40093		19.28396	390.89044
19.29231	84.01399		19.29231	693.16084		19.29231	391.96737
19.30067	85.91375		19.30067	692.59674		19.30067	390.75991
19.30902	87.97436		19.30902	688.84382		19.30902	390.19814
19.31738	93.24009		19.31738	687.77389		19.31738	388.08392
19.32574	95.11422		19.32574	687.24709		19.32574	386.82051
19.33409	98.1655		19.33409	687.23543		19.33409	385.03497
19.34245	101.85315		19.34245	686.80886		19.34245	385.03263
19.3508	101.1655		19.3508	687.85315		19.3508	385.94872
19.35916	99.18415		19.35916	689.47552		19.35916	387.53147
19.36751	94.45921		19.36751	690.39161		19.36751	388.40326
19.37587	88.42424		19.37587	693.41492		19.37587	391.91375
19.38422	84.67599		19.38422	697.02331		19.38422	393.8042
19.39258	84.79021		19.39258	695.1352		19.39258	394.06061
19.40094	86.18182		19.40094	695.02331		19.40094	395.54079
19.40929	83.97669		19.40929	694.55944		19.40929	395.94172
19.41765	87.47552		19.41765	690.77389		19.41765	390.57809
19.426	89.9627		19.426	689.36364		19.426	389.51981
19.43436	88.90443		19.43436	685.51748		19.43436	388.18415
19.44271	86.38462		19.44271	684.27506		19.44271	390.11888
19.45107	84.24476		19.45107	681.35198		19.45107	393.16084
19.45943	86.70862		19.45943	683.84848		19.45943	394.37529
19.46778	85.88345		19.46778	685.98601		19.46778	394.75758
19.47614	87.01399		19.47614	685.16317		19.47614	398.2704
19.48449	88.70629		19.48449	687.50816		19.48449	402.3986
19.49285	88.86014		19.49285	687.8042		19.49285	405.72261
19.5012	90.60839		19.5012	687.61072		19.5012	402.1049
19.50956	90.44522		19.50956	690.22844		19.50956	403.6014
19.51792	91.55245		19.51792	689.75991		19.51792	401.34965
19.52627	88.87646		19.52627	691.24242		19.52627	395.27739
19.53463	87.84382		19.53463	690.68298		19.53463	390.67599
19.54298	88.53613		19.54298	692.97669		19.54298	384.97436
19.55134	90.82984		19.55134	691.32401		19.55134	383.18415
19.55969	91.67832		19.55969	692.72494		19.55969	384.10256
19.56805	92.20047		19.56805	691.75291		19.56805	385.28904
19.5764	91.1049		19.5764	692.36597		19.5764	388.8042
19.58476	91.88345		19.58476	695.90676		19.58476	389.5338
19.59312	92.64103		19.59312	696.17716		19.59312	394.03963
19.60147	93.67832		19.60147	695.8951		19.60147	394.15385
19.60983	91.68298		19.60983	694.28904		19.60983	390.15618
19.61818	88.63869		19.61818	690.56177		19.61818	388.53613
19.62654	91.02331		19.62654	687.35897		19.62654	386.60373
19.63489	91.22378		19.63489	683.18182		19.63489	389.94172
19.64325	91.89044		19.64325	684.22378		19.64325	389.23543
19.65161	90.98601		19.65161	682.75758		19.65161	390.07459
19.65996	90.01632		19.65996	685.8951		19.65996	388.83683
19.66832	95.7366		19.66832	690.62471		19.66832	387.35664
19.67667	98.5641		19.67667	691.14918		19.67667	388.01632
19.68503	98.53613		19.68503	692.47319		19.68503	387.23543
19.69338	100.46853		19.69338	689.68765		19.69338	385.36364
19.70174	100.54079		19.70174	688.55711		19.70174	385.78788
19.71009	102.53147		19.71009	687.42424		19.71009	385.82051
19.71845	99.75058		19.71845	688.78089		19.71845	390.87413
19.72681	100.2331		19.72681	690.03963		19.72681	392.27273
19.73516	99.16317		19.73516	691.31002		19.73516	393.85082
19.74352	95.76224		19.74352	692.23077		19.74352	394.79254
19.75187	94.41492		19.75187	693.59441		19.75187	395.12821
19.76023	91.32634		19.76023	690.21678		19.76023	393.54079
19.76858	89.11422		19.76858	688.25175		19.76858	395.65501
19.77694	89.40793		19.77694	685.98135		19.77694	394.61538
19.7853	87.67366		19.7853	686.11189		19.7853	390.69464
19.79365	88.06061		19.79365	686.70396		19.79365	389.41492
19.80201	91.87413		19.80201	690.03263		19.80201	390.49883
19.81036	93.92308		19.81036	687.95571		19.81036	389.30303
19.81872	97.09557		19.81872	687.75524		19.81872	390.14452
19.82707	97.95804		19.82707	688.13986		19.82707	390.1049
19.83543	99.9324		19.83543	686.74126		19.83543	389.29138
19.84378	101.72727		19.84378	687.0979		19.84378	389.07692
19.85214	102.18648		19.85214	688.98601		19.85214	390.46853
19.8605	99.70862		19.8605	688.99534		19.8605	388.42191
19.86885	96.31935		19.86885	688.14685		19.86885	387.18648
19.87721	95.54079		19.87721	687.74592		19.87721	387.04196
19.88556	95.1958		19.88556	685.48951		19.88556	388.11655
19.89392	94.2634		19.89392	688.7972		19.89392	391.13287
19.90227	96.1655		19.90227	690.00932		19.90227	390.1655
19.91063	95.96503		19.91063	690.30303		19.91063	390.86946
19.91899	98.89277		19.91899	691.68065		19.91899	390.62937
19.92734	99.02564		19.92734	698.06993		19.92734	392.59674
19.9357	100.69697		19.9357	697.77156		19.9357	388.35431
19.94405	97.20979		19.94405	696.25175		19.94405	389.69697
19.95241	96.33566		19.95241	695.54545		19.95241	394.18415
19.96076	97.82984		19.96076	694.38462		19.96076	392.23077
19.96912	96.70163		19.96912	694.331		19.96912	391.6993
19.97747	98.61772		19.97747	700.23077		19.97747	392.17483
19.98583	97.63869		19.98583	698.95105		19.98583	390.46154
19.99419	96.47552		19.99419	696.44755		19.99419	391.16783
20.00254	100.02331		20.00254	698.70163		20.00254	385.33333
20.0109	97.73427		20.0109	698.85315		20.0109	386.58974
20.01925	97.7296		20.01925	693.13287		20.01925	382.17249
20.02761	92.48718		20.02761	691.10723		20.02761	385.12587
20.03596	91.34266		20.03596	688.07692		20.03596	388.02331
20.04432	92.61538		20.04432	685.9697		20.04432	388.24942
20.05268	92.89977		20.05268	686.01632		20.05268	388.59907
20.06103	93.99767		20.06103	684.85781		20.06103	391.74592
20.06939	90.28671		20.06939	686.81818		20.06939	395.90909
20.07774	91.17016		20.07774	689.15385		20.07774	394.57809
20.0861	95.56177		20.0861	692.87179		20.0861	392.26807
20.09445	94.54779		20.09445	691.9697		20.09445	395.84149
20.10281	94.51748		20.10281	691.28438		20.10281	397.21678
20.11117	95.24009		20.11117	691.49883		20.11117	397.63403
20.11952	96.66667		20.11952	689.15385		20.11952	395.19114
20.12788	97.34965		20.12788	688.69697		20.12788	392.43357
20.13623	96.87879		20.13623	688.62704		20.13623	390.75991
20.14459	93.67599		20.14459	687.07692		20.14459	390.23543
20.15294	89.57576		20.15294	690.16783		20.15294	387.31935
20.1613	88.18415		20.1613	692.52681		20.1613	383.72494
20.16965	93.86014		20.16965	693.01399		20.16965	383.40559
20.17801	96.36131		20.17801	693.27506		20.17801	386.77622
20.18637	99.38695		20.18637	694.34732		20.18637	389.94639
20.19472	104.64802		20.19472	693.0979		20.19472	392.78089
20.20308	106.92541		20.20308	693.07226		20.20308	394.99534
20.21143	108.55012		20.21143	692.89044		20.21143	393.54779
20.21979	106.04429		20.21979	691.97436		20.21979	394.74592
20.22814	99.84615		20.22814	690.81818		20.22814	392.11189
20.2365	94.97669		20.2365	692.76224		20.2365	389.85082
20.24486	92.52681		20.24486	694.66667		20.24486	388.68998
20.25321	94.13986		20.25321	693.68298		20.25321	385.59674
20.26157	92.53147		20.26157	695.0303		20.26157	386.01399
20.26992	92.98368		20.26992	695.8042		20.26992	388.38228
20.27828	95.67599		20.27828	692.41026		20.27828	391.24242
20.28663	96.06993		20.28663	691.86713		20.28663	395.95338
20.29499	99.87646		20.29499	694.19114		20.29499	395.3007
20.30334	100.62471		20.30334	691.9697		20.30334	394.07459
20.3117	99.98368		20.3117	693.06294		20.3117	393.06061
20.32006	97.19814		20.32006	696.84615		20.32006	397.35897
20.32841	97.53147		20.32841	701.37762		20.32841	395.51049
20.33677	93.7972		20.33677	701.1958		20.33677	392.61305
20.34512	92.11422		20.34512	708.10723		20.34512	391.16084
20.35348	94.34732		20.35348	709.97902		20.35348	394.67366
20.36183	95.02331		20.36183	708.97203		20.36183	391.74359
20.37019	93.55478		20.37019	707.86014		20.37019	392.88578
20.37855	95.94406		20.37855	707.79953		20.37855	390.24942
20.3869	95.78089		20.3869	701.47319		20.3869	388.81585
20.39526	92.2331		20.39526	703.51748		20.39526	390.12354
20.40361	87.13753		20.40361	703.0373		20.40361	392.5711
20.41197	88.08159		20.41197	699.79487		20.41197	391.12821
20.42032	84.45221		20.42032	698.5711		20.42032	391.55944
20.42868	87.69697		20.42868	700.55944		20.42868	390.70163
20.43703	89.95105		20.43703	697.51049		20.43703	393.16317
20.44539	91.67133		20.44539	694.96503		20.44539	393.27739
20.45375	90.9627		20.45375	691.55944		20.45375	393.23077
20.4621	94.84615		20.4621	690.02797		20.4621	394.51981
20.47046	96.55711		20.47046	690.69697		20.47046	395.9697
20.47881	95.22378		20.47881	693.95105		20.47881	391.98601
20.48717	94.55012		20.48717	695.05594		20.48717	391.03263
20.49552	94.87413		20.49552	698.16783		20.49552	390.37995
20.50388	92.56643		20.50388	699.9697		20.50388	394.76457
20.51224	94.55711		20.51224	697.48019		20.51224	396.65501
20.52059	92.51748		20.52059	697.45921		20.52059	398.45921
20.52895	93.84149		20.52895	695.27273		20.52895	401.84615
20.5373	93.68998		20.5373	693.99068		20.5373	400.68998
20.54566	95.90676		20.54566	691.49883		20.54566	402.35897
20.55401	98.49883		20.55401	691.85781		20.55401	399.67133
20.56237	99.75058		20.56237	691.25641		20.56237	394.6993
20.57072	102.37296		20.57072	693.86247		20.57072	396.46387
20.57908	102.48252		20.57908	698.13054		20.57908	393.70862
20.58744	104.34266		20.58744	696.34732		20.58744	396.75058
20.59579	104.75058		20.59579	696.85315		20.59579	395.78089
20.60415	100.95105		20.60415	697.98135		20.60415	394.0676
20.6125	103.72261		20.6125	699.08858		20.6125	393.28438
20.62086	99.59441		20.62086	694.57343		20.62086	392.56177
20.62921	93.25874		20.62921	693.71795		20.62921	392.04895
20.63757	94		20.63757	696.01166		20.63757	393.13054
20.64593	95.16783		20.64593	695.22844		20.64593	396.72028
20.65428	95.66667		20.65428	693.57576		20.65428	401.49883
20.66264	95.40093		20.66264	697.97902		20.66264	399.18881
20.67099	100.31002		20.67099	700.00466		20.67099	402.61305
20.67935	102.93939		20.67935	702.31002		20.67935	400.74592
20.6877	101.96737		20.6877	703.48252		20.6877	401.94872
20.69606	105.68531		20.69606	704.338		20.69606	403.86946
20.70442	101.59207		20.70442	702.1352		20.70442	403.65501
20.71277	102.55012		20.71277	705.31002		20.71277	398.56177
20.72113	104.31235		20.72113	702.21212		20.72113	397.3007
20.72948	101.30303		20.72948	698.38695		20.72948	397.12587
20.73784	100.38462		20.73784	691.90443		20.73784	395.01632
20.74619	102.23077		20.74619	691.68765		20.74619	395.55711
20.75455	105.01865		20.75455	690.11888		20.75455	396.41492
20.7629	104.51515		20.7629	693.03963		20.7629	395.95338
20.77126	102.74592		20.77126	699.13287		20.77126	397.41026
20.77962	104.18182		20.77962	703.2634		20.77962	401.88112
20.78797	103.85082		20.78797	706.42424		20.78797	400.04662
20.79633	107.93939		20.79633	707.79021		20.79633	399.31002
20.80468	105.88811		20.80468	709.08858		20.80468	395.16783
20.81304	104.33333		20.81304	710.05128		20.81304	398.49883
20.82139	107.69697		20.82139	709.89744		20.82139	402.49417
20.82975	107.16317		20.82975	709.32634		20.82975	408.51748
20.83811	104.99534		20.83811	707.4965		20.83811	409.26107
20.84646	106.18648		20.84646	709.05828		20.84646	407.88112
20.85482	101.67133		20.85482	709.13986		20.85482	404.56876
20.86317	102.6014		20.86317	704.67599		20.86317	406.74126
20.87153	99.34965		20.87153	702.05594		20.87153	404.90676
20.87988	99.78089		20.87988	701.57576		20.87988	399.38462
20.88824	100.70862		20.88824	703.96037		20.88824	392.78555
20.89659	102.66667		20.89659	703.94406		20.89659	397.37063
20.90495	104.669		20.90495	707.10023		20.90495	402.1958
20.91331	103.20746		20.91331	705.71329		20.91331	402.91142
20.92166	103.65501		20.92166	705.51515		20.92166	403.95804
20.93002	108.54079		20.93002	706.29837		20.93002	400.88811
20.93837	105.73193		20.93837	703.70862		20.93837	399.93706
20.94673	106.41026		20.94673	701.20746		20.94673	399.11422
20.95508	102.14685		20.95508	701.71096		20.95508	396.18415
20.96344	106.22145		20.96344	702.91375		20.96344	393.10723
20.9718	106.74126		20.9718	704.11655		20.9718	394.41026
20.98015	105.83217		20.98015	705.47786		20.98015	397.78788
20.98851	108.05828		20.98851	705.25175		20.98851	401.4965
20.99686	107.41492		20.99686	707.5711		20.99686	404.47786
21.00522	111.43823		21.00522	712.63636		21.00522	406.07226
21.01357	114.06061		21.01357	711.20979		21.01357	403.35431
21.02193	111.23543		21.02193	707.17016		21.02193	402.71562
21.03028	108.86946		21.03028	705.37995		21.03028	401.2704
21.03864	106.48718		21.03864	705.14219		21.03864	400.70163
21.047	107.50583		21.047	709.58042		21.047	409.43357
21.05535	106.17016		21.05535	712.52914		21.05535	411.93939
21.06371	107.72727		21.06371	715.75058		21.06371	414.49417
21.07206	111.76923		21.07206	718.88811		21.07206	415.98601
21.08042	113.4359		21.08042	722.78555		21.08042	416.34033
21.08877	118.0979		21.08877	724.5711		21.08877	413.45221
21.09713	118.99301		21.09713	720.54779		21.09713	409.07925
21.10549	120.4965		21.10549	720.05128		21.10549	406.4289
21.11384	119.94639		21.11384	714.669		21.11384	404.80886
21.1222	120.29138		21.1222	713.93939		21.1222	408.22611
21.13055	119.99534		21.13055	713.73427		21.13055	414.92541
21.13891	122.03263		21.13891	711.30303		21.13891	416.35431
21.14726	125.93706		21.14726	714.47319		21.14726	421.82751
21.15562	128.99301		21.15562	717.93473		21.15562	423.65268
21.16398	126.63869		21.16398	717.24009		21.16398	426.09324
21.17233	130.46853		21.17233	720.8648		21.17233	425.74825
21.18069	131.75758		21.18069	721.27739		21.18069	423.59207
21.18904	135.01399		21.18904	726.18415		21.18904	422.79487
21.1974	132.95338		21.1974	722.34965		21.1974	422.75758
21.20575	133.68765		21.20575	721.60839		21.20575	420.57343
21.21411	132.04196		21.21411	723.40093		21.21411	419.00932
21.22246	131.84149		21.22246	725.31002		21.22246	420.17483
21.23082	130.43124		21.23082	730.44289		21.23082	420.9697
21.23918	130.30536		21.23918	733.96037		21.23918	426.02564
21.24753	126.51049		21.24753	732.44522		21.24753	428.6317
21.25589	129.16084		21.25589	736.19814		21.25589	432.16317
21.26424	126.82284		21.26424	733.58974		21.26424	434.98135
21.2726	128.14219		21.2726	731.72494		21.2726	437.4965
21.28095	127.36597		21.28095	728.23543		21.28095	437.38462
21.28931	128.98601		21.28931	728.15385		21.28931	432.11422
21.29767	126.26107		21.29767	732.81585		21.29767	429.84382
21.30602	124.89977		21.30602	733.75991		21.30602	426.72028
21.31438	126.99301		21.31438	737.67366		21.31438	426.25175
21.32273	130.80653		21.32273	738.55012		21.32273	427.59441
21.33109	132.4289		21.33109	737.02797		21.33109	426.42657
21.33944	136.338		21.33944	740.25874		21.33944	430.13054
21.3478	135.58741		21.3478	738.1049		21.3478	431.61072
21.35615	137.30303		21.35615	732.8345		21.35615	431.47786
21.36451	136.52448		21.36451	733.331		21.36451	430.2704
21.37287	134.01632		21.37287	732.31469		21.37287	428.48951
21.38122	126.93939		21.38122	727.75291		21.38122	425.33566
21.38958	125.10723		21.38958	724.03263		21.38958	424.21678
21.39793	124.20979		21.39793	724.25175		21.39793	421.39394
21.40629	120.40093		21.40629	721.38695		21.40629	415.82984
21.41464	119.41958		21.41464	722.22145		21.41464	415.50816
21.423	119.2704		21.423	725.58275		21.423	414.20746
21.43136	115.91375		21.43136	722.52681		21.43136	414.43124
21.43971	113.92774		21.43971	716.86946		21.43971	413.6014
21.44807	110.51282		21.44807	718.69697		21.44807	412.91608
21.45642	108.10023		21.45642	715.29371		21.45642	410.24709
21.46478	105.11655		21.46478	709.88112		21.46478	407.3683
21.47313	108.00233		21.47313	712.41958		21.47313	409.90443
21.48149	109.27739		21.48149	712.60373		21.48149	405.25641
21.48984	110.35198		21.48984	713.52448		21.48984	406.46853
21.4982	111.7669		21.4982	711.98834		21.4982	407.85082
21.50656	108.8345		21.50656	711.13287		21.50656	403.78788
21.51491	107.79254		21.51491	707.10023		21.51491	404.79487
21.52327	104.338		21.52327	703.23776		21.52327	403.67832
21.53162	102.82517		21.53162	701.42657		21.53162	401.32867
21.53998	99.70396		21.53998	701.64336		21.53998	398.75058
21.54833	98.34266		21.54833	701.43823		21.54833	394.85781
21.55669	100.87413		21.55669	706.30303		21.55669	397.87879
21.56505	100.35664		21.56505	706.64336		21.56505	396.00233
21.5734	102.90443		21.5734	712.82284		21.5734	399.44289
21.58176	104.97203		21.58176	710.08858		21.58176	398.12587
21.59011	107.06294		21.59011	709.42191		21.59011	396.19347
21.59847	109.89977		21.59847	710.71096		21.59847	400.54779
21.60682	112.4965		21.60682	706.87646		21.60682	403.669
21.61518	114.79487		21.61518	702.96737		21.61518	404.55711
21.62353	113.44988		21.62353	702.54545		21.62353	407.41026
21.63189	115.30536		21.63189	701.47552		21.63189	404.81818
21.64025	113.63636		21.64025	699.48718		21.64025	407.2634
21.6486	109.52448		21.6486	698.24009		21.6486	404.01399
21.65696	109.25175		21.65696	700.94872		21.65696	401.13054
21.66531	108.9324		21.66531	700.24242		21.66531	399.37995
21.67367	110.50583		21.67367	699.43823		21.67367	400.07692
21.68202	107.18182		21.68202	700.10256		21.68202	399.85548
21.69038	105.45688		21.69038	702.77389		21.69038	399.05828
[truncated: 3,388 more rows]

## Sheet: f. J-V of recycled SnO2
Fresh SnO2			Recycled SnO2
Voltage (V)	Current Density (mA/cm2)		Voltage (V)	Current Density (mA/cm2)
1.2	21.35903		1.2	14.58618
1.18	10.9701		1.18	5.97417
1.16	2.2332		1.16	-1.51788
1.14	-5.03411		1.14	-7.7776
1.12	-10.83501		1.12	-12.66358
1.1	-15.12706		1.1	-16.23824
1.08	-18.1758		1.08	-18.72255
1.06	-20.24846		1.06	-20.42043
1.04	-21.61661		1.04	-21.67239
1.02	-22.55817		1.02	-22.44983
1	-23.20331		1	-22.98134
0.98	-23.61489		0.98	-23.31557
0.96	-23.93339		0.96	-23.58402
0.94	-24.12312		0.94	-23.88004
0.92	-24.27195		0.92	-24.05796
0.9	-24.39299		0.9	-24.14454
0.88	-24.47826		0.88	-24.22332
0.86	-24.53925		0.86	-24.32448
0.84	-24.61734		0.84	-24.49932
0.82	-24.6204		0.82	-24.51637
0.8	-24.70204		0.8	-24.52806
0.78	-24.78004		0.78	-24.58745
0.76	-24.83114		0.76	-24.67073
0.74	-24.85624		0.74	-24.72445
0.72	-24.90993		0.72	-24.71849
0.7	-24.96566		0.7	-24.75434
0.68	-24.92373		0.68	-24.77374
0.66	-24.96814		0.66	-24.88617
0.64	-24.96387		0.64	-24.91326
0.62	-24.9675		0.62	-24.84605
0.6	-24.96543		0.6	-24.85955
0.58	-24.98278		0.58	-24.87831
0.56	-24.95167		0.56	-24.94326
0.54	-24.98082		0.54	-24.94289
0.52	-25.01853		0.52	-24.96189
0.5	-25.00747		0.5	-24.94632
0.48	-25.03875		0.48	-24.98307
0.46	-25.00631		0.46	-24.97544
0.44	-25.00516		0.44	-25.00296
0.42	-25.06271		0.42	-25.00317
0.4	-25.11934		0.4	-25.00533
0.38	-25.09885		0.38	-24.95719
0.36	-25.08489		0.36	-25.02034
0.34	-25.06202		0.34	-25.06757
0.32	-25.11746		0.32	-25.03151
0.3	-25.11735		0.3	-25.04347
0.28	-25.11947		0.28	-25.03319
0.26	-25.12047		0.26	-25.06365
0.24	-25.04969		0.24	-25.02302
0.22	-25.08449		0.22	-25.03773
0.2	-25.12359		0.2	-25.08347
0.18	-25.10038		0.18	-25.09419
0.16	-25.11631		0.16	-25.05706
0.14	-25.07027		0.14	-25.05865
0.12	-25.13107		0.12	-25.04969
0.1	-25.11769		0.1	-25.0512
0.08	-25.13438		0.08	-25.09689
0.06	-25.1324		0.06	-25.08949
0.04	-25.07859		0.04	-25.11384
0.02	-25.11334		0.02	-25.11999
0	-25.10213		0	-25.10879
-0.02	-25.12524		-0.02	-25.06661
-0.04	-25.10955		-0.04	-25.09235
-0.06	-25.07653		-0.06	-25.08369
-0.08	-25.09543		-0.08	-25.06886
-0.1	-25.14702		-0.1	-25.13961
